# Supplementary material for: Small-Medium Extracellular Vesicles and Their miRNA Cargo in Retinal Health and Degeneration: Mediators of Homeostasis, and Vehicles for Targeted Gene Therapy
Source: Front Cell Neurosci. 2020 Jun 25;14:160. doi: 10.3389/fncel.2020.00160 (PMC7330137; doi:10.3389/fncel.2020.00160)
Supplement: Supplementary file 1 [file Table_1.xlsx]

## Sheet: Sheet1
Table S1	Table_S1_Retinal_s-mEV_miRNA
Table S2	Table_S2_Mouse_Retinal_Transcriptome
Table S3	Table_S3_Top10_s-mEvs miRNA_Retinal_Transcript_Interactions_miRNet
Table S4	Table_S4_s-mEvs enriched miRNA_Retinal_Transcript_Interactions_miRNet
Table S5	Table_S5_WikiPathways_Mouse_s-mEV_miRNA_Retinal_Targets
Table S6	Table_S6_WikiPathways_Mouse_enriched s-mEV cf retina_miRNA_Retinal_Targets
Table S7	Table_S7_DisGeNet_s-mEV_miRNA_Retinal_Targets

## Sheet: Table S1
microRNA ID	Transcript ID	Total counts	P-value (PD vs. DR)	Adjusted p-value (FDR)	Ratio (PD vs. DR)	Fold change (PD vs. DR)	Mean Counts PD (n=5)	Mean Counts DR (n=6)
mmu-miR-1249-3p	mmu-miR-1249-3p	22815.3	0.0465054	0.997534	0.48191	-2.07508	1307.43	2713.02
mmu-miR-183-5p	mmu-miR-183-5p	612791	0.0536343	0.997534	0.714134	-1.4003	45724.6	64028
mmu-miR-324-5p	mmu-miR-324-5p	3536.68	0.0539592	0.997534	0.474174	-2.10893	200.338	422.499
mmu-miR-301a-3p	mmu-miR-301a-3p	7502.44	0.0566797	0.997534	0.531433	-1.8817	460.549	866.616
mmu-miR-676-3p	mmu-miR-676-3p	1920.05	0.0807164	0.997534	0.387685	-2.57942	93.7686	241.868
mmu-miR-139-5p	mmu-miR-139-5p	3535.3	0.0935467	0.997534	1.74442	1.74442	418.897	240.136
mmu-miR-1983	mmu-miR-1983	3305.36	0.100584	0.997534	0.584944	-1.70957	216.64	370.361
mmu-miR-323-3p	mmu-miR-323-3p	8732.85	0.11683	0.997534	1.62353	1.62353	1004.28	618.577
mmu-miR-711	mmu-miR-711	4311.96	0.125639	0.997534	0.623852	-1.60295	294.983	472.841
mmu-miR-3473b	mmu-miR-3473b	15994.1	0.133234	0.997534	0.668084	-1.49682	1143.99	1712.35
mmu-let-7c-2-3p	mmu-let-7c-2-3p	4601.45	0.154561	0.997534	1.6971	1.6971	539.1	317.659
mmu-miR-182-5p	mmu-miR-182-5p	50402.9	0.165447	0.997534	0.75684	-1.32128	3898.83	5151.45
mmu-miR-22-3p	mmu-miR-22-3p	4502.3	0.170258	0.997534	0.670138	-1.49223	322.667	481.494
mmu-miR-338-3p	mmu-miR-338-3p	5205.16	0.187352	0.997534	0.757159	-1.32073	402.74	531.91
mmu-miR-3470b	mmu-miR-3470b	15947.9	0.190332	0.997534	0.788557	-1.26814	1264.82	1603.97
mmu-miR-99a-5p	mmu-miR-99a-5p	7014.56	0.200087	0.997534	1.32265	1.32265	735.561	556.126
mmu-miR-382-5p	mmu-miR-382-5p	45653.5	0.202608	0.997534	0.771984	-1.29536	3574.45	4630.21
mmu-miR-6240	mmu-miR-6240	3220.8	0.208009	0.997534	0.534827	-1.86976	198.587	371.31
mmu-miR-26a-5p	mmu-miR-26a-5p	6479.77	0.218199	0.997534	0.712908	-1.40271	482.98	677.479
mmu-miR-2137	mmu-miR-2137	148954	0.224495	0.997534	0.723435	-1.38229	11204.8	15488.4
mmu-miR-140-3p	mmu-miR-140-3p	4695.87	0.234043	0.997534	1.64277	1.64277	542.727	330.372
mmu-miR-326-3p	mmu-miR-326-3p	2963.75	0.244035	0.997534	0.73518	-1.36021	225.187	306.302
mmu-miR-23a-3p	mmu-miR-23a-3p	65831.5	0.25736	0.997534	1.3698	1.3698	7018.15	5123.47
mmu-miR-344d-3p	mmu-miR-344d-3p	5828.65	0.260941	0.997534	1.49697	1.49697	647.045	432.237
mmu-miR-24-3p	mmu-miR-24-3p	20543.9	0.262986	0.997534	0.76319	-1.31029	1597.29	2092.91
mmu-miR-183-3p	mmu-miR-183-3p	6072.38	0.268166	0.997534	0.697879	-1.43291	446.581	639.913
mmu-miR-3099-3p	mmu-miR-3099-3p	5319.42	0.270462	0.997534	1.29417	1.29417	552.025	426.549
mmu-miR-1187	mmu-miR-1187	14605.4	0.30504	0.997534	0.677059	-1.47698	1053.64	1556.21
mmu-miR-211-5p	mmu-miR-211-5p	42770.7	0.30796	0.997534	1.82233	1.82233	5157.77	2830.31
mmu-miR-92b-3p	mmu-miR-92b-3p	15857.5	0.309871	0.997534	1.57046	1.57046	1797.79	1144.76
mmu-miR-7033-5p	mmu-miR-7033-5p	1891.18	0.318663	0.997534	0.818646	-1.22153	153.391	187.371
mmu-miR-1895	mmu-miR-1895	5310.3	0.326745	0.997534	0.839884	-1.19064	437.284	520.647
mmu-let-7i-5p	mmu-let-7i-5p	16975.5	0.326913	0.997534	0.760953	-1.31414	1317.48	1731.36
mmu-miR-483-5p	mmu-miR-483-5p	7938.49	0.32829	0.997534	0.628937	-1.58998	545.979	868.099
mmu-miR-7058-3p	mmu-miR-7058-3p	70550.5	0.351067	0.997534	0.76457	-1.30793	5491.36	7182.29
mmu-miR-124b-3p	mmu-miR-124b-3p	2954.14	0.361804	0.997534	0.748825	-1.33543	227.022	303.171
mmu-miR-210-3p	mmu-miR-210-3p	7276.2	0.368757	0.997534	0.798642	-1.25213	581.502	728.114
mmu-miR-335-5p	mmu-miR-335-5p	55605.2	0.374996	0.997534	1.22343	1.22343	5614.27	4588.97
mmu-miR-6412	mmu-miR-6412	13292	0.382286	0.997534	0.638827	-1.56537	923.558	1445.71
mmu-miR-9-5p	mmu-miR-9-5p	79113.2	0.399527	0.997534	1.42754	1.42754	8596.42	6021.84
mmu-miR-150-5p	mmu-miR-150-5p	9640.92	0.399862	0.997534	0.879628	-1.13684	815.571	927.178
mmu-miR-204-5p	mmu-miR-204-5p	271093	0.405803	0.997534	1.59961	1.59961	30978.9	19366.5
mmu-miR-126a-5p	mmu-miR-126a-5p	8797.93	0.426569	0.997534	1.42598	1.42598	955.503	670.07
mmu-miR-29a-3p	mmu-miR-29a-3p	19916.1	0.429817	0.997534	1.26393	1.26393	2043.29	1616.61
mmu-miR-21a-5p	mmu-miR-21a-5p	105933	0.43917	0.997534	1.81372	1.81372	12750.5	7030.01
mmu-miR-6238	mmu-miR-6238	144782	0.445616	0.997534	0.915334	-1.0925	12529.9	13688.8
mmu-miR-7034-3p	mmu-miR-7034-3p	5597.58	0.451913	0.997534	0.710539	-1.40738	416.353	585.969
mmu-miR-30b-5p	mmu-miR-30b-5p	3448.09	0.45758	0.997534	0.762226	-1.31195	267.882	351.447
mmu-miR-29b-3p	mmu-miR-29b-3p	9213.89	0.463768	0.997534	1.20272	1.20272	922.432	766.954
mmu-let-7d-5p	mmu-let-7d-5p	155415	0.468436	0.997534	0.87919	-1.13741	13143.5	14949.6
mmu-miR-495-3p	mmu-miR-495-3p	4223.6	0.478796	0.997534	0.839245	-1.19155	347.642	414.232
mmu-miR-485-5p	mmu-miR-485-5p	2147.11	0.481303	0.997534	1.8215	1.8215	258.876	142.122
mmu-miR-342-3p	mmu-miR-342-3p	46723.7	0.486292	0.997534	1.25349	1.25349	4774.23	3808.76
mmu-miR-124-3p	mmu-miR-124-3p	1.79626e+06	0.490624	0.997534	0.91626	-1.09139	155542	169758
mmu-let-7b-3p	mmu-let-7b-3p	10456.8	0.493123	0.997534	1.25371	1.25371	1068.57	852.327
mmu-miR-330-3p	mmu-miR-330-3p	3717.32	0.495466	0.997534	1.15127	1.15127	364.028	316.198
mmu-miR-744-5p	mmu-miR-744-5p	6234.49	0.500861	0.997534	1.03248	1.03248	576.666	558.527
mmu-miR-130a-3p	mmu-miR-130a-3p	24430	0.513285	0.997534	0.892302	-1.1207	2083.73	2335.23
mmu-miR-877-5p	mmu-miR-877-5p	3013.96	0.513368	0.997534	0.87659	-1.14078	254.456	290.28
mmu-miR-466m-3p	mmu-miR-466m-3p	5057.35	0.514467	0.997534	0.733219	-1.36385	383.624	523.205
mmu-miR-674-3p	mmu-miR-674-3p	12747.6	0.515879	0.997534	1.30467	1.30467	1328.03	1017.91
mmu-miR-7020-3p	mmu-miR-7020-3p	2196.87	0.515936	0.997534	1.33212	1.33212	231.15	173.52
mmu-miR-598-3p	mmu-miR-598-3p	4986.84	0.518709	0.997534	1.27051	1.27051	512.916	403.71
mmu-miR-125a-5p	mmu-miR-125a-5p	627087	0.534531	0.997534	1.30337	1.30337	65298	50099.4
mmu-miR-7009-3p	mmu-miR-7009-3p	5628.74	0.541632	0.997534	0.930431	-1.07477	491.652	528.413
mmu-miR-135a-5p	mmu-miR-135a-5p	21391.7	0.541947	0.997534	1.5453	1.5453	2408.23	1558.42
mmu-miR-128-3p	mmu-miR-128-3p	5535.05	0.547148	0.997534	0.880257	-1.13603	468.429	532.15
mmu-miR-204-3p	mmu-miR-204-3p	2258.54	0.549204	0.997534	1.00727	1.00727	206.133	204.646
mmu-miR-6946-3p	mmu-miR-6946-3p	2897.79	0.584899	0.997534	1.30481	1.30481	301.904	231.378
mmu-miR-1903	mmu-miR-1903	5089.37	0.587172	0.997534	0.83201	-1.20191	416.77	500.92
mmu-miR-5128	mmu-miR-5128	2214.65	0.590344	0.997534	1.38245	1.38245	237.112	171.516
mmu-miR-3473e	mmu-miR-3473e	12413.3	0.595907	0.997534	0.759569	-1.31654	962.333	1266.95
mmu-let-7a-5p	mmu-let-7a-5p	753811	0.608967	0.997534	0.887292	-1.12703	64087.8	72228.6
mmu-miR-7017-3p	mmu-miR-7017-3p	3613.21	0.610157	0.997534	1.42074	1.42074	391.754	275.74
mmu-miR-690	mmu-miR-690	34773.3	0.630333	0.997534	0.878084	-1.13884	2938.66	3346.67
mmu-miR-6975-3p	mmu-miR-6975-3p	3026.98	0.632879	0.997534	0.874521	-1.14348	255.207	291.825
mmu-miR-6981-5p	mmu-miR-6981-5p	16231.8	0.634247	0.997534	1.03383	1.03383	1502.43	1453.28
mmu-miR-877-3p	mmu-miR-877-3p	27448.2	0.636847	0.997534	0.907697	-1.10169	2364.16	2604.57
mmu-miR-1224-3p	mmu-miR-1224-3p	3572.96	0.636909	0.997534	1.1106	1.1106	343.473	309.267
mmu-miR-7b-5p	mmu-miR-7b-5p	39245.3	0.640097	0.997534	1.41869	1.41869	4252.26	2997.32
mmu-miR-466g	mmu-miR-466g	2622.68	0.640286	0.997534	0.960483	-1.04114	233.193	242.787
mmu-let-7g-5p	mmu-let-7g-5p	99944	0.642869	0.997534	0.88604	-1.12862	8490.19	9582.17
mmu-miR-532-3p	mmu-miR-532-3p	5854.85	0.643668	0.997534	1.05522	1.05522	547.897	519.228
mmu-let-7d-3p	mmu-let-7d-3p	152149	0.651458	0.997534	1.10133	1.10133	14562.5	13222.7
mmu-miR-7007-5p	mmu-miR-7007-5p	2236	0.654184	0.997534	1.02842	1.02842	206.384	200.68
mmu-miR-484	mmu-miR-484	4485.08	0.657115	0.997534	1.00823	1.00823	409.557	406.215
mmu-miR-329-3p	mmu-miR-329-3p	2956.23	0.661635	0.997534	1.16322	1.16322	291.022	250.187
mmu-miR-2136	mmu-miR-2136	4508.99	0.666249	0.997534	0.917541	-1.08987	390.753	425.87
mmu-miR-1946b	mmu-miR-1946b	2616.25	0.666604	0.997534	0.698411	-1.43182	192.5	275.625
mmu-miR-9-3p	mmu-miR-9-3p	5979.67	0.666991	0.997534	0.803549	-1.24448	479.645	596.908
mmu-miR-181a-5p	mmu-miR-181a-5p	64936.7	0.678376	0.997534	0.916886	-1.09065	5625.2	6135.11
mmu-miR-129-5p	mmu-miR-129-5p	10615.9	0.68721	0.997534	1.05809	1.05809	994.872	940.257
mmu-miR-29c-3p	mmu-miR-29c-3p	17183.9	0.702359	0.997534	0.834025	-1.199	1409.21	1689.65
mmu-miR-7a-1-3p	mmu-miR-7a-1-3p	23147	0.707952	0.997534	1.49589	1.49589	2568.75	1717.21
mmu-miR-181b-5p	mmu-miR-181b-5p	40788.1	0.713274	0.997534	0.935287	-1.06919	3573.16	3820.38
mmu-miR-706	mmu-miR-706	502887	0.715265	0.997534	0.923208	-1.08318	43732.8	47370.5
mmu-miR-872-5p	mmu-miR-872-5p	4132.54	0.730362	0.997534	0.977324	-1.0232	370.991	379.598
mmu-miR-466i-5p	mmu-miR-466i-5p	108322	0.734518	0.997534	0.885789	-1.12894	9200.4	10386.7
mmu-miR-574-3p	mmu-miR-574-3p	39633.6	0.735996	0.997534	0.996462	-1.00355	3596.09	3608.86
mmu-miR-7665-5p	mmu-miR-7665-5p	5337.79	0.740856	0.997534	0.969625	-1.03133	477.101	492.047
mmu-miR-30c-5p	mmu-miR-30c-5p	16136.4	0.743955	0.997534	0.961209	-1.04036	1435.35	1493.27
mmu-miR-29b-2-5p	mmu-miR-29b-2-5p	2865.56	0.752443	0.997534	0.954293	-1.0479	253.873	266.032
mmu-miR-3102-3p	mmu-miR-3102-3p	6496.73	0.758961	0.997534	0.882339	-1.13335	550.566	623.984
mmu-miR-30d-5p	mmu-miR-30d-5p	5338.61	0.76118	0.997534	0.822178	-1.21628	434.115	528.006
mmu-miR-6984-3p	mmu-miR-6984-3p	79706.5	0.762894	0.997534	0.982315	-1.018	7175.58	7304.77
mmu-miR-3082-5p	mmu-miR-3082-5p	12680.8	0.771294	0.997534	0.970864	-1.03001	1134.24	1168.28
mmu-miR-7011-5p	mmu-miR-7011-5p	4697.53	0.776159	0.997534	0.964339	-1.03698	418.605	434.085
mmu-miR-125b-5p	mmu-miR-125b-5p	606554	0.781872	0.997534	1.09291	1.09291	57822.5	52906.9
mmu-miR-574-5p	mmu-miR-574-5p	30602.7	0.785023	0.997534	0.875915	-1.14166	2582.51	2948.36
mmu-miR-191-5p	mmu-miR-191-5p	66743.9	0.788032	0.997534	0.942409	-1.06111	5871.9	6230.74
mmu-miR-6946-5p	mmu-miR-6946-5p	2616.73	0.788636	0.997534	0.714859	-1.39888	195.376	273.308
mmu-miR-151-5p	mmu-miR-151-5p	3129.82	0.807729	0.997534	0.911243	-1.0974	270.175	296.491
mmu-miR-99b-5p	mmu-miR-99b-5p	68770.8	0.813249	0.997534	1.07969	1.07969	6514.15	6033.33
mmu-miR-151-3p	mmu-miR-151-3p	13356.6	0.830842	0.997534	1.01363	1.01363	1223.21	1206.76
mmu-miR-709	mmu-miR-709	6432.3	0.831765	0.997534	0.851529	-1.17436	533.972	627.074
mmu-miR-6516-3p	mmu-miR-6516-3p	2043.5	0.833517	0.997534	0.962918	-1.03851	181.951	188.958
mmu-miR-96-5p	mmu-miR-96-5p	19246.7	0.834169	0.997534	0.842753	-1.18659	1588.07	1884.39
mmu-miR-466q	mmu-miR-466q	2243.14	0.846642	0.997534	0.841731	-1.18803	184.953	219.729
mmu-miR-1198-5p	mmu-miR-1198-5p	3253.24	0.852762	0.997534	1.10383	1.10383	311.744	282.42
mmu-miR-190b-5p	mmu-miR-190b-5p	34723	0.860241	0.997534	1.00269	1.00269	3161.26	3152.78
mmu-miR-132-3p	mmu-miR-132-3p	10230.2	0.864743	0.997534	1.42165	1.42165	1109.51	780.44
mmu-miR-7080-3p	mmu-miR-7080-3p	17997.7	0.867771	0.997534	0.846782	-1.18094	1489.18	1758.63
mmu-miR-1839-5p	mmu-miR-1839-5p	2433.03	0.872781	0.997534	1.10274	1.10274	233.026	211.316
mmu-miR-101a-3p	mmu-miR-101a-3p	4168.2	0.872786	0.997534	0.992492	-1.00757	377.37	380.225
mmu-miR-669a-3p	mmu-miR-669a-3p	3152.32	0.87829	0.997534	0.869448	-1.15016	264.88	304.653
mmu-miR-466i-3p	mmu-miR-466i-3p	11832.5	0.887959	0.997534	0.933253	-1.07152	1035.3	1109.34
mmu-let-7c-5p	mmu-let-7c-5p	1.04285e+06	0.893415	0.997534	0.974123	-1.02656	93450.1	95932.6
mmu-miR-7a-5p	mmu-miR-7a-5p	80557	0.89367	0.997534	1.19986	1.19986	8055.24	6713.48
mmu-miR-98-5p	mmu-miR-98-5p	11381.5	0.894922	0.997534	1.25128	1.25128	1161.96	928.618
mmu-miR-669p-3p	mmu-miR-669p-3p	4426.64	0.899325	0.997534	1.03947	1.03947	410.933	395.328
mmu-miR-92a-3p	mmu-miR-92a-3p	7688.6	0.901204	0.997534	1.24932	1.24932	784.343	627.815
mmu-miR-5126	mmu-miR-5126	8414.35	0.90264	0.997534	0.890006	-1.12359	716.632	805.199
mmu-miR-466h-3p	mmu-miR-466h-3p	1941.11	0.903624	0.997534	0.823354	-1.21454	157.977	191.87
mmu-miR-19b-3p	mmu-miR-19b-3p	11145.6	0.908617	0.997534	0.828222	-1.20741	910.258	1099.05
mmu-miR-124-5p	mmu-miR-124-5p	5422.16	0.914685	0.997534	0.935207	-1.06928	474.975	507.882
mmu-miR-30a-3p	mmu-miR-30a-3p	48570.6	0.91551	0.997534	1.21335	1.21335	4883.92	4025.16
mmu-miR-1195	mmu-miR-1195	13466.8	0.91962	0.997534	0.992468	-1.00759	1219.21	1228.46
mmu-miR-30e-3p	mmu-miR-30e-3p	26140.2	0.931742	0.997534	1.13865	1.13865	2545.44	2235.49
mmu-miR-3470a	mmu-miR-3470a	6032.36	0.932718	0.997534	1.03945	1.03945	559.988	538.737
mmu-miR-7667-5p	mmu-miR-7667-5p	7111.44	0.934097	0.997534	0.912598	-1.09577	614.399	673.241
mmu-miR-184-3p	mmu-miR-184-3p	139918	0.9379	0.997534	0.7877	-1.26952	11089.5	14078.4
mmu-miR-23b-3p	mmu-miR-23b-3p	20294.4	0.940115	0.997534	1.06576	1.06576	1909.2	1791.4
mmu-miR-674-5p	mmu-miR-674-5p	11768.8	0.942232	0.997534	1.0284	1.0284	1086.25	1056.25
mmu-miR-328-3p	mmu-miR-328-3p	75510.1	0.950193	0.997534	1.00485	1.00485	6882.68	6849.45
mmu-miR-25-3p	mmu-miR-25-3p	78083.2	0.956044	0.997534	1.19995	1.19995	7808.16	6507.06
mmu-miR-466f-3p	mmu-miR-466f-3p	13242.1	0.956872	0.997534	0.940622	-1.06313	1163.76	1237.22
mmu-miR-423-5p	mmu-miR-423-5p	51664.3	0.959951	0.997534	0.965735	-1.03548	4607.58	4771.06
mmu-let-7b-5p	mmu-let-7b-5p	523251	0.965106	0.997534	0.936014	-1.06836	45858.3	48993.2
mmu-let-7a-1-3p	mmu-let-7a-1-3p	5002.1	0.966935	0.997534	1.2189	1.2189	504.119	413.584
mmu-miR-669c-3p	mmu-miR-669c-3p	28415.9	0.971287	0.997534	0.912186	-1.09627	2454.39	2690.66
mmu-miR-149-5p	mmu-miR-149-5p	3886.07	0.971791	0.997534	1.05064	1.05064	362.819	345.33
mmu-let-7f-5p	mmu-let-7f-5p	353356	0.986628	0.999208	1.10506	1.10506	33880.2	30659.2
mmu-miR-466d-3p	mmu-miR-466d-3p	2497.8	0.991584	0.999208	1.15601	1.15601	245.117	212.036
mmu-miR-193b-5p	mmu-miR-193b-5p	3012.09	0.997633	0.999208	0.927238	-1.07847	262.587	283.192
mmu-let-7e-5p	mmu-let-7e-5p	199883	0.999208	0.999208	0.897254	-1.11451	17103	19061.4

## Sheet: Table S2
EntrezID	Retinal Gene	Average expression (log2CPM)
19214	Ptgdr	-2.38503
67896	Ccdc80	-1.97537
18566	Pdcd1	-1.96023
11810	Apobec1	-1.9523
21956	Tnnt2	-1.94502
102637718	Gm34458	-1.88366
54382	Tcstv1	-1.83316
102634113	Gm31774	-1.83031
14825	Cxcl1	-1.80815
20311	Cxcl5	-1.79284
229687	Chil5	-1.78053
101056084	Gm29776	-1.76479
14170	Fgf15	-1.71812
17002	Ltf	-1.70119
102638408	Gm16174	-1.65028
24057	Sh3yl1	-1.63927
102631735	LOC102631735	-1.62388
246787	Slc5a2	-1.55642
12364	Casp12	-1.54485
57344	As3mt	-1.54102
102636635	Gm33645	-1.53974
50917	Galns	-1.53524
227632	Kcnt1	-1.52924
382066	Prdm10	-1.52119
27354	Nbn	-1.5176
108168486	LOC108168486	-1.51343
72368	Borcs8	-1.50726
108168357	Gm46607	-1.49373
81907	Tmem108	-1.485
100038516	Gm10640	-1.45225
171486	Cd99l2	-1.43093
240084	Cchcr1	-1.42213
242409	Tmem8b	-1.42163
108168741	Gm46732	-1.41895
20504	Slc17a1	-1.41411
106766	Stap2	-1.41224
99151	Cercam	-1.40983
217558	G2e3	-1.40138
723861	Mir384	-1.40057
545192	Baiap3	-1.39852
241514	Zfp804a	-1.39111
545428	Ccdc141	-1.37232
102635036	Gm38472	-1.37223
244886	Tmem266	-1.3679
102635844	LOC102635844	-1.36762
28240	Trpm2	-1.36565
105247046	Gm42223	-1.36091
14709	Gng8	-1.35554
217262	Abca9	-1.35319
68994	1500015L24Rik	-1.34877
330938	Dixdc1	-1.34806
14283	Fosl1	-1.34509
320234	Ccdc66	-1.34464
102635167	Gm32573	-1.34434
100217417	Snora34	-1.34139
102638629	Gm35149	-1.34139
100042057	Gm3643	-1.33826
102637406	Gm34223	-1.33806
215615	Rnpep	-1.33679
105246444	Gm41733	-1.33414
735271	Mir709	-1.33363
105246571	LOC105246571	-1.32059
102633002	Gm30934	-1.31632
105243634	Gm39482	-1.31249
102634746	Gm13201	-1.3123
73990	4930455C13Rik	-1.30662
114672	1700007E05Rik	-1.29163
108168952	LOC108168952	-1.2911
104806	Fancm	-1.29021
20284	Scrg1	-1.28989
59052	Mettl9	-1.28611
18080	Nin	-1.28546
69055	1810007D17Rik	-1.28338
20787	Srebf1	-1.28145
105244533	Gm40126	-1.28076
108168411	Gm46650	-1.27738
100503471	Gm15867	-1.27207
100038638	Fmr1os	-1.27116
56278	Gkap1	-1.2705
105242936	Gm39008	-1.26577
69862	1810064F22Rik	-1.26409
29856	Smtn	-1.25364
12144	Blm	-1.24927
73016	Kremen2	-1.24882
77996	Cutal	-1.24604
100038560	Gm10687	-1.24577
102640542	Gm36579	-1.24489
19011	Endou	-1.24351
104795949	Gm38670	-1.23925
234388	Ccdc124	-1.23719
50773	Nt5c	-1.23539
105246557	Gm41831	-1.23528
100383	Bsdc1	-1.23068
78547	E130304I02Rik	-1.23013
433281	Gm5524	-1.22838
102640164	Gm36297	-1.2281
387177	Mir182	-1.22773
65086	Lpar3	-1.2273
171194	Vmn1r4	-1.22489
102640300	Gm16083	-1.2228
353371	Oxct2b	-1.22123
320377	9330175E14Rik	-1.21689
72027	Slc39a4	-1.21451
71151	Eri2	-1.21438
19193	Pipox	-1.21433
74377	Hsf2bp	-1.21158
102631974	Gm30169	-1.21132
11472	Actn2	-1.2087
98256	Kmo	-1.20779
225049	Ttc7	-1.20527
105246073	Gm41421	-1.20476
76952	Nt5c2	-1.20263
11987	Slc7a1	-1.20203
68337	Crip2	-1.20045
102639419	Gm35739	-1.1992
76740	Efr3a	-1.19866
66971	Cdk5rap1	-1.19866
107375	Slc25a45	-1.19829
100038693	Tmem51os1	-1.1977
71941	Cars2	-1.19761
105245823	Gm41213	-1.18944
329055	Lipo1	-1.18859
402757	9830166K06Rik	-1.18782
327766	Tmem26	-1.18498
14723	Gp1ba	-1.18459
550619	Arid3c	-1.18275
269424	Jade1	-1.18231
271849	Shc4	-1.18138
11945	Atp4b	-1.18006
75836	Atxn7l1os2	-1.17946
22253	Unc5c	-1.17748
102636797	Gm33769	-1.17693
328075	C630031E19Rik	-1.17563
330941	AI593442	-1.17545
102466219	Mir7061	-1.17397
100502940	Colca2	-1.1737
105246805	Gm42029	-1.17312
77220	Tmem200a	-1.1717
69994	Rsc1a1	-1.17092
17701	Msx1	-1.17
18583	Pde7a	-1.16689
406223	Gm5414	-1.16333
723890	Mir181b-1	-1.16051
74150	Slc35f5	-1.16032
102638533	Gm35074	-1.15847
12702	Socs3	-1.1583
12613	Cel	-1.15769
66011	Ranbp17	-1.15742
104418	Dgkz	-1.15557
105246617	Gm41884	-1.15526
260315	Nav3	-1.15117
75853	4930592I03Rik	-1.14529
768252	Foxl2os	-1.14369
108167680	Gm46129	-1.1419
14118	Fbn1	-1.13308
105244272	Gm39913	-1.1324
69309	Slc16a13	-1.13163
70314	Rabep2	-1.13058
78217	Tmem210	-1.12928
105244877	Gm40407	-1.12878
22063	Trpc1	-1.12742
236904	Klhl15	-1.12701
403202	A430093F15Rik	-1.12575
68591	Mocos	-1.12468
631145	Fam90a1b	-1.12302
319586	Celf5	-1.12151
74359	4931414P19Rik	-1.12016
71684	Rbm43	-1.11795
19356	Rad17	-1.11747
98376	Gorab	-1.11025
105246588	Gm41858	-1.1069
67702	Rnf149	-1.10318
71340	Riok1	-1.10281
102632900	Gm30855	-1.10279
105244699	Gm40258	-1.10279
231470	Fras1	-1.10064
64435	Fcamr	-1.09991
17022	Lum	-1.09975
70550	5730416F02Rik	-1.09943
105245255	Gm40733	-1.09783
94227	Pi15	-1.09684
53612	Vti1b	-1.09489
102640930	Gm36877	-1.09472
53604	Zpbp	-1.09455
234624	A330008L17Rik	-1.09455
14411	Slc6a12	-1.0943
102634858	Gm32342	-1.09387
68652	Tab2	-1.09246
13603	Opn3	-1.09233
69491	1700029N11Rik	-1.0922
78482	1700123L14Rik	-1.09177
16453	Jak3	-1.09058
414116	D630024D03Rik	-1.08926
102636866	Gm33819	-1.08903
102633009	Gm30939	-1.08744
666385	Gm8075	-1.08469
102636847	Gm33803	-1.08301
53321	Cntnap1	-1.08227
66548	Adamtsl5	-1.0799
20585	Hltf	-1.07815
72199	Mms19	-1.07751
194388	Tet3	-1.07707
102637966	LOC102637966	-1.07619
105245127	Gm40621	-1.07576
105243258	Gm39227	-1.07549
12487	Cd28	-1.07537
23796	Aplnr	-1.07292
66226	Trappc2	-1.07272
78031	4930547E08Rik	-1.07214
100504333	Gm16712	-1.07145
17346	Mknk1	-1.07108
102640506	Gm36548	-1.0708
380993	Zfat	-1.07053
18796	Plcb2	-1.06982
105243666	Gm39497	-1.06939
224912	Crb3	-1.06824
242747	Zfp933	-1.06797
100504675	Gm15327	-1.06728
100038636	B230344G16Rik	-1.06674
384059	Tlr12	-1.06629
14923	Guk1	-1.0657
623661	Lipt1	-1.06539
105243672	Gm39503	-1.06477
333088	Kcp	-1.06468
320092	E030003E18Rik	-1.06445
320332	Hist4h4	-1.06385
436188	Gm5751	-1.06295
235431	Coro2b	-1.06227
102636530	LOC102636530	-1.06208
100038608	Gm10389	-1.06174
13429	Dnm1	-1.0598
236293	Slc22a29	-1.05903
102635366	Gm32724	-1.05821
108168268	Gm46539	-1.05804
76797	2410137M14Rik	-1.05701
327992	Hsf5	-1.05701
105245944	Gm41316	-1.05687
67074	Mon2	-1.05668
70976	Ccdc105	-1.05308
108167985	Gm46338	-1.04988
210035	Nemp1	-1.04946
17776	Mast2	-1.0493
71893	Noxo1	-1.04864
27052	Aoah	-1.04818
108052	Slc14a1	-1.0476
19217	Ptger2	-1.04732
105446	Gmpr2	-1.04459
59287	Ncstn	-1.04355
16201	Ilf3	-1.04344
17318	Mid1	-1.0427
97165	Hmgb2	-1.04143
21335	Tacc3	-1.041
229697	Cym	-1.04091
27218	Slamf1	-1.04076
100126795	Gm10575	-1.04038
105243219	Gm39198	-1.03977
637079	Gm16486	-1.03949
102634155	Gm17025	-1.03949
68999	Anapc10	-1.03885
213990	Agap3	-1.03874
102639797	Gm15767	-1.03753
18754	Prkce	-1.03662
22423	Wnt8b	-1.03638
72315	Ccdc74a	-1.03617
108167356	LOC108167356	-1.03596
102640527	Gm36566	-1.03475
20130	Rras	-1.03475
77300	Raph1	-1.03393
102632664	LOC102632664	-1.03356
105244189	Gm39841	-1.03333
268709	Fam107a	-1.03301
435337	Gm5662	-1.03201
22422	Wnt7b	-1.02927
100504717	Gm12709	-1.02872
380674	Rdh18-ps	-1.02858
320933	D230017M19Rik	-1.02703
77798	A930009A15Rik	-1.02682
105245074	Gm40576	-1.02657
17182	Matn3	-1.0247
67444	Ilkap	-1.0245
217692	Sipa1l1	-1.02413
102635080	Gm32506	-1.02343
102634563	Gm32112	-1.02334
105245580	LOC105245580	-1.02327
67946	Spata6	-1.02318
75610	2010109A12Rik	-1.01955
210373	A530095I07Rik	-1.01813
102634953	Gm32412	-1.01656
241035	Pkhd1	-1.01538
66991	Khdc3	-1.01469
66365	Ccdc90b	-1.01327
102633509	Gm31319	-1.012
17748	Mt1	-1.01029
497106	Rnase12	-1.00977
170644	Ubn1	-1.00967
77799	Sla2	-1.00955
75285	4930556N13Rik	-1.00868
77610	C330002G04Rik	-1.00359
102640493	Gm36539	-1.00355
77846	B230112J18Rik	-1.00277
108167858	Gm46257	-1.0025
66231	Thoc7	-1.00138
66132	1110008L16Rik	-1.00108
226861	Hhat	-1.00081
269608	Plekhg5	-1.00048
270166	Clpx	-0.999651
114604	Prdm15	-0.999285
102632200	Gm30340	-0.998871
22122	Tsta3	-0.998794
102641609	Gm38565	-0.997204
654362	Fbxw7as1	-0.996862
21906	Otop1	-0.996639
102634651	Gm32185	-0.995559
105245883	Gm41265	-0.99364
102633068	Gm30984	-0.99364
71336	Rbks	-0.993235
27784	Commd8	-0.991016
102636052	Gm33230	-0.990891
108167867	Gm46262	-0.990321
102791	Tcta	-0.9897
18027	Nfia	-0.9897
224814	Abcc10	-0.9897
102634445	Gm32026	-0.988972
329324	Syt14	-0.988881
102640132	Gm36273	-0.98692
56787	Ascl3	-0.985959
56175	Bace2	-0.985863
114570	Crip3	-0.985772
15227	Foxf1	-0.985342
17826	Fam89b	-0.985281
230162	Zfp189	-0.984634
14421	B4galnt1	-0.983941
105245324	Gm40799	-0.983886
12023	Barx2	-0.983149
102633235	Gm31113	-0.982672
101055651	LOC101055651	-0.982434
105244860	Gm40393	-0.98134
105243642	Gm39483	-0.980567
102639763	Gm35997	-0.979541
19377	Rai1	-0.978813
108167911	Gm46287	-0.977623
638411	Gm10109	-0.977146
723857	Mir377	-0.977124
105243794	Gm39566	-0.977079
625424	Gm6583	-0.975941
13105	Cyp2d9	-0.975854
56174	Nagk	-0.975481
73942	Fam151b	-0.975278
20969	Sdc1	-0.974164
56637	Gsk3b	-0.972936
77128	Crebrf	-0.972751
217733	Tmem63c	-0.972647
78167	4930439D14Rik	-0.971331
22640	Zfp1	-0.970755
328235	Gm5083	-0.970194
71029	4933402C06Rik	-0.969189
382523	Gm12260	-0.968044
100042100	Gm3667	-0.966636
668588	Gm9257	-0.965498
102640820	Gm36798	-0.965338
99031	Osbpl6	-0.964934
102634273	Gm31897	-0.96433
17977	Ncoa1	-0.963974
12400	Cbfb	-0.963744
71368	5430431A17Rik	-0.963458
751546	Mir374b	-0.963404
102634293	Gm31914	-0.963395
668224	Gm9054	-0.9617
554327	2610042L04Rik	-0.960799
23894	Gtf2h2	-0.960606
108637	Snord14c	-0.959966
105246714	Gm41958	-0.959856
330260	Pon2	-0.959583
67708	Pcnx4	-0.958225
102634280	Gm13486	-0.956571
271005	Klhdc1	-0.955038
102636149	Gm16013	-0.954645
105245360	Gm40828	-0.953258
108167797	Gm46214	-0.952693
17904	Myl6	-0.951816
50781	Dkk3	-0.950723
102633209	Gm31096	-0.950619
11889	Asgr1	-0.949009
108168429	Gm46666	-0.948938
105244841	Gm40376	-0.948278
24111	Uts2	-0.948261
69678	Atcayos	-0.946998
108168332	Gm46589	-0.946618
66254	Dimt1	-0.946527
665037	Gm7457	-0.945754
19725	Rfx2	-0.945347
102636654	Gm33659	-0.945264
666468	Atg4a	-0.945264
67791	6530411M01Rik	-0.945152
70967	Eva1c	-0.944608
68400	0610043K17Rik	-0.944485
109711	Actn1	-0.942947
101055754	LOC101055754	-0.942861
240069	Morc2b	-0.942828
105670	Rcbtb2	-0.941666
330863	Trim67	-0.940867
19344	Rab5b	-0.940707
75430	Anapc15	-0.939516
102636111	Gm33274	-0.938863
100504362	Gm1987	-0.93854
67289	3110021A11Rik	-0.938193
102638631	Gm35150	-0.93765
105242968	Gm39030	-0.93729
394432	Ugt1a7c	-0.935739
16885	Limk1	-0.935084
67629	Spc24	-0.933453
258405	Olfr1420	-0.933127
102634101	Gm31763	-0.933013
100036537	Gm11149	-0.932871
171212	Galnt10	-0.932373
70239	Gtf3c5	-0.931535
22718	Zfp60	-0.930742
76415	Fam187b	-0.93062
623078	Gm8108	-0.930561
319236	Trim12c	-0.930497
105246366	Mir133a-1hg	-0.93027
69287	Odf3	-0.929847
19364	Rad51d	-0.928432
105243848	Gm39581	-0.926674
66911	Nudt16l1	-0.925689
666806	Gm8300	-0.925511
67515	Ttc33	-0.925317
19227	Pthlh	-0.923496
12337	Capn5	-0.922818
252875	Mios	-0.922767
108168904	Gm43403	-0.921593
76426	Fam209	-0.921041
56191	Tro	-0.920722
100217467	Snora5c	-0.920295
13175	Dclk1	-0.919555
100038607	Gm10636	-0.919254
75173	Tex38	-0.917879
102634986	Gm32435	-0.917362
105246512	Gm41793	-0.916401
11988	Slc7a2	-0.91623
105245798	Gm41189	-0.915831
20474	Six4	-0.914823
102635712	Gm32980	-0.914484
223753	Cerk	-0.913707
107376	E330013P04Rik	-0.913024
22774	Zic4	-0.912393
68554	Cebpzos	-0.912387
14625	Gykl1	-0.911791
330361	Gcfc2	-0.911205
13611	S1pr4	-0.910058
102635788	Gm33036	-0.908963
224109	Nrros	-0.908734
56405	Dusp14	-0.907909
102639991	Gm36172	-0.907692
71116	Stx18	-0.906982
108167411	Gm45974	-0.906459
56741	Igdcc4	-0.906208
382003	Gm1698	-0.906094
77127	A930001A20Rik	-0.905996
72780	Rspo3	-0.905996
269109	Dpp10	-0.905061
217071	Gm525	-0.904353
102638918	Gm35364	-0.904256
72656	Ints8	-0.903215
17079	Cd180	-0.901607
102636368	Gm33454	-0.900616
105244368	Gm39991	-0.900561
12649	Chek1	-0.900547
77371	Sec24a	-0.900151
73588	St8sia3os	-0.90013
102632789	Gm30771	-0.89877
50518	a	-0.898084
226896	Tfap2d	-0.898079
56089	Ramp3	-0.897579
102634945	Gm32405	-0.895087
226412	R3hdm1	-0.894764
105244929	Gm40451	-0.893385
102637968	Gm34648	-0.893221
381077	Ccdc78	-0.892872
667171	Gm8493	-0.891555
101437	Dhx32	-0.891215
101359	Prrt4	-0.891057
105243390	Gm39325	-0.890979
102640966	Gm36904	-0.890862
108168076	Gm46409	-0.889927
14823	Grm8	-0.889815
105245745	Gm41144	-0.889128
51799	Rundc3a	-0.888678
102633929	Gm31633	-0.887806
216874	Camta2	-0.886752
100502834	Gm15972	-0.886719
381694	B3glct	-0.885159
68276	Toe1	-0.883733
241175	Cntnap5b	-0.883547
105244297	Gm39936	-0.882898
12405	Cbln2	-0.882687
77951	Cyp20a1	-0.882131
258837	Olfr545	-0.880151
102635523	Gm32835	-0.87931
19124	Procr	-0.878562
105243915	Gm28782	-0.878517
72180	Zfp661	-0.876854
226999	Slc9a2	-0.876716
208982	Hmgcll1	-0.876606
67426	Coq8a	-0.875968
232406	BC035044	-0.875028
107939	Pom121	-0.874754
210009	Mtrr	-0.872931
19090	Prkdc	-0.872271
67711	Nsmce1	-0.871729
387285	Hcrtr2	-0.871171
76279	Cyp2d26	-0.870813
81845	Gpank1	-0.868873
216767	Mrpl22	-0.866751
231580	Gak	-0.864833
100038577	Gm10790	-0.86426
100302601	Snord83b	-0.864194
70807	Arrdc2	-0.864121
12643	Chad	-0.863956
70603	Mutyh	-0.863675
77011	Ticrr	-0.863642
102632541	LOC102632541	-0.863371
102632317	Gm30422	-0.861012
102633006	Gm30938	-0.860892
15486	Hsd17b2	-0.860686
329636	Gm5103	-0.860585
102632737	Gm30732	-0.859931
20595	Smn1	-0.858006
83398	Ndst3	-0.858002
22612	Yes1	-0.857909
114872	Psg29	-0.856586
654802	1700105P06Rik	-0.856461
22227	Ucp1	-0.856154
56194	Prpf40a	-0.855884
72993	Appl1	-0.854859
404710	Iqgap3	-0.854674
320119	Rps6kc1	-0.852005
102075	Plekhg4	-0.851938
232196	C87436	-0.851768
69772	Bdh2	-0.851708
68938	Aspscr1	-0.851662
18003	Nedd9	-0.851022
319798	A730090N16Rik	-0.850452
11799	Birc5	-0.850242
102631993	LOC102631993	-0.84906
12862	Cox6a2	-0.848837
74043	Pex26	-0.84865
105245700	Gm41111	-0.848508
15284	Hlx	-0.847395
12326	Camk4	-0.846003
73699	Ppp2r1b	-0.845719
735277	Mir697	-0.845318
105244430	Gm40039	-0.84505
100038410	Gm10536	-0.84489
12006	Axin2	-0.844606
70426	Tekt5	-0.844383
102633345	LOC102633345	-0.843898
791381	Gm15413	-0.843181
237336	Tbpl1	-0.843067
71973	Rbpms2	-0.842917
14840	Gsg1	-0.840841
94179	Krt23	-0.840687
69719	Cad	-0.840621
105246351	Gm41651	-0.840412
545893	Mansc4	-0.838832
232156	Slc4a5	-0.838566
55983	Pdzrn3	-0.836625
214459	Fnbp1l	-0.836604
11513	Adcy7	-0.835252
102635434	Gm32773	-0.835244
26558	Homer3	-0.833934
76582	Ipo11	-0.833837
319758	Rfx7	-0.833391
16332	Inppl1	-0.833064
71946	Endod1	-0.832514
18829	Ccl21a	-0.832149
108169160	2010109P13Rik	-0.831082
74559	Elovl7	-0.831011
105244111	Gm39784	-0.831011
320158	Zmat4	-0.830786
102633634	Gm26876	-0.829969
228846	D630003M21Rik	-0.829951
109019	Nabp1	-0.829279
75104	Mmd2	-0.829071
74018	Als2	-0.829071
230393	Focad	-0.828959
215113	Slc43a2	-0.828541
20352	Sema4b	-0.828541
83997	Slmap	-0.828482
21429	Ubtf	-0.82845
665635	Gm14486	-0.827755
100504488	Gm3164	-0.826904
105244454	Gm40060	-0.826801
233189	Ctu1	-0.826379
102633974	Gm28905	-0.826336
100039043	Gm10731	-0.826316
74183	Perm1	-0.826131
30934	Tor1b	-0.825856
216864	Mgl2	-0.824674
104015	Synj1	-0.824665
105247184	Gm42326	-0.824566
102640278	Gm36388	-0.824219
12955	Cryab	-0.824213
105244402	LOC105244402	-0.82384
12988	Csk	-0.82384
432613	Trim80	-0.82182
100859962	Gm21057	-0.820242
435366	Platr25	-0.818301
22644	Rnf103	-0.817681
19230	Twf1	-0.817681
330149	Hfm1	-0.817681
108168787	Gm46759	-0.816567
72301	1810041L15Rik	-0.816268
100653389	Mir155hg	-0.816072
102639538	Gm35829	-0.816012
100316665	Mir466i	-0.815993
105245913	Gm41293	-0.815762
66880	Rsrc1	-0.815147
108167551	Gm46050	-0.814656
105244055	Gm39737	-0.814202
66765	4933411K16Rik	-0.813608
102631930	LOC102631930	-0.813052
108167898	Gm46280	-0.813032
105246395	Gm41687	-0.811821
19355	Rad1	-0.810961
100040697	Gm10340	-0.810401
80911	Acox3	-0.809957
75636	1700022E09Rik	-0.809673
102466999	Mir7036b	-0.809477
110326	Tas1r1	-0.809399
15557	Htr1f	-0.809271
234797	6430548M08Rik	-0.808901
105244046	Gm39729	-0.808286
328968	Carmn	-0.807736
102639532	Gm35824	-0.807434
57815	Spata5	-0.80728
75746	Morc4	-0.806684
68628	Fbxw9	-0.806637
67724	Pop1	-0.806215
70152	Mettl7a1	-0.806082
245638	Tbc1d8b	-0.805791
245607	Gprasp2	-0.805434
319245	9430097D07Rik	-0.80496
102640084	Gm36239	-0.804064
30933	Tor2a	-0.804017
244218	Ctf2	-0.803406
77113	Klhl2	-0.802735
102640502	Gm36546	-0.802311
330814	Adgrl1	-0.802037
244349	Kat6a	-0.800305
27210	Snord34	-0.800221
16528	Kcnk4	-0.798565
102636164	Gm14502	-0.798519
226144	Erlin1	-0.798476
338417	Scgb1c1	-0.798058
102466216	Mir7026	-0.797833
77675	5033406O09Rik	-0.79694
78308	Gpr108	-0.79694
382118	Zkscan7	-0.796661
108167984	Gm46337	-0.796399
102639664	Gm35922	-0.796243
20359	Sema6b	-0.795999
320244	Ttll5	-0.795144
105244115	Gm39787	-0.795097
14065	F2rl3	-0.794617
105245424	Gm40881	-0.794585
102640476	Gm36527	-0.794411
100502959	AV051173	-0.794042
105246569	Gm41842	-0.793934
67808	Tprgl	-0.79386
73102	Slc22a23	-0.793801
71960	Myh14	-0.793178
55984	Camkk1	-0.792896
100039211	Gm10649	-0.792576
78283	Map7d2	-0.79245
623734	Vmn2r85	-0.791402
14587	Gfra3	-0.79099
69312	Ppp1r42	-0.790886
24004	Rai2	-0.79073
66058	Tmem176a	-0.79073
68436	Rpl34	-0.790434
102640440	Gm28857	-0.790137
66416	Ndufa7	-0.789687
320595	Phf8	-0.789551
237560	Lrrc10	-0.788118
20981	Syt3	-0.787686
102632460	Gm30527	-0.787663
108167546	LOC108167546	-0.786329
231571	Rpap2	-0.786329
105245994	Gm41361	-0.786175
105245478	Gm15813	-0.786109
272411	B3gnt6	-0.786031
14865	Gstm4	-0.785997
99650	4933434E20Rik	-0.78595
328314	Gm5086	-0.785459
246696	Slc25a28	-0.785376
67454	Ikbip	-0.783816
110332	Pp2d1	-0.783637
105243604	Gm39474	-0.783385
50849	Rnf10	-0.782677
102634812	LOC102634812	-0.782612
622675	Zfp827	-0.780648
75768	4833422M21Rik	-0.780528
108168793	Gm46764	-0.780072
271944	C2cd4d	-0.779154
223780	Adm2	-0.779145
22290	Uty	-0.779056
67393	Cxxc5	-0.778959
12512	Cd63	-0.778417
100038700	Gm14488	-0.777304
20522	Slc23a1	-0.776267
66970	Ssbp2	-0.77617
68910	Zfp467	-0.775904
320865	Cdh18	-0.775406
102638000	Gm34675	-0.775341
449631	Snord15b	-0.775057
100038734	Gm10845	-0.774148
102634762	Gm32267	-0.772871
238880	Actbl2	-0.76956
74843	Mss51	-0.768696
102633257	Gm31125	-0.768652
102632990	LOC102632990	-0.768634
105247219	Gm13070	-0.767772
622139	Clca4c-ps	-0.767235
13854	Epn1	-0.767193
16870	Lhx2	-0.767098
76183	Celf6	-0.766653
108167978	Gm46332	-0.766199
66894	Wwp2	-0.765656
497652	Acd	-0.765559
70789	Kynu	-0.76508
20355	Sema4f	-0.764814
108168986	Gm46876	-0.764628
102633248	Gm31120	-0.764078
403180	Ccdc121	-0.763647
73772	4930430J02Rik	-0.763058
14068	F7	-0.762651
212998	BC016579	-0.76233
110789	Adgrv1	-0.761845
207958	Alg11	-0.761736
667370	Ifit3b	-0.76164
102640839	Gm12963	-0.761579
75176	4930543D07Rik	-0.759642
77630	Prdm8	-0.758516
27392	Pign	-0.758387
17827	Mtx1	-0.758215
71613	9130015L21Rik	-0.758051
238386	Btbd7	-0.757882
105245025	Gm26567	-0.75772
73915	4833419F23Rik	-0.757578
68273	Pomgnt1	-0.75737
20447	St6galnac3	-0.756432
105243318	Gm39275	-0.756387
72184	Klhl35	-0.756307
72296	Rusc1	-0.756142
218165	Ofcc1	-0.75568
56215	Acin1	-0.755274
26381	Esrrg	-0.755274
102632359	Gm30452	-0.755096
100302567	AF357399	-0.754469
109361	D730005E14Rik	-0.754401
17859	Mxi1	-0.754249
13642	Efnb2	-0.753136
102634194	Gm29461	-0.752767
228875	Slc35c2	-0.75267
102634511	Gm32076	-0.752623
77744	Bora	-0.752512
105245047	Gm40556	-0.75108
11911	Atf4	-0.750922
228812	Pigu	-0.750282
54451	Cpsf3	-0.749251
68250	Fam96a	-0.749046
545207	E130008D07Rik	-0.748765
19341	Rab4a	-0.748157
192285	Phf21a	-0.747877
105245376	Gm40842	-0.747627
109754	Cyb5r3	-0.747291
217827	Nrde2	-0.746379
11886	Asah1	-0.745395
69232	Qrich1	-0.745228
102639045	Gm15564	-0.744756
107250	Kazald1	-0.744689
105243022	Gm39063	-0.744134
72175	Mfsd8	-0.743797
20316	Sdf2	-0.743136
53607	Snrpa	-0.74306
105243877	Gm39603	-0.742919
64540	Tspan4	-0.742831
664858	Gm45231	-0.742703
100155	AI481877	-0.741813
20931	Surf2	-0.740787
319448	Fndc3a	-0.740701
100036568	Gm3373	-0.739477
108167327	LOC108167327	-0.738824
226043	Cbwd1	-0.738386
71916	Dus4l	-0.737662
105242753	Gm38885	-0.736747
11501	Adam8	-0.736152
93838	Dqx1	-0.735623
105245210	Gm40695	-0.735327
19988	Rpl6	-0.734994
102640484	Gm28651	-0.734954
329540	Nol4l	-0.734531
666794	Rbm24	-0.734154
11423	Ache	-0.734145
668108	Gm8979	-0.733166
75475	Oplah	-0.732814
102638386	Gm34965	-0.732315
108167926	Gm46295	-0.732282
100217442	Snora30	-0.732137
105244453	Gm40059	-0.73163
26356	Ing1	-0.73163
102637710	Gm34451	-0.731571
244859	Ankk1	-0.731124
230088	Fam214b	-0.730578
69657	2310047D07Rik	-0.730319
105242414	Gm38687	-0.73004
594844	Tceal3	-0.728775
14571	Gpd2	-0.72765
102636610	Gm20652	-0.727598
56838	Ccl28	-0.727404
105245134	Gm40627	-0.727391
16498	Kcnab2	-0.727375
100217463	Snord98	-0.72733
109198	6030407O03Rik	-0.727294
66889	Rnf128	-0.726973
381628	Adgrf3	-0.725971
18021	Nfatc3	-0.724698
102632020	Gm30198	-0.723393
66714	4921524J17Rik	-0.723143
382620	Tmed8	-0.723071
66684	Tceal8	-0.722803
330188	Ccdc63	-0.722611
105243357	Gm39304	-0.722341
17918	Myo5a	-0.721454
193217	BC018473	-0.72142
100216540	Snord95	-0.72095
102634443	Gm32024	-0.720528
12044	Bcl2a1a	-0.720112
108168903	Gm46827	-0.719394
381293	Kif14	-0.719178
104625	Cnot6	-0.719062
22115	Tssk2	-0.718833
100124623	Gm13179	-0.71876
13139	Dgka	-0.718698
20238	Atxn1	-0.718512
68385	Tlcd1	-0.718122
102637582	Gm34353	-0.717739
69319	1700001K23Rik	-0.717673
107221	Ffar4	-0.717278
14359	Fxr1	-0.717254
226407	Rab3gap1	-0.716271
100041279	Gm3248	-0.71495
102638275	Gm34877	-0.714801
100151693	Gm10364	-0.714266
76905	Lrg1	-0.713936
12036	Bcat2	-0.712369
211577	Mrgprf	-0.712204
118454	Gjc2	-0.711912
102639554	Gm15928	-0.711492
12353	Car6	-0.711261
66077	Aurkaip1	-0.709148
102639371	Gm35701	-0.709148
20544	Slc9a1	-0.708989
52892	Sco1	-0.707945
118451	Mrps2	-0.707554
22642	Zbtb17	-0.707511
270097	Vat1l	-0.706872
18218	Dusp8	-0.706136
11767	Ap1m1	-0.706099
13848	Ephb6	-0.705521
232989	Hnrnpul1	-0.705045
108168298	Gm46559	-0.704292
243753	Slc23a4	-0.704292
16581	Kifc2	-0.703399
15505	Hsph1	-0.703289
108167436	LOC108167436	-0.703246
381476	Stpg2	-0.702668
108167362	Gm45961	-0.702286
245450	Slitrk2	-0.701995
100038417	Spink13	-0.70171
12287	Cacna1b	-0.700917
105245163	Gm40654	-0.700917
14867	Gstm6	-0.699957
211914	Asap2	-0.699957
100302565	Snord68	-0.699086
17075	Epcam	-0.698475
105245059	Gm40564	-0.698366
102641247	Gm12339	-0.698155
102632559	Gm30601	-0.697684
233058	Zfp420	-0.69749
22004	Tpm2	-0.697265
108168115	Gm46440	-0.695623
18607	Pdpk1	-0.695622
102632430	Gm30505	-0.695014
20304	Ccl5	-0.694998
12801	Cnr1	-0.694878
22225	Usp5	-0.694758
105246847	LOC105246847	-0.694462
105243853	Gm39585	-0.694437
241494	Zfp385b	-0.693115
105246452	Gm15345	-0.693017
269061	Cpsf7	-0.692136
353328	Muc6	-0.691781
231889	Bud31	-0.690785
71889	Epn3	-0.690625
229541	Dennd4b	-0.690171
101543	Wtip	-0.689827
67161	Sclt1	-0.689779
232969	Zfp428	-0.68973
28105	Trim36	-0.688572
100042178	Gm13111	-0.688431
102634686	Gm32214	-0.687663
54667	Atp8b2	-0.685881
230103	Npr2	-0.685522
68047	Mpnd	-0.685037
105242694	Gm38842	-0.684927
53868	Rab25	-0.684191
21463	Tcp11	-0.684011
329763	Gm5105	-0.683341
15182	Hdac2	-0.683296
68187	Fam135a	-0.683271
223483	A830021M18Rik	-0.681923
105245236	LOC105245236	-0.681687
101612	Grwd1	-0.681131
93686	Rbfox2	-0.680843
102640534	Gm36572	-0.680717
11790	Speg	-0.680336
100043767	Gm4633	-0.679998
240442	Adnp2	-0.679715
102634331	Gm31939	-0.67918
219158	Ccar2	-0.678151
240121	Fsd1	-0.677385
216821	Tmem11	-0.677385
101118	Tmem168	-0.676272
102636100	Gm27321	-0.676069
53893	Nudt5	-0.675783
223774	Alg12	-0.675363
546648	Klhdc7b	-0.674791
319195	Rpl17	-0.67447
237412	Gm4924	-0.674047
105246652	Gm41910	-0.673996
105247244	Gm26891	-0.673215
16149	Cd74	-0.672994
105242394	Gm38678	-0.672994
433882	Gm16223	-0.672959
102633820	Gm31552	-0.67285
102640809	Gm36789	-0.672416
259051	Olfr658	-0.672351
108071	Grm5	-0.672154
105243165	Gm39159	-0.669947
224656	Zfp523	-0.66968
105247167	Gm42315	-0.669207
100041576	Gm3414	-0.668248
434784	Ldoc1	-0.668057
380702	Shisa6	-0.666603
19069	Nup88	-0.665912
381482	Gm1653	-0.665787
105500046	Gm30731	-0.665458
76217	Jakmip2	-0.664751
102638027	Gm34695	-0.664437
209086	Samd9l	-0.664294
106821	Oard1	-0.663991
100306943	Scarna13	-0.663725
239618	Pdzrn4	-0.6632
102634992	Gm32441	-0.662827
105246041	Gm41401	-0.66237
71721	Fam13c	-0.662356
13590	Lefty1	-0.661174
69752	Zfp511	-0.66077
76917	Flywch2	-0.659919
108167672	LOC108167672	-0.659498
12985	Csf3	-0.659284
74637	Shpk	-0.658823
102635029	Gm32469	-0.658572
71678	Brox	-0.658466
228788	Ccm2l	-0.65802
234878	Map3k21	-0.65767
53901	Rcan2	-0.656554
102465895	Gm24148	-0.656221
16890	Lipe	-0.65515
72018	Fundc1	-0.6543
330305	Gm5111	-0.654118
105246180	Gm41514	-0.653797
227618	Lrrc26	-0.653061
76775	Slc10a7	-0.652986
105246783	Gm42021	-0.652812
100041479	Gm3363	-0.652109
102638514	Gm35060	-0.651112
100039706	Gm2381	-0.650964
621603	Aldh3b2	-0.650064
21884	Fabp9	-0.649729
641340	Nrbf2	-0.649366
216274	Cep290	-0.649202
56295	Higd1a	-0.649017
15117	Has2	-0.648999
71751	Map3k13	-0.648477
67968	Ooep	-0.64824
108168358	Gm46608	-0.648025
100041379	Zfp980	-0.647585
72215	1700001P01Rik	-0.64589
105245359	4930470G03Rik	-0.645257
17306	Sypl2	-0.6443
102639417	Gm26536	-0.643614
105243891	Gm26524	-0.643429
67569	Mgat4c	-0.641614
19301	Pxmp2	-0.641381
629756	Wfdc10	-0.640788
18293	Ogdh	-0.639235
93736	Aff4	-0.639128
229600	BC028528	-0.638694
100504457	4921513H07Rik	-0.638408
108168797	Gm46767	-0.637919
81910	Rrbp1	-0.637629
330502	Zfp82	-0.636571
245000	Atr	-0.636544
13106	Cyp2e1	-0.636438
16188	Il3ra	-0.635998
73067	Tmem192	-0.635978
17919	Myo5b	-0.635536
237221	Gemin8	-0.635526
102640386	Gm36456	-0.635053
14806	Grik2	-0.634611
319701	Fbxo48	-0.634283
100043726	Gm4610	-0.633887
68916	Cdkal1	-0.63353
53376	Usp2	-0.632064
54219	Cd320	-0.631226
108168164	LOC108168164	-0.631226
105244258	Gm39900	-0.630996
15931	Ids	-0.630663
67657	Rabl3	-0.630421
105245222	Gm40706	-0.63033
330086	Gm10440	-0.629857
100049077	Gm45914	-0.629336
14911	Thumpd3	-0.629333
319352	Pianp	-0.629104
102632781	Gm30765	-0.628664
268934	Grm4	-0.627558
76645	Pkd1l2	-0.627395
100040880	Gm3020	-0.627208
105243005	Gm39054	-0.627121
327749	Gm5079	-0.625537
70561	Txndc16	-0.625393
74360	Cep57	-0.625262
238799	Tnpo1	-0.62491
17756	Map2	-0.624582
74763	Naa60	-0.624243
15199	Hebp1	-0.623784
330474	Zc3h4	-0.622611
100034748	A930017K11Rik	-0.622443
272714	Gm5067	-0.622133
217116	Spata20	-0.621682
192650	Cabp7	-0.620974
319177	Hist1h2ba	-0.619913
105242851	Gm38947	-0.61953
320454	Tmprss11g	-0.619477
105242798	1700055D16Rik	-0.619386
102635921	Gm33135	-0.619266
26913	Gprin1	-0.617952
207227	Stxbp5l	-0.61792
574403	Fam196b	-0.616536
210933	Adgrb3	-0.616246
102635500	Gm32820	-0.616034
329160	9130024F11Rik	-0.615627
269397	Ss18l1	-0.615258
100041504	LOC100041504	-0.614889
13548	Dyrk1a	-0.613747
100034251	Wfdc17	-0.612951
327956	Vmo1	-0.612935
13990	Smarcad1	-0.612657
226977	Actr1b	-0.611673
108167414	Gm45977	-0.611184
105244678	Gm40240	-0.610958
102634775	Gm32278	-0.610395
100683	Trrap	-0.609448
53625	B3gnt2	-0.60931
17301	Foxd2	-0.608496
76943	Psapl1	-0.608028
257882	Olfr1344	-0.607791
246709	Rgs13	-0.607476
666529	Gm8149	-0.606756
22114	Tssk1	-0.606037
105246058	Gm41409	-0.605286
20848	Stat3	-0.604776
102640362	Gm36442	-0.604626
54160	Copg2	-0.604549
380608	Tagap1	-0.604269
102465576	Mir6954	-0.603841
12927	Bcar1	-0.603379
93835	Amn	-0.603365
320394	Cenpt	-0.602408
102635638	LOC102635638	-0.602372
22637	Zap70	-0.60196
15944	Irgm1	-0.600713
102634803	Gm32302	-0.600479
105245071	Gm40573	-0.600456
12554	Cdh13	-0.600063
268721	Zswim8	-0.599648
20602	Ncor2	-0.599396
102640360	Gm12119	-0.598123
109270	Prr5	-0.597717
330602	Gm5115	-0.597707
224020	Pi4ka	-0.59689
72481	2610203C22Rik	-0.596293
66225	Llph	-0.59625
20964	Syn1	-0.595875
13056	Cyb561	-0.59538
67119	Ccdc159	-0.594866
102632230	Gm30365	-0.594708
233328	Lrrk1	-0.594216
66503	1810034E14Rik	-0.593716
29820	Tnfrsf19	-0.589742
246738	Dnajc28	-0.58827
109093	Rars2	-0.58684
20888	Sult1c1	-0.58654
230099	Car9	-0.586355
70779	Prdm5	-0.586199
69547	Nkpd1	-0.586092
75070	4930515G16Rik	-0.584556
71166	4933424G06Rik	-0.584465
68680	Fitm1	-0.584293
56807	Scamp5	-0.584151
107351	Kank1	-0.583183
13001	Csnk2b	-0.582848
320756	9330155M09Rik	-0.582599
69816	Mzb1	-0.582528
208292	Zfp871	-0.581888
338360	B430212C06Rik	-0.580879
14828	Hspa5	-0.580383
101055890	Gm29738	-0.579561
27212	Snord35b	-0.579561
78920	Dlst	-0.579405
237073	Rbm41	-0.579338
67330	1700047M11Rik	-0.578403
432555	Gm5431	-0.577691
77057	Ston1	-0.577285
66926	Trmt6	-0.576753
68550	Tefm	-0.576235
108168807	Gm46772	-0.576153
105242861	Gm38953	-0.574943
213121	Ankrd35	-0.573702
20420	Shd	-0.573633
105246952	Gm42145	-0.572881
22278	Usf1	-0.572736
23897	Hax1	-0.572026
78408	Fam131a	-0.57138
105246376	Gm41672	-0.571295
16404	Itga7	-0.571126
108167901	LOC108167901	-0.570645
18132	Notch4	-0.570612
56373	Cpb2	-0.570229
105245090	Gm40588	-0.568573
105242705	Gm38849	-0.568047
100043277	6430590A10Rik	-0.5675
69739	2410004I01Rik	-0.566694
12290	Cacna1e	-0.56663
332175	Zdhhc23	-0.566526
110784	Nr3c2	-0.566418
320615	Dopey1	-0.565179
108167641	Gm46105	-0.564399
24059	Slco2a1	-0.564167
102238433	Gm28042	-0.563981
26432	Plod2	-0.56376
11951	Atp5g1	-0.563405
102465654	Mir7079	-0.562485
666105	Gm7932	-0.562152
102638113	Gm34752	-0.562085
66990	Tmem134	-0.561705
66154	Tmem14c	-0.561561
22643	Zfp101	-0.561324
380714	Rph3al	-0.561256
105246367	Gm41665	-0.560953
116939	Pnpla3	-0.56067
381411	Accsl	-0.557704
78917	4930455G09Rik	-0.557635
66448	Mrpl20	-0.554347
102637465	Gm34268	-0.553798
626854	Gm38396	-0.552136
320208	Tmem91	-0.552078
78977	Popdc3	-0.550479
319530	Zfp750	-0.549903
269702	Mphosph9	-0.548656
102638755	Gm35243	-0.548437
108168402	Gm46642	-0.54831
442838	A830021F12Rik	-0.546961
228607	Mavs	-0.546557
14738	Gpr12	-0.546482
107003	A330093E20Rik	-0.545899
108167404	Gm45970	-0.545841
100302593	Snord14d	-0.54519
68526	Gpr155	-0.544678
102638843	Gm35311	-0.544423
268564	Zbtb1	-0.543733
66857	Plbd1	-0.543679
16777	Lamb1	-0.543431
69183	C1qtnf2	-0.543052
230936	Phf13	-0.541884
100217457	Snord58b	-0.541862
76925	Spata46	-0.541704
67753	Eqtn	-0.540361
56401	P3h1	-0.538241
107508	Eprs	-0.537714
105246908	Chaer1	-0.537689
72014	Btbd17	-0.537193
263876	Spata2	-0.536388
268345	Kcnc2	-0.535517
66199	Commd4	-0.535185
268697	Ccnb1	-0.534502
70122	Mllt3	-0.533885
68837	Foxk2	-0.533858
100121	Tdrd7	-0.533696
108168960	Gm45533	-0.532283
67065	Polr3d	-0.532078
14957	Hist1h1d	-0.531904
241528	Lrrc55	-0.530967
170761	Pdzd3	-0.530076
102637020	Gm33933	-0.529633
100505034	Gm29695	-0.52959
68427	Slc39a13	-0.528676
105245348	Gm40820	-0.528291
102639987	LOC102639987	-0.528216
66709	4921507G05Rik	-0.527792
105242467	Gm38717	-0.526602
106369	Ypel1	-0.526136
73297	1700034I23Rik	-0.524412
23900	Hcst	-0.523334
268902	Robo2	-0.522664
108699	Chn1	-0.522577
65970	Lima1	-0.52253
68957	Paqr6	-0.522232
100316695	Mir1943	-0.521568
102637593	Gm34362	-0.521493
228491	Zfp770	-0.521473
71870	Cfap45	-0.521054
234730	Fuk	-0.520578
102639274	Gm35623	-0.519552
27220	Cartpt	-0.519552
19401	Rara	-0.518314
102637071	Gm33974	-0.518242
28081	Fam104a	-0.518179
244713	Zfp317	-0.518118
54366	Ctnnal1	-0.517566
105242768	Gm38896	-0.517112
625286	Tmem236	-0.516927
268816	Mroh5	-0.516509
108168479	Gm46685	-0.516397
246747	Adig	-0.515813
74026	Msl1	-0.515709
269941	Chsy1	-0.515039
15234	Hgf	-0.51503
102634310	Gm28783	-0.514968
20445	St6galnac1	-0.514072
22685	Zfp239	-0.513847
105243537	Gm39429	-0.513816
212706	N4bp3	-0.513624
15510	Hspd1	-0.51349
100505025	4930429H19Rik	-0.512437
15000	H2-DMb2	-0.512429
80885	Hcar2	-0.511767
102639358	Gm27197	-0.511663
17768	Mthfd2	-0.511528
214804	Syde2	-0.511478
56690	Mlycd	-0.510252
232879	Zbtb45	-0.509103
102640635	Gm26615	-0.508934
102465604	Mir6999	-0.507049
217536	Gm1818	-0.505209
71528	9030404E10Rik	-0.504903
240174	Thada	-0.504399
102636081	Gm33253	-0.504331
54006	Deaf1	-0.503915
100217415	Scarna6	-0.503816
74197	Gtf2e1	-0.503645
102639019	Gm35438	-0.502957
67939	Prorsd1	-0.502883
171201	Vmn1r21	-0.502775
19746	Rhd	-0.502761
71069	Stox2	-0.502089
433424	Zeb2os	-0.501953
102640968	Gm36906	-0.501568
216961	Coro6	-0.500533
105242389	Gm38673	-0.499818
11350	Abl1	-0.49942
329482	Dcdc5	-0.498877
22145	Tuba4a	-0.498589
108169038	Gm46909	-0.497861
78369	Icam4	-0.496915
238276	Akap5	-0.496441
331623	Bend3	-0.49552
56323	Dnajb5	-0.49478
12168	Bmpr2	-0.494407
69723	Rpain	-0.494289
54367	Zfp326	-0.494289
243864	Mill2	-0.493715
74717	Spata17	-0.492404
68519	Eml1	-0.49147
353282	Sfmbt2	-0.490624
211147	2011-03-01	-0.490383
51869	Rif1	-0.490294
108168038	LOC108168038	-0.489922
27060	Tcirg1	-0.48927
58193	Extl2	-0.48918
77040	Atg16l1	-0.489066
219105	Zmym5	-0.488512
102640887	Gm36845	-0.488456
17441	Mog	-0.487544
102635971	Gm33172	-0.487105
102638424	Gm34995	-0.486544
544717	1190007I07Rik	-0.485663
216019	Hkdc1	-0.484844
215201	Trmt2b	-0.48468
383295	Ypel5	-0.48437
105245706	Gm41114	-0.483788
100504029	Gm16740	-0.483076
105242778	Gm38902	-0.482321
102631989	Gm30177	-0.482108
12813	Col10a1	-0.480926
53817	Ddx39b	-0.48022
244237	Tnfrsf26	-0.479522
78052	Tmem190	-0.479477
74438	Clvs1	-0.478845
105243213	Gm39194	-0.478722
102639047	Gm35455	-0.478322
68149	Otub2	-0.478004
12509	Cd59a	-0.477374
102639063	Gm35466	-0.476695
217232	Cdc27	-0.476573
72392	Tmem175	-0.476171
108169043	Gm46911	-0.47603
27998	Exosc5	-0.47603
72023	Cyb561d1	-0.475973
629024	Gm6938	-0.475946
67596	Tespa1	-0.475935
72927	Hepacam	-0.475272
13368	Dffb	-0.474154
105243715	Gm39531	-0.472312
319155	Hist1h4c	-0.471955
790913	Gm11413	-0.471692
77531	Anks1b	-0.471241
102465613	Mir7013	-0.470825
105244330	Gm39961	-0.470736
66663	Uba5	-0.470613
105245882	LOC105245882	-0.469808
545085	Wdr70	-0.469808
58205	Pdcd1lg2	-0.468625
108167801	LOC108167801	-0.468624
207495	Baiap2l2	-0.468592
108167341	Gm45950	-0.468303
102636587	Gm33609	-0.467984
319845	Bbs9	-0.467702
108168106	Gm46434	-0.467172
100043450	AA387883	-0.46698
78373	Nudt17	-0.466652
72085	Osgepl1	-0.466466
100217434	Snord88c	-0.465968
219140	Spata13	-0.465585
13855	Epn2	-0.464674
18550	Furin	-0.46461
246277	Csad	-0.464445
108168877	Gm46810	-0.463149
100499517	Mir3072	-0.462935
11655	Alas1	-0.462859
108169096	Gm46933	-0.461746
100379145	Snora23	-0.460615
69419	1700026F02Rik	-0.460573
102634598	Gm32139	-0.460452
100316669	Mir1188	-0.460256
83553	Tktl1	-0.458531
68753	Mybphl	-0.458176
67287	Parp6	-0.457938
66119	Tomm6	-0.45744
330956	Gm5122	-0.457413
217695	Zfyve1	-0.457408
83796	Smarcd2	-0.457367
102638468	Gm29050	-0.457208
67849	Cdca5	-0.456979
108167874	LOC108167874	-0.456977
76710	2210406O10Rik	-0.45689
108167409	Gm45972	-0.455466
73523	Pebp4	-0.455038
545253	Gm5820	-0.454852
72098	Tmem68	-0.454099
102634240	Gm31872	-0.453907
93697	Ice2	-0.4536
67483	1700028P14Rik	-0.453288
66510	Rnf181	-0.452134
100272221	Gm17801	-0.451763
102639518	LOC102639518	-0.451029
22592	Ercc5	-0.449819
78506	Micu3	-0.449615
21812	Tgfbr1	-0.448752
266690	Cyb5r4	-0.44865
234854	Cdk10	-0.448603
67025	Rpl11	-0.4485
20675	Sox3	-0.448009
16596	Klf1	-0.447836
72661	Serp2	-0.447645
320827	C530008M17Rik	-0.446972
216871	Gltpd2	-0.446684
72454	Ccdc71	-0.446638
74253	Klrg2	-0.44548
320249	D130009I18Rik	-0.445477
70362	Actl10	-0.444908
22755	Zfp93	-0.444493
76080	Ttpal	-0.444075
226154	Lzts2	-0.444075
269854	Nat14	-0.44407
108167875	Gm11399	-0.44387
102640195	Gm36322	-0.443774
108167448	Gm45994	-0.443745
108167815	Gm46228	-0.442744
235406	Snx33	-0.441851
28200	Dhrs4	-0.441738
218756	Slc4a7	-0.440883
56217	Mpp5	-0.439777
105244957	Gm40475	-0.439713
108168236	Gm46512	-0.439375
330734	B930018H19Rik	-0.438494
544881	BB287469	-0.438387
105245803	Gm41193	-0.438118
108168392	Gm46634	-0.437933
73363	1700056E22Rik	-0.437636
106894	Hmgxb3	-0.436754
69117	Adh6a	-0.436191
102466788	Mir7019	-0.436191
78420	Bcas3os2	-0.435761
102638820	Gm35295	-0.434041
26895	Cops7b	-0.433566
73921	Scpep1os	-0.433478
330390	Gm765	-0.433041
102640373	Gm36446	-0.432746
105246059	Gm41410	-0.432672
20613	Snai1	-0.432197
57896	Krcc1	-0.430844
102631515	Gm29834	-0.429417
16969	Zbtb7a	-0.429285
102632163	Gm30310	-0.429201
105244528	Gm40122	-0.429065
17846	Commd1	-0.428829
105245231	Gm40715	-0.428702
105242430	Gm38699	-0.428524
319487	A230028O05Rik	-0.428195
100037278	Fam129c	-0.427046
73327	Pradc1	-0.426216
105244059	LOC105244059	-0.425766
12506	Cd48	-0.425355
108167925	Gm46294	-0.42528
22275	Urod	-0.424716
105242540	Gm38725	-0.424635
13841	Epha7	-0.424186
12125	Bcl2l11	-0.42262
108168294	Gm46555	-0.422336
105243402	Gm39334	-0.422201
330064	Slc5a6	-0.422113
102633603	Gm31388	-0.421498
102637437	Gm34244	-0.421341
53322	Nucb2	-0.421281
230661	Tesk2	-0.420916
16369	Irs3	-0.419485
17777	Mttp	-0.418684
330323	Mindy4	-0.418416
102638128	Gm34765	-0.417891
105242433	Gm38702	-0.417489
18799	Plcd1	-0.417315
93670	Tac4	-0.417072
64899	Lpin3	-0.416682
75915	Bloc1s6os	-0.416106
105244698	1700108I11Rik	-0.415922
77854	E130111B04Rik	-0.415615
53310	Dlg3	-0.415404
243300	Nyap1	-0.414681
100041678	Gm3500	-0.413045
102632545	Gm30591	-0.410907
78785	Clip4	-0.409861
271981	Tbck	-0.409134
78343	3110004A20Rik	-0.409129
100041581	Zkscan16	-0.405952
217335	Fbf1	-0.405708
102634229	Gm31862	-0.405222
12518	Cd79a	-0.404748
235402	Lingo1	-0.40425
102635496	Malrd1	-0.404144
74075	Syce1	-0.403377
18751	Prkcb	-0.402819
105246192	Gm41525	-0.402766
72137	Wdsub1	-0.402596
269152	Kif26b	-0.402465
102633513	Gm31323	-0.40219
244091	Fsd2	-0.402067
102637446	Gm34252	-0.40201
12916	Crem	-0.400941
320315	A330048O09Rik	-0.400638
20872	Stk16	-0.400159
258571	Olfr1033	-0.399586
74492	Kbtbd13	-0.398629
100503265	Gm19619	-0.397465
212139	Cc2d1a	-0.397422
208188	Ghsr	-0.396574
52028	Bbs1	-0.39653
52055	Rab11fip5	-0.396274
224897	Dpp9	-0.396102
68016	Cavin4	-0.396087
21428	Mlx	-0.395888
67054	Paics	-0.395822
102639636	Gm35900	-0.394715
102633214	Gm12925	-0.394595
102632358	Gm30451	-0.39409
20516	Slc20a2	-0.393802
67203	Nde1	-0.39363
108167955	Gm46313	-0.393145
102640507	Gm36549	-0.392447
330189	Tmem120b	-0.391987
16650	Kpna6	-0.391874
245050	Fam198a	-0.39146
71836	Shcbp1l	-0.391196
110821	Pcca	-0.390981
67979	Atad1	-0.390595
12803	Cntf	-0.388708
76453	Prss23	-0.388495
105242435	Gm38704	-0.388389
105242598	Gm38766	-0.388323
74691	Tdrd9	-0.386973
102634911	Gm32384	-0.3867
108168313	LOC108168313	-0.385883
69253	Hspb2	-0.385823
102631685	Gm29642	-0.384605
73333	Slc25a31	-0.384494
242891	Cct8l1	-0.383696
69179	Tmem110	-0.383211
105244871	Gm40402	-0.382816
13684	Eif4e	-0.382743
20174	Ruvbl2	-0.381761
108167422	LOC108167422	-0.380895
68528	Smim6	-0.380872
68364	0610030E20Rik	-0.380329
21892	Tll1	-0.379848
52653	Nudcd2	-0.378816
13107	Cyp2f2	-0.378207
20346	Sema3a	-0.377727
73600	1700120C14Rik	-0.376957
102639769	Gm36001	-0.376856
240322	Adamts19	-0.375281
246317	Neto1	-0.375052
102640970	Gm36907	-0.37455
329421	Myo3b	-0.374531
101055666	Gm29707	-0.37451
66860	Tanc1	-0.374354
116848	Baz2a	-0.373393
20852	Stat6	-0.373063
71745	Cul2	-0.372939
54369	Nme6	-0.371784
74192	Arpc5l	-0.371407
212547	Nepro	-0.371036
67867	Lrrc28	-0.369383
102637368	Gm34197	-0.368088
56516	Rbms2	-0.36787
633285	Rbm46	-0.367855
100217444	Snord65	-0.367722
240817	Teddm2	-0.367205
235300	Tmem136	-0.367185
67052	Ndc80	-0.367152
108167684	LOC108167684	-0.366666
108168872	Gm46805	-0.366588
22092	Rsph1	-0.366563
102633155	Gm31054	-0.366351
105245713	Gm41121	-0.365956
70422	Ints2	-0.365925
13120	Cyp4b1	-0.364857
14260	Fmn1	-0.363623
19876	Robo1	-0.363569
14252	Flot2	-0.363341
17961	Nat2	-0.36221
215714	Gm4793	-0.361912
105244314	Gm39948	-0.360181
13664	Eif1a	-0.360057
74471	4933440N22Rik	-0.359121
16411	Itgax	-0.358498
258783	Olfr920	-0.358488
102466798	Mir7063	-0.358398
381045	Ccdc58	-0.357601
100045125	Gm17768	-0.357232
380664	Lemd3	-0.357198
52670	Cpsf4l	-0.356505
12662	Chm	-0.356103
102635086	Gm32510	-0.356022
66774	Carlr	-0.353708
628951	Gm6936	-0.353387
382089	Ripply2	-0.353146
53416	Stk39	-0.352294
329628	Fat4	-0.351833
231603	A630023P12Rik	-0.351206
68066	Slc25a39	-0.348816
50762	Fbxo6	-0.348682
387252	Mirlet7f-1	-0.348668
209497	Tmem164	-0.348439
100504455	Gm15834	-0.348367
231510	Gpat3	-0.346837
239673	Krt90	-0.346625
105246070	Gm41420	-0.34633
66653	Brf2	-0.346187
67456	Ergic2	-0.345989
108169157	Gm46968	-0.344257
13656	Egr4	-0.344141
23857	Dmtf1	-0.343725
338363	Tmem241	-0.343576
16998	Ltbp3	-0.343383
102632833	Gm30802	-0.343078
102637835	Gm34545	-0.340695
269799	Clec4a1	-0.340457
235130	Adamts15	-0.339734
102634787	Gm32288	-0.339125
102632108	Gm30267	-0.339098
67106	Zbtb8os	-0.338862
67774	Borcs5	-0.338572
108169029	LOC108169029	-0.338276
105243661	Gm39496	-0.337282
13824	Epb41l4a	-0.337251
394435	Ugt1a6b	-0.336712
102632488	Gm29508	-0.336246
77998	Grifin	-0.336136
78438	A930028N01Rik	-0.336083
13527	Dtna	-0.335986
67859	Cysrt1	-0.335593
105242922	Gm38996	-0.335134
100042415	Mnd1-ps	-0.334603
108167335	Gm45946	-0.333811
621407	Gm9970	-0.333668
56863	Cldn9	-0.333221
20583	Snai2	-0.332589
19357	Rad21	-0.332364
238161	Akap6	-0.332043
105247247	Gm12762	-0.331998
69257	Elf2	-0.331021
102639693	Gm35946	-0.330623
102638064	Gm34717	-0.33035
16490	Kcna2	-0.330262
100038460	Gm10677	-0.329798
218613	Mier3	-0.328398
102636709	Mypopos	-0.328155
102465627	Mir7036	-0.327455
100503619	E330011O21Rik	-0.327343
110935	Atp6v1b1	-0.327068
24018	Rngtt	-0.326937
67666	Hapln3	-0.32564
56495	Asna1	-0.325402
102640492	Gm36538	-0.325068
73139	Cenpv	-0.32396
13593	Ebf3	-0.323397
100217468	Snord45b	-0.323326
105246219	Gm41532	-0.323041
241311	Zbtb34	-0.321987
102638567	Gm35101	-0.321512
75563	Dnali1	-0.321465
103806	Maml1	-0.32089
20302	Ccl3	-0.320284
105243578	Gm39463	-0.320257
20833	Ssrp1	-0.319869
102633623	Gm31407	-0.31958
627427	Gm6756	-0.318994
677289	Prr33	-0.318375
434436	Lsmem2	-0.318207
70310	Plscr3	-0.316652
65111	Dap3	-0.31662
50788	Fbxl8	-0.315793
26441	Psma4	-0.315475
626055	Gm15645	-0.314859
107503	Atf5	-0.313931
13214	Defb1	-0.313146
56488	Nxt1	-0.313024
208144	Dhx37	-0.312413
102641704	Gm11690	-0.311988
170935	Grid2ip	-0.311417
102635241	Gm32631	-0.311326
102635667	Gm32947	-0.311174
271970	Arsj	-0.310389
101148	Bmt2	-0.309677
105244072	Gm39750	-0.309547
100340	Smpdl3b	-0.309172
619324	C130040N14Rik	-0.308316
68875	Tmcc2	-0.308219
105242451	Gm38715	-0.308145
109323	C1qtnf7	-0.307991
70771	Gpr173	-0.30713
67272	Cmtm5	-0.306371
403185	4932443I19Rik	-0.306123
640543	Tgm7	-0.305758
102636909	Gm33851	-0.305474
114304	Slc28a3	-0.305093
69726	Smyd3	-0.305026
105244214	Gm39862	-0.303973
100217427	Snord52	-0.303928
435684	Shf	-0.303101
72774	Neil1	-0.300246
328329	Mast4	-0.298795
74239	Iqce	-0.298078
14710	Gngt2	-0.297599
27211	Snord35a	-0.297443
70620	Ube2v2	-0.29681
13131	Dab1	-0.296449
18846	Plxna3	-0.295538
67607	Zfp788	-0.294496
18617	Rhox5	-0.294496
330796	Gm38415	-0.294442
108167463	Gm46003	-0.293319
105243243	Gm39216	-0.29204
68778	Gucd1	-0.291757
105245806	Gm41196	-0.290979
74330	Dnajc14	-0.290497
629820	Gm7008	-0.290417
232599	Gm4876	-0.290089
14651	Hagh	-0.289741
106639	Vmac	-0.289504
102636178	Gm33318	-0.28918
329910	Acot11	-0.289156
102632516	Gm30571	-0.288571
105246612	Gm41879	-0.288473
338337	Cog3	-0.287774
102639404	Gm26839	-0.287551
71206	Katnal2	-0.287295
105246233	Gm41545	-0.286643
105245087	Gm40586	-0.286635
68165	Fdx1l	-0.286567
100504267	Trp53cor1	-0.28625
102636598	Gm33617	-0.285698
321006	Dcaf1	-0.285508
16370	Irs4	-0.285065
69665	Upk3bl	-0.284513
102636973	Gm33897	-0.284244
105243695	Gm39522	-0.281635
102637181	Gm38496	-0.281487
22678	Zfp2	-0.280466
108168428	LOC108168428	-0.280393
57755	Dnajb7	-0.280296
72947	Phykpl	-0.279875
12349	Car2	-0.278757
396184	Flrt1	-0.276913
20698	Sphk1	-0.276763
258227	Olfr1418	-0.276697
117109	Pop5	-0.276364
70832	4921504A21Rik	-0.27621
72459	Htatsf1	-0.276149
102635948	LOC102635948	-0.275286
71371	Arid5b	-0.27505
68099	Fam92a	-0.274476
100041283	Gm3252	-0.27434
213053	Slc39a14	-0.273828
105355	Slc17a3	-0.273737
100328588	Gm21948	-0.273419
11532	Adh5	-0.273085
13166	Dbh	-0.272331
63953	Dusp10	-0.27204
24086	Tlk2	-0.270503
102633233	Gm31111	-0.269951
100041877	LOC100041877	-0.269786
68394	Ccdc163	-0.268852
227674	Ddx31	-0.268304
235086	Igsf9b	-0.267832
16531	Kcnma1	-0.26705
56032	Nprl2	-0.266941
100504616	Gm15910	-0.266788
108169010	LOC108169010	-0.26531
102636566	Gm10103	-0.265087
252864	Dusp15	-0.265023
71805	Nup93	-0.264459
12552	Cdh11	-0.264196
381157	Greb1l	-0.263312
76657	1700125G22Rik	-0.263023
13667	Eif2b4	-0.263
54152	Dnal4	-0.262886
108167433	Gm45987	-0.261984
12944	Crp	-0.261914
319266	A130010J15Rik	-0.261381
57742	Abhd1	-0.261238
17926	Myoc	-0.261127
70097	Sash1	-0.26106
77361	9430085M18Rik	-0.261038
268566	Gphn	-0.260979
100503868	Gm19935	-0.260532
105244357	1810021M19Rik	-0.259508
108168865	Gm46800	-0.259321
622208	Gm6297	-0.259239
619331	Zfp551	-0.258681
102632286	Gm30401	-0.257535
102640375	Gm17116	-0.257169
665186	Gm7534	-0.256549
102641065	LOC102641065	-0.256351
69303	1700001G11Rik	-0.256176
74463	Exoc3l2	-0.25606
328287	Gm20554	-0.255384
14842	Gsx1	-0.254888
12959	Cryba4	-0.254232
432777	Eprn	-0.253921
102634715	Gm32234	-0.253901
271377	Zbtb11	-0.253804
100217423	Snord19	-0.253617
105364	AW495222	-0.252825
235047	Zfp809	-0.252708
226551	Suco	-0.252646
677884	Pakap	-0.251813
75359	4930555F03Rik	-0.251472
11722	Amy1	-0.251224
66460	Sys1	-0.250529
100503323	A230087F16Rik	-0.250215
319179	Hist1h2be	-0.249894
100177	Zmym6	-0.247838
102636990	Gm33908	-0.247722
23802	Amfr	-0.247668
17933	Myt1l	-0.247401
100124641	Mir692-3	-0.247116
67897	Rnmt	-0.246434
110265	Msra	-0.246315
27061	Bcap31	-0.246051
53951	Gpatch11	-0.245269
272027	Tstd2	-0.245225
228850	Ralgapb	-0.244666
434729	Fthl17f	-0.243865
216233	Socs2	-0.243669
50779	Rgs6	-0.243617
244585	Rpgrip1l	-0.242642
195018	Zzef1	-0.242374
654796	9530036O11Rik	-0.240948
100503470	Gm16619	-0.240644
105244332	Gm39963	-0.239473
69961	Rpp25l	-0.239023
213311	Fbxl21	-0.2386
74198	Dtx2	-0.238121
100038627	F630042J09Rik	-0.237572
320805	C330018A13Rik	-0.236815
78111	4930451E10Rik	-0.236414
219072	Haus4	-0.234455
270120	Fat3	-0.234442
23885	Gmcl1	-0.234294
386454	Rnf39	-0.233437
268396	Sh3pxd2b	-0.233215
227522	Rpp38	-0.233215
545481	Arhgap40	-0.231709
100042235	Gm3739	-0.230088
16519	Kcnj3	-0.230061
69338	1700003D09Rik	-0.229712
235610	Atrip	-0.2297
14626	Gk2	-0.228636
105243285	Gm39248	-0.228246
70549	Tln2	-0.228235
70551	Tmtc4	-0.227739
71226	4933433G19Rik	-0.227707
53601	Pcdh12	-0.227697
67229	Prpf18	-0.22768
228359	Arhgap1	-0.227388
56420	Ppp4c	-0.227364
105243579	Gm39464	-0.227317
15564	Htr5b	-0.227232
621628	Cldn20	-0.226935
102640511	Gm36552	-0.225898
56404	Trip4	-0.225248
105244732	Gm40290	-0.225155
18969	Pola2	-0.224955
74365	Lonrf3	-0.224829
105246932	Gm42126	-0.224544
75210	Prr3	-0.224076
54525	Syt7	-0.223801
332579	Card9	-0.223417
74340	Ahcyl2	-0.223149
71323	Rassf8	-0.222074
70296	Tbc1d13	-0.221602
102632244	Gm30375	-0.220965
18598	Pdha2	-0.220819
110052	Dek	-0.220557
100217455	Snord49a	-0.218397
58188	Vstm2b	-0.217953
68015	Trap1	-0.217821
67445	C1qtnf4	-0.217507
11639	Ak4	-0.21675
105242912	Gm38991	-0.216206
216578	Papolg	-0.216068
27387	Sh2d3c	-0.215807
100303740	Snora75	-0.215739
72341	Elp6	-0.214544
102631780	LOC102631780	-0.214497
50918	Myadm	-0.213766
252967	Ropn1l	-0.21323
100529076	Snord42a	-0.212264
100503572	Bbip1	-0.211834
242736	Pramef8	-0.210129
17965	Nbl1	-0.209616
100504039	LOC100504039	-0.208526
105242884	Gm38970	-0.208157
83431	Ndel1	-0.208073
217217	Asb16	-0.207979
233071	Arhgap33	-0.207484
102633458	Gm11100	-0.207409
102633387	Gm31222	-0.207362
214669	L3mbtl2	-0.207177
58240	Hs1bp3	-0.206815
76722	Ckmt2	-0.206656
102640065	Gm36222	-0.206474
68251	Babam1	-0.206383
225339	Ammecr1l	-0.20575
66715	Henmt1	-0.20541
17864	Mybl1	-0.20468
635504	Gm7160	-0.204018
70645	Oip5	-0.203774
74168	Zdhhc16	-0.20216
100270707	Gm14379	-0.202065
22229	Ucp3	-0.202052
14711	Gnmt	-0.201698
224432	Scaf4	-0.20013
105244130	Gm39798	-0.199814
100862177	Gm21541	-0.199044
71988	Esco2	-0.197725
102638743	Gm35235	-0.196818
102633472	LOC102633472	-0.196794
78890	Trmt44	-0.194173
102636547	Gm33583	-0.194053
100038847	Gm10406	-0.193867
332934	Zmynd12	-0.193415
108168204	Gm46488	-0.192721
105243495	Gm39399	-0.19223
105243974	Gm39674	-0.191839
231805	Pilra	-0.191768
67455	Klhl13	-0.190451
108167941	Gm46303	-0.189823
216781	Trim58	-0.189769
19345	Rab5c	-0.189539
108168878	Gm21956	-0.189506
113868	Acaa1a	-0.188209
108167649	Gm46109	-0.187984
102632457	Gm30524	-0.187804
102465886	Mir8094	-0.187803
105244299	Gm39937	-0.18754
75763	Dcaf17	-0.187037
100500713	9530027J09Rik	-0.186631
234378	Klhl26	-0.186046
102634788	Gm32289	-0.184964
638580	Gm7244	-0.184819
16987	Lss	-0.183889
209047	Gipc3	-0.183448
102635884	Gm33108	-0.182506
108168226	Gm46504	-0.180761
102635295	Gm32672	-0.180721
493800	9330162012Rik	-0.17988
102631586	Gm29886	-0.179751
102633203	Gm31090	-0.179277
241547	Harbi1	-0.178755
105242860	Gm38952	-0.178268
102465670	Mir7115	-0.177382
94222	Olig3	-0.175775
78070	Cpt1c	-0.175646
245403	Dcaf12l2	-0.174764
18475	Pafah1b2	-0.174433
100042493	Ccl21b	-0.174124
67736	Ccdc130	-0.174048
70918	Nsun7	-0.173719
55942	Sertad1	-0.173561
78317	Ccdc88b	-0.173395
14632	Gli1	-0.173165
14466	Gba	-0.173119
328479	Gm5089	-0.172949
101055987	Gm29758	-0.172857
276952	Rasl10b	-0.171884
432855	Zfhx2os	-0.171723
93683	Glce	-0.171455
76898	B3gat1	-0.17078
109212	Pimreg	-0.168758
14083	Ptk2	-0.16786
102639062	Gm35465	-0.167018
100039441	Gm2237	-0.166524
108013	Celf4	-0.166388
105704528	Gm13090	-0.165967
73845	Ankrd42	-0.165557
245600	Gm4994	-0.165436
102639345	Gm35679	-0.164982
74238	Mterf2	-0.164873
448850	Znhit3	-0.164692
66276	1810009A15Rik	-0.164386
67375	Qprt	-0.162841
14367	Fzd5	-0.161286
67236	Cinp	-0.160841
75352	4930550L24Rik	-0.16069
433004	B830017H08Rik	-0.159779
75504	1700013F07Rik	-0.159449
228858	Gdap1l1	-0.158158
319186	Hist1h2bm	-0.158123
75387	Sirt4	-0.157999
105244662	Cyp4x1os	-0.15654
102545	Cmtm7	-0.154995
105242854	Gm38948	-0.154784
668662	Gm9292	-0.154693
105247123	Gm42280	-0.153675
16569	Kif3b	-0.153131
65956	Ccl21c	-0.152768
12050	Bcl2l2	-0.152665
217140	Scrn2	-0.152345
626316	Zfp987	-0.152287
100503710	Gm5741	-0.15218
71004	4931440P22Rik	-0.150183
105246717	Gm41960	-0.149983
102635605	Gm32896	-0.149917
242851	Gnat3	-0.149204
[truncated: 10,937 more rows]

## Sheet: Table S3
MicroRNA	Accession Number	Predicted Retinal Target	Entrez ID		MicroRNA	Number of Targets
mmu-let-7a-5p	MIMAT0000521	ACVR1B	13610		mmu-mir-124-3p	472
mmu-let-7a-5p	MIMAT0000521	Apc2	23805		mmu-mir-706	235
mmu-let-7a-5p	MIMAT0000521	Armc2	213402		mmu-let-7b-5p	353
mmu-let-7a-5p	MIMAT0000521	Atp2b2	11941		mmu-miR-125b-5p	25
mmu-let-7a-5p	MIMAT0000521	Cts8	56094		mmu-mir-125a-5p	19
mmu-let-7a-5p	MIMAT0000521	Fbxl14	101358		mmu-let-7a-5p	23
mmu-let-7a-5p	MIMAT0000521	Gnl3l	237107		mmu-let-7c-5p	4
mmu-let-7a-5p	MIMAT0000521	Hmga2	15364		mmu-let-7f-5p	15
mmu-let-7a-5p	MIMAT0000521	Hoxa9	15405		Total
mmu-let-7a-5p	MIMAT0000521	Ifnar1	15975
mmu-let-7a-5p	MIMAT0000521	Il13	16163
mmu-let-7a-5p	MIMAT0000521	IL6	16362
mmu-let-7a-5p	MIMAT0000521	Lin28a	83557
mmu-let-7a-5p	MIMAT0000521	Lins	72635
mmu-let-7a-5p	MIMAT0000521	Meis2	17536
mmu-let-7a-5p	MIMAT0000521	Msi2	76626
mmu-let-7a-5p	MIMAT0000521	Mup11	100039028
mmu-let-7a-5p	MIMAT0000521	Mup17	100039089
mmu-let-7a-5p	MIMAT0000521	Nf2	18016
mmu-let-7a-5p	MIMAT0000521	Nup214	227720
mmu-let-7a-5p	MIMAT0000521	Tnfrsf26	244237
mmu-let-7a-5p	MIMAT0000521	Trim71	636931
mmu-let-7a-5p	MIMAT0000521	Zfp444	76138
mmu-let-7b-5p	MIMAT0000522	Abcc5	27416
mmu-let-7b-5p	MIMAT0000522	Abcg1	11307
mmu-let-7b-5p	MIMAT0000522	Acn9	66087
mmu-let-7b-5p	MIMAT0000522	Actg1	11465
mmu-let-7b-5p	MIMAT0000522	Adamts15	235130
mmu-let-7b-5p	MIMAT0000522	Adipor2	68465
mmu-let-7b-5p	MIMAT0000522	Adra2a	11551
mmu-let-7b-5p	MIMAT0000522	Agap1	347722
mmu-let-7b-5p	MIMAT0000522	Ago3	214150
mmu-let-7b-5p	MIMAT0000522	AI464131	329828
mmu-let-7b-5p	MIMAT0000522	AK220484	240832
mmu-let-7b-5p	MIMAT0000522	Akt1	11651
mmu-let-7b-5p	MIMAT0000522	Ankrd43	223433
mmu-let-7b-5p	MIMAT0000522	Ankrd52	237615
mmu-let-7b-5p	MIMAT0000522	Apba1	319924
mmu-let-7b-5p	MIMAT0000522	Apbb3	225372
mmu-let-7b-5p	MIMAT0000522	Arc	11838
mmu-let-7b-5p	MIMAT0000522	Arhgap1	228359
mmu-let-7b-5p	MIMAT0000522	Arid3b	56380
mmu-let-7b-5p	MIMAT0000522	Arl5a	75423
mmu-let-7b-5p	MIMAT0000522	Arpp19	59046
mmu-let-7b-5p	MIMAT0000522	Arpp21	74100
mmu-let-7b-5p	MIMAT0000522	Arrdc3	105171
mmu-let-7b-5p	MIMAT0000522	Atp2a2	11938
mmu-let-7b-5p	MIMAT0000522	Atp6v1b2	11966
mmu-let-7b-5p	MIMAT0000522	Bach1	12013
mmu-let-7b-5p	MIMAT0000522	Bahcc1	268515
mmu-let-7b-5p	MIMAT0000522	Bat2d	226562
mmu-let-7b-5p	MIMAT0000522	BC042720	381605
mmu-let-7b-5p	MIMAT0000522	Bcl7c	12055
mmu-let-7b-5p	MIMAT0000522	Bmpr1a	12166
mmu-let-7b-5p	MIMAT0000522	Braf	109880
mmu-let-7b-5p	MIMAT0000522	Brinp1	56710
mmu-let-7b-5p	MIMAT0000522	Brunol5	319586
mmu-let-7b-5p	MIMAT0000522	Bsg	12215
mmu-let-7b-5p	MIMAT0000522	Btbd3	228662
mmu-let-7b-5p	MIMAT0000522	Cacna1e	12290
mmu-let-7b-5p	MIMAT0000522	Cadm2	239857
mmu-let-7b-5p	MIMAT0000522	Cald1	109624
mmu-let-7b-5p	MIMAT0000522	Capns1	12336
mmu-let-7b-5p	MIMAT0000522	Car2	12349
mmu-let-7b-5p	MIMAT0000522	Cat	12359
mmu-let-7b-5p	MIMAT0000522	Cbx5	12419
mmu-let-7b-5p	MIMAT0000522	Ccdc100	225523
mmu-let-7b-5p	MIMAT0000522	Ccdc127	67433
mmu-let-7b-5p	MIMAT0000522	Ccnd1	12443
mmu-let-7b-5p	MIMAT0000522	Cd164	53599
mmu-let-7b-5p	MIMAT0000522	Cdr2l	237988
mmu-let-7b-5p	MIMAT0000522	Celf5	319586
mmu-let-7b-5p	MIMAT0000522	Cep120	225523
mmu-let-7b-5p	MIMAT0000522	Chd3	216848
mmu-let-7b-5p	MIMAT0000522	Chd7	320790
mmu-let-7b-5p	MIMAT0000522	Chd9	109151
mmu-let-7b-5p	MIMAT0000522	Cldn12	64945
mmu-let-7b-5p	MIMAT0000522	Cnih	12793
mmu-let-7b-5p	MIMAT0000522	Cnih4	98417
mmu-let-7b-5p	MIMAT0000522	Cnr1	12801
mmu-let-7b-5p	MIMAT0000522	Cntn2	21367
mmu-let-7b-5p	MIMAT0000522	Col4a2	12827
mmu-let-7b-5p	MIMAT0000522	Cpeb2	231207
mmu-let-7b-5p	MIMAT0000522	Cpeb4	67579
mmu-let-7b-5p	MIMAT0000522	Crem	12916
mmu-let-7b-5p	MIMAT0000522	Crk	12928
mmu-let-7b-5p	MIMAT0000522	Csnk2a1	12995
mmu-let-7b-5p	MIMAT0000522	Csrnp2	207785
mmu-let-7b-5p	MIMAT0000522	Ctsb	13030
mmu-let-7b-5p	MIMAT0000522	cyclinD1	12443
mmu-let-7b-5p	MIMAT0000522	D630045J12Rik	330286
mmu-let-7b-5p	MIMAT0000522	Ddn	13199
mmu-let-7b-5p	MIMAT0000522	Ddx10	77591
mmu-let-7b-5p	MIMAT0000522	Dip2b	239667
mmu-let-7b-5p	MIMAT0000522	Dlc1	50768
mmu-let-7b-5p	MIMAT0000522	Dmd	13405
mmu-let-7b-5p	MIMAT0000522	Dnajc1	13418
mmu-let-7b-5p	MIMAT0000522	Dnajc27	217378
mmu-let-7b-5p	MIMAT0000522	Dnhd1	77505
mmu-let-7b-5p	MIMAT0000522	Dnm3	103967
mmu-let-7b-5p	MIMAT0000522	Donson	60364
mmu-let-7b-5p	MIMAT0000522	Dusp1	19252
mmu-let-7b-5p	MIMAT0000522	Dusp6	67603
mmu-let-7b-5p	MIMAT0000522	Dync1i2	13427
mmu-let-7b-5p	MIMAT0000522	E2f3	13557
mmu-let-7b-5p	MIMAT0000522	Eea1	216238
mmu-let-7b-5p	MIMAT0000522	Egln2	112406
mmu-let-7b-5p	MIMAT0000522	Eif2ak3	13666
mmu-let-7b-5p	MIMAT0000522	Eif2c3	240690
mmu-let-7b-5p	MIMAT0000522	Eif4ebp2	13688
mmu-let-7b-5p	MIMAT0000522	Eif4g2	13690
mmu-let-7b-5p	MIMAT0000522	Elp2	58523
mmu-let-7b-5p	MIMAT0000522	Epb4.1l1	13821
mmu-let-7b-5p	MIMAT0000522	Epb4.1l5	226352
mmu-let-7b-5p	MIMAT0000522	Epha4	13838
mmu-let-7b-5p	MIMAT0000522	Ephb3	13845
mmu-let-7b-5p	MIMAT0000522	Ercc6	319955
mmu-let-7b-5p	MIMAT0000522	Esam	69524
mmu-let-7b-5p	MIMAT0000522	Fam118a	73225
mmu-let-7b-5p	MIMAT0000522	Fam135a	68187
mmu-let-7b-5p	MIMAT0000522	Fam171a1	269233
mmu-let-7b-5p	MIMAT0000522	Fam175b	109359
mmu-let-7b-5p	MIMAT0000522	Farp1	223254
mmu-let-7b-5p	MIMAT0000522	Fgd4	224014
mmu-let-7b-5p	MIMAT0000522	Flna	192176
mmu-let-7b-5p	MIMAT0000522	Flywch1	224613
mmu-let-7b-5p	MIMAT0000522	Fmn2	54418
mmu-let-7b-5p	MIMAT0000522	Fndc3a	319448
mmu-let-7b-5p	MIMAT0000522	Fnip1	216742
mmu-let-7b-5p	MIMAT0000522	Fnip2	329679
mmu-let-7b-5p	MIMAT0000522	Fras1	231470
mmu-let-7b-5p	MIMAT0000522	Frmd5	228564
mmu-let-7b-5p	MIMAT0000522	Fut9	14348
mmu-let-7b-5p	MIMAT0000522	Fxc1	20564
mmu-let-7b-5p	MIMAT0000522	Gabra6	14399
mmu-let-7b-5p	MIMAT0000522	Gabrb2	14401
mmu-let-7b-5p	MIMAT0000522	Gad1	14415
mmu-let-7b-5p	MIMAT0000522	Galnt2	108148
mmu-let-7b-5p	MIMAT0000522	Gba2	230101
mmu-let-7b-5p	MIMAT0000522	Gga3	260302
mmu-let-7b-5p	MIMAT0000522	Glt8d3	223827
mmu-let-7b-5p	MIMAT0000522	Gm2399	100039744
mmu-let-7b-5p	MIMAT0000522	Gm50	215090
mmu-let-7b-5p	MIMAT0000522	Gnal	14680
mmu-let-7b-5p	MIMAT0000522	Gns	75612
mmu-let-7b-5p	MIMAT0000522	Gpcpd1	74182
mmu-let-7b-5p	MIMAT0000522	Gpr137	107173
mmu-let-7b-5p	MIMAT0000522	Gpr63	81006
mmu-let-7b-5p	MIMAT0000522	Gramd1b	235283
mmu-let-7b-5p	MIMAT0000522	Greb1l	381157
mmu-let-7b-5p	MIMAT0000522	Gria2	14800
mmu-let-7b-5p	MIMAT0000522	Gria3	53623
mmu-let-7b-5p	MIMAT0000522	Grik2	14806
mmu-let-7b-5p	MIMAT0000522	Gtf3c2	71752
mmu-let-7b-5p	MIMAT0000522	Gxylt1	223827
mmu-let-7b-5p	MIMAT0000522	Hdgfrp3	29877
mmu-let-7b-5p	MIMAT0000522	Hdx	245596
mmu-let-7b-5p	MIMAT0000522	Hic2	58180
mmu-let-7b-5p	MIMAT0000522	Homer1	26556
mmu-let-7b-5p	MIMAT0000522	Hoxb4	15412
mmu-let-7b-5p	MIMAT0000522	Hr	15460
mmu-let-7b-5p	MIMAT0000522	Igdcc3	19289
mmu-let-7b-5p	MIMAT0000522	Igdcc4	56741
mmu-let-7b-5p	MIMAT0000522	Igf1r	16001
mmu-let-7b-5p	MIMAT0000522	Ikbkg	16151
mmu-let-7b-5p	MIMAT0000522	Itga4	16401
mmu-let-7b-5p	MIMAT0000522	Itsn2	20403
mmu-let-7b-5p	MIMAT0000522	Jam2	67374
mmu-let-7b-5p	MIMAT0000522	Jph4	319984
mmu-let-7b-5p	MIMAT0000522	Kcna1	16485
mmu-let-7b-5p	MIMAT0000522	Kcnc1	16502
mmu-let-7b-5p	MIMAT0000522	Kcnc2	268345
mmu-let-7b-5p	MIMAT0000522	Kcnj10	16513
mmu-let-7b-5p	MIMAT0000522	Kctd12b	207474
mmu-let-7b-5p	MIMAT0000522	Kctd21	622320
mmu-let-7b-5p	MIMAT0000522	Kctd7	212919
mmu-let-7b-5p	MIMAT0000522	Khsrp	16549
mmu-let-7b-5p	MIMAT0000522	Kif1a	16560
mmu-let-7b-5p	MIMAT0000522	Kif21b	16565
mmu-let-7b-5p	MIMAT0000522	Kifc2	16581
mmu-let-7b-5p	MIMAT0000522	Klf8	245671
mmu-let-7b-5p	MIMAT0000522	Knop1	66356
mmu-let-7b-5p	MIMAT0000522	Kpna1	16646
mmu-let-7b-5p	MIMAT0000522	Lcor	212391
mmu-let-7b-5p	MIMAT0000522	Lfng	16848
mmu-let-7b-5p	MIMAT0000522	Limd1	29806
mmu-let-7b-5p	MIMAT0000522	Lnp	69605
mmu-let-7b-5p	MIMAT0000522	Lpgat1	226856
mmu-let-7b-5p	MIMAT0000522	Lrig2	269473
mmu-let-7b-5p	MIMAT0000522	Lsamp	268890
mmu-let-7b-5p	MIMAT0000522	Maneal	215090
mmu-let-7b-5p	MIMAT0000522	Map4k3	225028
mmu-let-7b-5p	MIMAT0000522	Mast2	17776
mmu-let-7b-5p	MIMAT0000522	Mex3a	72640
mmu-let-7b-5p	MIMAT0000522	Mnt	17428
mmu-let-7b-5p	MIMAT0000522	Mpv17	17527
mmu-let-7b-5p	MIMAT0000522	Msra	110265
mmu-let-7b-5p	MIMAT0000522	Mtf1	17764
mmu-let-7b-5p	MIMAT0000522	Mtf2	17765
mmu-let-7b-5p	MIMAT0000522	Mtmr4	170749
mmu-let-7b-5p	MIMAT0000522	Mtpn	14489
mmu-let-7b-5p	MIMAT0000522	Mycbp	56309
mmu-let-7b-5p	MIMAT0000522	Naa40	70999
mmu-let-7b-5p	MIMAT0000522	Nbeal1	269198
mmu-let-7b-5p	MIMAT0000522	Ncor1	20185
mmu-let-7b-5p	MIMAT0000522	Ndst3	83398
mmu-let-7b-5p	MIMAT0000522	Nfxl1	100978
mmu-let-7b-5p	MIMAT0000522	Nid1	18073
mmu-let-7b-5p	MIMAT0000522	Nlk	18099
mmu-let-7b-5p	MIMAT0000522	Nol8	70930
mmu-let-7b-5p	MIMAT0000522	Nope	54156
mmu-let-7b-5p	MIMAT0000522	Nova1	664883
mmu-let-7b-5p	MIMAT0000522	Nr2e1	21907
mmu-let-7b-5p	MIMAT0000522	Nr6a1	14536
mmu-let-7b-5p	MIMAT0000522	Nras	18176
mmu-let-7b-5p	MIMAT0000522	Nrp2	18187
mmu-let-7b-5p	MIMAT0000522	Nup35	69482
mmu-let-7b-5p	MIMAT0000522	Odz2	23963
mmu-let-7b-5p	MIMAT0000522	Otud5	54644
mmu-let-7b-5p	MIMAT0000522	P140	55936
mmu-let-7b-5p	MIMAT0000522	Patl1	225929
mmu-let-7b-5p	MIMAT0000522	Pbrm1	66923
mmu-let-7b-5p	MIMAT0000522	Pcgf3	69587
mmu-let-7b-5p	MIMAT0000522	Pdgfrb	18596
mmu-let-7b-5p	MIMAT0000522	Pgrmc1	53328
mmu-let-7b-5p	MIMAT0000522	Piga	18700
mmu-let-7b-5p	MIMAT0000522	Pigs	276846
mmu-let-7b-5p	MIMAT0000522	Pigw	70325
mmu-let-7b-5p	MIMAT0000522	Pik3ip1	216505
mmu-let-7b-5p	MIMAT0000522	Pld3	18807
mmu-let-7b-5p	MIMAT0000522	Pnkd	56695
mmu-let-7b-5p	MIMAT0000522	Ppargc1b	170826
mmu-let-7b-5p	MIMAT0000522	Ppm1e	320472
mmu-let-7b-5p	MIMAT0000522	Ppme1	72590
mmu-let-7b-5p	MIMAT0000522	Ppp3r1	19058
mmu-let-7b-5p	MIMAT0000522	Pqlc2	212555
mmu-let-7b-5p	MIMAT0000522	Prdm1	12142
mmu-let-7b-5p	MIMAT0000522	Prei4	74182
mmu-let-7b-5p	MIMAT0000522	Prickle1	106042
mmu-let-7b-5p	MIMAT0000522	Prr8	72431
mmu-let-7b-5p	MIMAT0000522	Prrc2c	226562
mmu-let-7b-5p	MIMAT0000522	Psd3	234353
mmu-let-7b-5p	MIMAT0000522	Psme4	103554
mmu-let-7b-5p	MIMAT0000522	Ptgds	19215
mmu-let-7b-5p	MIMAT0000522	Ptprd	19266
mmu-let-7b-5p	MIMAT0000522	Ptpru	19273
mmu-let-7b-5p	MIMAT0000522	Purb	19291
mmu-let-7b-5p	MIMAT0000522	Pxdn	69675
mmu-let-7b-5p	MIMAT0000522	Rab11fip4	268451
mmu-let-7b-5p	MIMAT0000522	Rbm33	381626
mmu-let-7b-5p	MIMAT0000522	Rdh10	98711
mmu-let-7b-5p	MIMAT0000522	Rdx	19684
mmu-let-7b-5p	MIMAT0000522	Reep4	72549
mmu-let-7b-5p	MIMAT0000522	Rffl	67338
mmu-let-7b-5p	MIMAT0000522	Rnf167	70510
mmu-let-7b-5p	MIMAT0000522	Rnf213	672511
mmu-let-7b-5p	MIMAT0000522	Rnf44	105239
mmu-let-7b-5p	MIMAT0000522	Rnf5	54197
mmu-let-7b-5p	MIMAT0000522	Rock2	19878
mmu-let-7b-5p	MIMAT0000522	Rpia	19895
mmu-let-7b-5p	MIMAT0000522	Sacm1l	83493
mmu-let-7b-5p	MIMAT0000522	Scara3	219151
mmu-let-7b-5p	MIMAT0000522	Scn8a	20273
mmu-let-7b-5p	MIMAT0000522	Sec14l1	74136
mmu-let-7b-5p	MIMAT0000522	Sema4f	20355
mmu-let-7b-5p	MIMAT0000522	Sema4g	26456
mmu-let-7b-5p	MIMAT0000522	Serf2	378702
mmu-let-7b-5p	MIMAT0000522	Sfmbt1	54650
mmu-let-7b-5p	MIMAT0000522	Sfrs12	105193
mmu-let-7b-5p	MIMAT0000522	Sh2b3	16923
mmu-let-7b-5p	MIMAT0000522	Skil	20482
mmu-let-7b-5p	MIMAT0000522	Slc15a2	57738
mmu-let-7b-5p	MIMAT0000522	Slc20a1	20515
mmu-let-7b-5p	MIMAT0000522	Slc22a23	73102
mmu-let-7b-5p	MIMAT0000522	Slc22a6	18399
mmu-let-7b-5p	MIMAT0000522	Slc23a2	54338
mmu-let-7b-5p	MIMAT0000522	Slc24a2	76376
mmu-let-7b-5p	MIMAT0000522	Slc25a18	71803
mmu-let-7b-5p	MIMAT0000522	Slc25a23	66972
mmu-let-7b-5p	MIMAT0000522	Slc25a4	11739
mmu-let-7b-5p	MIMAT0000522	Slc29a3	71279
mmu-let-7b-5p	MIMAT0000522	Slc2a3	20527
mmu-let-7b-5p	MIMAT0000522	Slc2a6	227659
mmu-let-7b-5p	MIMAT0000522	Slc35a4	67843
mmu-let-7b-5p	MIMAT0000522	Slc4a7	218756
mmu-let-7b-5p	MIMAT0000522	Slc4a8	59033
mmu-let-7b-5p	MIMAT0000522	Slc6a8	102857
mmu-let-7b-5p	MIMAT0000522	Slc8a1	20541
mmu-let-7b-5p	MIMAT0000522	Slc8a2	110891
mmu-let-7b-5p	MIMAT0000522	Slc9a2	226999
mmu-let-7b-5p	MIMAT0000522	Slco5a1	240726
mmu-let-7b-5p	MIMAT0000522	Slitrk4	245446
mmu-let-7b-5p	MIMAT0000522	Slitrk5	75409
mmu-let-7b-5p	MIMAT0000522	Smcr8	237782
mmu-let-7b-5p	MIMAT0000522	Smg1	233789
mmu-let-7b-5p	MIMAT0000522	Sned1	208777
mmu-let-7b-5p	MIMAT0000522	Snx30	209131
mmu-let-7b-5p	MIMAT0000522	Snx5	69178
mmu-let-7b-5p	MIMAT0000522	Sowaha	237761
mmu-let-7b-5p	MIMAT0000522	Spnb3	108000
mmu-let-7b-5p	MIMAT0000522	Sptbn2	20743
mmu-let-7b-5p	MIMAT0000522	Srcin1	56013
mmu-let-7b-5p	MIMAT0000522	Srek1	218543
mmu-let-7b-5p	MIMAT0000522	Srgap3	259302
mmu-let-7b-5p	MIMAT0000522	Srrm4	68955
mmu-let-7b-5p	MIMAT0000522	Ssh1	231637
mmu-let-7b-5p	MIMAT0000522	Stat2	20847
mmu-let-7b-5p	MIMAT0000522	Stat3	20848
mmu-let-7b-5p	MIMAT0000522	Stim1	20866
mmu-let-7b-5p	MIMAT0000522	Stk35	67333
mmu-let-7b-5p	MIMAT0000522	Stx17	67727
mmu-let-7b-5p	MIMAT0000522	Stx3	20908
mmu-let-7b-5p	MIMAT0000522	Syn3	27204
mmu-let-7b-5p	MIMAT0000522	Syncrip	56403
mmu-let-7b-5p	MIMAT0000522	Synj1	104015
mmu-let-7b-5p	MIMAT0000522	Syt11	229521
mmu-let-7b-5p	MIMAT0000522	Syt5	53420
mmu-let-7b-5p	MIMAT0000522	Tbc1d14	102641289
mmu-let-7b-5p	MIMAT0000522	Tbc1d24	18209
mmu-let-7b-5p	MIMAT0000522	Tenm2	23964
mmu-let-7b-5p	MIMAT0000522	Tgfbr1	21812
mmu-let-7b-5p	MIMAT0000522	Tgfbr3	21814
mmu-let-7b-5p	MIMAT0000522	Tgs1	116940
mmu-let-7b-5p	MIMAT0000522	Thbs1	21825
mmu-let-7b-5p	MIMAT0000522	Thrsp	21835
mmu-let-7b-5p	MIMAT0000522	TLX	21907
mmu-let-7b-5p	MIMAT0000522	Tmed5	73130
mmu-let-7b-5p	MIMAT0000522	Tmem194	210035
mmu-let-7b-5p	MIMAT0000522	Tmem2	83921
mmu-let-7b-5p	MIMAT0000522	Tmem214	68796
mmu-let-7b-5p	MIMAT0000522	Tor1aip2	240832
mmu-let-7b-5p	MIMAT0000522	Tram1l1	229801
mmu-let-7b-5p	MIMAT0000522	Trib2	217410
mmu-let-7b-5p	MIMAT0000522	Trim6	94088
mmu-let-7b-5p	MIMAT0000522	Trps1	83925
mmu-let-7b-5p	MIMAT0000522	Tspan2	70747
mmu-let-7b-5p	MIMAT0000522	Ttc14	67120
mmu-let-7b-5p	MIMAT0000522	Tub	22141
mmu-let-7b-5p	MIMAT0000522	Tubb4	22153
mmu-let-7b-5p	MIMAT0000522	Tubb4a	22153
mmu-let-7b-5p	MIMAT0000522	Tug1	103737
mmu-let-7b-5p	MIMAT0000522	Ubap2	68926
mmu-let-7b-5p	MIMAT0000522	Ubxn4	67812
mmu-let-7b-5p	MIMAT0000522	Unc80	329178
mmu-let-7b-5p	MIMAT0000522	Usp22	216825
mmu-let-7b-5p	MIMAT0000522	Usp32	237898
mmu-let-7b-5p	MIMAT0000522	Usp45	77593
mmu-let-7b-5p	MIMAT0000522	Usp47	74996
mmu-let-7b-5p	MIMAT0000522	Usp49	224836
mmu-let-7b-5p	MIMAT0000522	Vav3	57257
mmu-let-7b-5p	MIMAT0000522	Vsnl1	26950
mmu-let-7b-5p	MIMAT0000522	Wdtc1	230796
mmu-let-7b-5p	MIMAT0000522	Wnk1	232341
mmu-let-7b-5p	MIMAT0000522	X99384	27399
mmu-let-7b-5p	MIMAT0000522	Xkr8	381560
mmu-let-7b-5p	MIMAT0000522	Ylpm1	56531
mmu-let-7b-5p	MIMAT0000522	Zc3h11a	70579
mmu-let-7b-5p	MIMAT0000522	Zdhhc24	70605
mmu-let-7b-5p	MIMAT0000522	Zeb2	24136
mmu-let-7b-5p	MIMAT0000522	Zfp109	56869
mmu-let-7b-5p	MIMAT0000522	Zfp12	231866
mmu-let-7b-5p	MIMAT0000522	Zfp174	385674
mmu-let-7b-5p	MIMAT0000522	Zfp248	72720
mmu-let-7b-5p	MIMAT0000522	Zfp280b	64453
mmu-let-7b-5p	MIMAT0000522	Zfp318	57908
mmu-let-7b-5p	MIMAT0000522	Zfp354b	27274
mmu-let-7b-5p	MIMAT0000522	Zfp462	242466
mmu-let-7b-5p	MIMAT0000522	Zfp583	213011
mmu-let-7b-5p	MIMAT0000522	Zfp641	239652
mmu-let-7b-5p	MIMAT0000522	Zfp644	52397
mmu-let-7b-5p	MIMAT0000522	Zfp664	269704
mmu-let-7b-5p	MIMAT0000522	Zfp740	68744
mmu-let-7b-5p	MIMAT0000522	Zfp9	22750
mmu-let-7b-5p	MIMAT0000522	Zkscan2	210162
mmu-let-7b-5p	MIMAT0000522	Zscan22	232878
mmu-let-7b-5p	MIMAT0000522	Zswim5	74464
mmu-let-7c-5p	MIMAT0000523	EZH2	14056
mmu-let-7c-5p	MIMAT0000523	Myc	17869
mmu-let-7c-5p	MIMAT0000523	Mycn	18109
mmu-let-7c-5p	MIMAT0000523	Sall4	99377
mmu-mir-124-3p	MIMAT0000134	Aacs	78894
mmu-mir-124-3p	MIMAT0000134	Aak1	269774
mmu-mir-124-3p	MIMAT0000134	Aatk	11302
mmu-mir-124-3p	MIMAT0000134	Abhd4	105501
mmu-mir-124-3p	MIMAT0000134	Abhd5	67469
mmu-mir-124-3p	MIMAT0000134	Abhd8	64296
mmu-mir-124-3p	MIMAT0000134	Acaa2	52538
mmu-mir-124-3p	MIMAT0000134	Acp6	66659
mmu-mir-124-3p	MIMAT0000134	Actc1	11464
mmu-mir-124-3p	MIMAT0000134	Adam17	11491
mmu-mir-124-3p	MIMAT0000134	Adat1	30947
mmu-mir-124-3p	MIMAT0000134	Adssl1	11565
mmu-mir-124-3p	MIMAT0000134	Ahr	11622
mmu-mir-124-3p	MIMAT0000134	AI662250	214505
mmu-mir-124-3p	MIMAT0000134	Akap9	100986
mmu-mir-124-3p	MIMAT0000134	Amotl1	75723
mmu-mir-124-3p	MIMAT0000134	Anxa4	11746
mmu-mir-124-3p	MIMAT0000134	Anxa5	11747
mmu-mir-124-3p	MIMAT0000134	Ap3s2	11778
mmu-mir-124-3p	MIMAT0000134	Apba3	57267
mmu-mir-124-3p	MIMAT0000134	Arfip1	99889
mmu-mir-124-3p	MIMAT0000134	Arhgef1	16801
mmu-mir-124-3p	MIMAT0000134	Arhgef10l	72754
mmu-mir-124-3p	MIMAT0000134	Arl5c	217151
mmu-mir-124-3p	MIMAT0000134	Arpc1b	11867
mmu-mir-124-3p	MIMAT0000134	Arpc3	56378
mmu-mir-124-3p	MIMAT0000134	Arv1	68865
mmu-mir-124-3p	MIMAT0000134	Ascc2	75452
mmu-mir-124-3p	MIMAT0000134	Asph	65973
mmu-mir-124-3p	MIMAT0000134	Atat1	73242
mmu-mir-124-3p	MIMAT0000134	Atp10d	231287
mmu-mir-124-3p	MIMAT0000134	Atp6v0e	11974
mmu-mir-124-3p	MIMAT0000134	Atp6v0e2	76252
mmu-mir-124-3p	MIMAT0000134	Atp7a	11977
mmu-mir-124-3p	MIMAT0000134	Atxn1	20238
mmu-mir-124-3p	MIMAT0000134	AW548124	225523
mmu-mir-124-3p	MIMAT0000134	AW822216	NA
mmu-mir-124-3p	MIMAT0000134	Axin2	12006
mmu-mir-124-3p	MIMAT0000134	Azi1	12009
mmu-mir-124-3p	MIMAT0000134	B230399E16Rik	240479
mmu-mir-124-3p	MIMAT0000134	B3gnt5	108105
mmu-mir-124-3p	MIMAT0000134	B4galt1	14595
mmu-mir-124-3p	MIMAT0000134	B930011P16Rik	13483
mmu-mir-124-3p	MIMAT0000134	BB128963	209176
mmu-mir-124-3p	MIMAT0000134	BC013529	216225
mmu-mir-124-3p	MIMAT0000134	BC017612	238690
mmu-mir-124-3p	MIMAT0000134	BC046404	210106
mmu-mir-124-3p	MIMAT0000134	BC051227	237775
mmu-mir-124-3p	MIMAT0000134	BC057371	238037
mmu-mir-124-3p	MIMAT0000134	Bccip	66165
mmu-mir-124-3p	MIMAT0000134	Bckdha	12039
mmu-mir-124-3p	MIMAT0000134	Bdnf	12064
mmu-mir-124-3p	MIMAT0000134	Bicd2	76895
mmu-mir-124-3p	MIMAT0000134	Brip1	237911
mmu-mir-124-3p	MIMAT0000134	Capn6	12338
mmu-mir-124-3p	MIMAT0000134	Car3	12350
mmu-mir-124-3p	MIMAT0000134	Cbln1	12404
mmu-mir-124-3p	MIMAT0000134	Cbr3	109857
mmu-mir-124-3p	MIMAT0000134	Cc2d1b	319965
mmu-mir-124-3p	MIMAT0000134	Ccdc86	108673
mmu-mir-124-3p	MIMAT0000134	Ccna2	12428
mmu-mir-124-3p	MIMAT0000134	Ccnb1ip1	239083
mmu-mir-124-3p	MIMAT0000134	Ccnd2	12444
mmu-mir-124-3p	MIMAT0000134	Cd151	12476
mmu-mir-124-3p	MIMAT0000134	Cd320	54219
mmu-mir-124-3p	MIMAT0000134	Cd59b	333883
mmu-mir-124-3p	MIMAT0000134	Cdc14b	218294
mmu-mir-124-3p	MIMAT0000134	Cdc42	12540
mmu-mir-124-3p	MIMAT0000134	Cdc42ep3	260409
mmu-mir-124-3p	MIMAT0000134	Cdc42ep4	56699
mmu-mir-124-3p	MIMAT0000134	Cdh1	12550
mmu-mir-124-3p	MIMAT0000134	Cebpa	12606
mmu-mir-124-3p	MIMAT0000134	Cep97	74201
mmu-mir-124-3p	MIMAT0000134	Cerk	223753
mmu-mir-124-3p	MIMAT0000134	Cers2	76893
mmu-mir-124-3p	MIMAT0000134	Chek1	12649
mmu-mir-124-3p	MIMAT0000134	Cldn2	12738
mmu-mir-124-3p	MIMAT0000134	Cldn6	54419
mmu-mir-124-3p	MIMAT0000134	Cln8	26889
mmu-mir-124-3p	MIMAT0000134	Cmtm4	97487
mmu-mir-124-3p	MIMAT0000134	Cmtm6	67213
mmu-mir-124-3p	MIMAT0000134	Cnih3	72978
mmu-mir-124-3p	MIMAT0000134	Cnot4	54140
mmu-mir-124-3p	MIMAT0000134	Cnot6	104625
mmu-mir-124-3p	MIMAT0000134	Cntnap2	66797
mmu-mir-124-3p	MIMAT0000134	Coa5	76178
mmu-mir-124-3p	MIMAT0000134	Col18a1	12822
mmu-mir-124-3p	MIMAT0000134	Col4a1	12826
mmu-mir-124-3p	MIMAT0000134	Coro1a	12721
mmu-mir-124-3p	MIMAT0000134	Cplx1	12889
mmu-mir-124-3p	MIMAT0000134	Crat	12908
mmu-mir-124-3p	MIMAT0000134	Csnk1g1	214897
mmu-mir-124-3p	MIMAT0000134	Ctdsp1	227292
mmu-mir-124-3p	MIMAT0000134	Ctdsp2	52468
mmu-mir-124-3p	MIMAT0000134	Ctnnd1	12388
mmu-mir-124-3p	MIMAT0000134	Cul4b	72584
mmu-mir-124-3p	MIMAT0000134	Cxcl12	20315
mmu-mir-124-3p	MIMAT0000134	D0H4S114	27528
mmu-mir-124-3p	MIMAT0000134	D14Ertd231e	210925
mmu-mir-124-3p	MIMAT0000134	D5Ertd593e	76820
mmu-mir-124-3p	MIMAT0000134	Dab2	13132
mmu-mir-124-3p	MIMAT0000134	Dcaf7	71833
mmu-mir-124-3p	MIMAT0000134	Dcbld1	66686
mmu-mir-124-3p	MIMAT0000134	Dci	13363
mmu-mir-124-3p	MIMAT0000134	Dclk1	13175
mmu-mir-124-3p	MIMAT0000134	Dcx	13193
mmu-mir-124-3p	MIMAT0000134	Ddc	13195
mmu-mir-124-3p	MIMAT0000134	Dennd6b	69440
mmu-mir-124-3p	MIMAT0000134	Dgcr14	27886
mmu-mir-124-3p	MIMAT0000134	Dhfr	13361
mmu-mir-124-3p	MIMAT0000134	Dhrs1	52585
mmu-mir-124-3p	MIMAT0000134	Dlk1	13386
mmu-mir-124-3p	MIMAT0000134	Dlx2	13392
mmu-mir-124-3p	MIMAT0000134	Dlx5	13395
mmu-mir-124-3p	MIMAT0000134	Dmrta2	242620
mmu-mir-124-3p	MIMAT0000134	Dnaic1	68922
mmu-mir-124-3p	MIMAT0000134	Dnm2	13430
mmu-mir-124-3p	MIMAT0000134	Dnmt3b	13436
mmu-mir-124-3p	MIMAT0000134	Dpp6	13483
mmu-mir-124-3p	MIMAT0000134	Drd3	13490
mmu-mir-124-3p	MIMAT0000134	Dtna	13527
mmu-mir-124-3p	MIMAT0000134	Dtx2	74198
mmu-mir-124-3p	MIMAT0000134	Dusp4	319520
mmu-mir-124-3p	MIMAT0000134	Dyrk2	69181
mmu-mir-124-3p	MIMAT0000134	E130306M17Rik	320825
mmu-mir-124-3p	MIMAT0000134	E2f1	13555
mmu-mir-124-3p	MIMAT0000134	Ebf3	13593
mmu-mir-124-3p	MIMAT0000134	Ebna1bp2	69072
mmu-mir-124-3p	MIMAT0000134	Eci1	13177
mmu-mir-124-3p	MIMAT0000134	Eefsec	65967
mmu-mir-124-3p	MIMAT0000134	Elavl3	15571
mmu-mir-124-3p	MIMAT0000134	Elovl1	54325
mmu-mir-124-3p	MIMAT0000134	Emb	13723
mmu-mir-124-3p	MIMAT0000134	Entpd7	93685
mmu-mir-124-3p	MIMAT0000134	Ephx2	13850
mmu-mir-124-3p	MIMAT0000134	Eri1	67307
mmu-mir-124-3p	MIMAT0000134	Es2el	27886
mmu-mir-124-3p	MIMAT0000134	Eva1	52686
mmu-mir-124-3p	MIMAT0000134	Evi5	14020
mmu-mir-124-3p	MIMAT0000134	Eya3	14050
mmu-mir-124-3p	MIMAT0000134	Fadd	14082
mmu-mir-124-3p	MIMAT0000134	Fads2	56473
mmu-mir-124-3p	MIMAT0000134	Faf1	14084
mmu-mir-124-3p	MIMAT0000134	Faim	23873
mmu-mir-124-3p	MIMAT0000134	Fam177a	73385
mmu-mir-124-3p	MIMAT0000134	Fam181b	171211
mmu-mir-124-3p	MIMAT0000134	Fam49b	223601
mmu-mir-124-3p	MIMAT0000134	Fam69c	240479
mmu-mir-124-3p	MIMAT0000134	Fat4	329628
mmu-mir-124-3p	MIMAT0000134	Fbn1	14118
mmu-mir-124-3p	MIMAT0000134	Fbxo36	66153
mmu-mir-124-3p	MIMAT0000134	Fcho2	218503
mmu-mir-124-3p	MIMAT0000134	Fhdc1	229474
mmu-mir-124-3p	MIMAT0000134	Fign	60344
mmu-mir-124-3p	MIMAT0000134	Flnb	286940
mmu-mir-124-3p	MIMAT0000134	Flot2	14252
mmu-mir-124-3p	MIMAT0000134	Fmnl3	22379
mmu-mir-124-3p	MIMAT0000134	Foxa2	15376
mmu-mir-124-3p	MIMAT0000134	Frmd8	67457
mmu-mir-124-3p	MIMAT0000134	Fry	320365
mmu-mir-124-3p	MIMAT0000134	Fsd1	240121
mmu-mir-124-3p	MIMAT0000134	Fst	71665
mmu-mir-124-3p	MIMAT0000134	Fuca1	14345
mmu-mir-124-3p	MIMAT0000134	Fzd10	93897
mmu-mir-124-3p	MIMAT0000134	Gata6	14465
mmu-mir-124-3p	MIMAT0000134	Gcs1	58217
mmu-mir-124-3p	MIMAT0000134	Gga2	74105
mmu-mir-124-3p	MIMAT0000134	Ggct	110175
mmu-mir-124-3p	MIMAT0000134	Glipr2	384009
mmu-mir-124-3p	MIMAT0000134	Gm288	241289
mmu-mir-124-3p	MIMAT0000134	Gm2a	14667
mmu-mir-124-3p	MIMAT0000134	Gm691	278795
mmu-mir-124-3p	MIMAT0000134	Gmcl1	23885
mmu-mir-124-3p	MIMAT0000134	Gnaq	14682
mmu-mir-124-3p	MIMAT0000134	Gnb5	14697
mmu-mir-124-3p	MIMAT0000134	Golt1b	66964
mmu-mir-124-3p	MIMAT0000134	Gpd2	14571
mmu-mir-124-3p	MIMAT0000134	Gpr124	78581
mmu-mir-124-3p	MIMAT0000134	Gpr21	338346
mmu-mir-124-3p	MIMAT0000134	Gpr85	64450
mmu-mir-124-3p	MIMAT0000134	Grrp1	72690
mmu-mir-124-3p	MIMAT0000134	Gsta3	14859
mmu-mir-124-3p	MIMAT0000134	Gstk1	76263
mmu-mir-124-3p	MIMAT0000134	Gstt3	103140
mmu-mir-124-3p	MIMAT0000134	Hadhb	231086
mmu-mir-124-3p	MIMAT0000134	Haghl	68977
mmu-mir-124-3p	MIMAT0000134	Hebp2	56016
mmu-mir-124-3p	MIMAT0000134	Higd2a	67044
mmu-mir-124-3p	MIMAT0000134	Hipk3	15259
mmu-mir-124-3p	MIMAT0000134	Hira	15260
mmu-mir-124-3p	MIMAT0000134	Hmgxb4	70823
mmu-mir-124-3p	MIMAT0000134	Hn1	15374
mmu-mir-124-3p	MIMAT0000134	Hspbap1	66667
mmu-mir-124-3p	MIMAT0000134	Icam1	15894
mmu-mir-124-3p	MIMAT0000134	Ifrd2	15983
mmu-mir-124-3p	MIMAT0000134	Imp3	102462
mmu-mir-124-3p	MIMAT0000134	Ints9	210925
mmu-mir-124-3p	MIMAT0000134	Iqgap1	29875
mmu-mir-124-3p	MIMAT0000134	Irx3	16373
mmu-mir-124-3p	MIMAT0000134	Irx5	54352
mmu-mir-124-3p	MIMAT0000134	Itfg3	106581
mmu-mir-124-3p	MIMAT0000134	Itga3	16400
mmu-mir-124-3p	MIMAT0000134	Itgb1	16412
mmu-mir-124-3p	MIMAT0000134	Itpr3	16440
mmu-mir-124-3p	MIMAT0000134	Jag1	16449
mmu-mir-124-3p	MIMAT0000134	Kcnab2	16498
mmu-mir-124-3p	MIMAT0000134	Kcnh2	16511
mmu-mir-124-3p	MIMAT0000134	Kif5c	16574
mmu-mir-124-3p	MIMAT0000134	Klf13	50794
mmu-mir-124-3p	MIMAT0000134	Klf5	12224
mmu-mir-124-3p	MIMAT0000134	Klhl15	236904
mmu-mir-124-3p	MIMAT0000134	Klhl21	242785
mmu-mir-124-3p	MIMAT0000134	Lamc1	226519
mmu-mir-124-3p	MIMAT0000134	Lass2	76898
mmu-mir-124-3p	MIMAT0000134	Ldlrap1	100017
mmu-mir-124-3p	MIMAT0000134	Leprotl1	68192
mmu-mir-124-3p	MIMAT0000134	Lhx5	16873
mmu-mir-124-3p	MIMAT0000134	Lig3	16882
mmu-mir-124-3p	MIMAT0000134	Litaf	56722
mmu-mir-124-3p	MIMAT0000134	Lor	16939
mmu-mir-124-3p	MIMAT0000134	Lox	16948
mmu-mir-124-3p	MIMAT0000134	Lrrn2	16980
mmu-mir-124-3p	MIMAT0000134	Man1b1	227619
mmu-mir-124-3p	MIMAT0000134	Map2k3	26397
mmu-mir-124-3p	MIMAT0000134	Map3k3	26406
mmu-mir-124-3p	MIMAT0000134	Mapk14	26416
mmu-mir-124-3p	MIMAT0000134	Mboat1	218121
mmu-mir-124-3p	MIMAT0000134	Mcf2l	17207
mmu-mir-124-3p	MIMAT0000134	Mdk	17242
mmu-mir-124-3p	MIMAT0000134	Med20	56771
mmu-mir-124-3p	MIMAT0000134	Mfsd1	66868
mmu-mir-124-3p	MIMAT0000134	Mgrn1	17237
mmu-mir-124-3p	MIMAT0000134	Mkx	210719
mmu-mir-124-3p	MIMAT0000134	Mmd	67468
mmu-mir-124-3p	MIMAT0000134	Mogs	57377
mmu-mir-124-3p	MIMAT0000134	Mpv17l2	234384
mmu-mir-124-3p	MIMAT0000134	Mpzl2	14012
mmu-mir-124-3p	MIMAT0000134	Msantd4	78100
mmu-mir-124-3p	MIMAT0000134	Mtmr10	233315
mmu-mir-124-3p	MIMAT0000134	Mtr	238505
mmu-mir-124-3p	MIMAT0000134	Mvd	192156
mmu-mir-124-3p	MIMAT0000134	Mxra7	67622
mmu-mir-124-3p	MIMAT0000134	Myadm	50918
mmu-mir-124-3p	MIMAT0000134	Myd116	56349
mmu-mir-124-3p	MIMAT0000134	Myd88	17874
mmu-mir-124-3p	MIMAT0000134	Myh9	17886
mmu-mir-124-3p	MIMAT0000134	Myl4	17896
mmu-mir-124-3p	MIMAT0000134	Myl9	98932
mmu-mir-124-3p	MIMAT0000134	Myo10	17909
mmu-mir-124-3p	MIMAT0000134	Myo1d	338367
mmu-mir-124-3p	MIMAT0000134	Ndufa13	67184
mmu-mir-124-3p	MIMAT0000134	Nek9	217718
mmu-mir-124-3p	MIMAT0000134	Nelf	56878
mmu-mir-124-3p	MIMAT0000134	Neurl1b	240055
mmu-mir-124-3p	MIMAT0000134	Neurog2	11924
mmu-mir-124-3p	MIMAT0000134	Nfic	18029
mmu-mir-124-3p	MIMAT0000134	Nfkb1	18053
mmu-mir-124-3p	MIMAT0000134	Nme4	56520
mmu-mir-124-3p	MIMAT0000134	Notch3	18131
mmu-mir-124-3p	MIMAT0000134	Nr3c2	110417
mmu-mir-124-3p	MIMAT0000134	Nrep	27528
mmu-mir-124-3p	MIMAT0000134	Nsdhl	18194
mmu-mir-124-3p	MIMAT0000134	Nsmf	56876
mmu-mir-124-3p	MIMAT0000134	Nsun4	72181
mmu-mir-124-3p	MIMAT0000134	Nuak1	77976
mmu-mir-124-3p	MIMAT0000134	Nudt19	110959
mmu-mir-124-3p	MIMAT0000134	Nup107	103468
mmu-mir-124-3p	MIMAT0000134	Obsl1	98733
mmu-mir-124-3p	MIMAT0000134	Ogfod3	66179
mmu-mir-124-3p	MIMAT0000134	Ogfrl1	70155
mmu-mir-124-3p	MIMAT0000134	Palld	72333
mmu-mir-124-3p	MIMAT0000134	Palmd	114301
mmu-mir-124-3p	MIMAT0000134	Pbx3	18516
mmu-mir-124-3p	MIMAT0000134	Pcdh1	75599
mmu-mir-124-3p	MIMAT0000134	Pcdhb22	93893
mmu-mir-124-3p	MIMAT0000134	Pdk1	228026
mmu-mir-124-3p	MIMAT0000134	Pdlim7	67399
mmu-mir-124-3p	MIMAT0000134	Pdpk1	18607
mmu-mir-124-3p	MIMAT0000134	Pea15a	18611
mmu-mir-124-3p	MIMAT0000134	Peli1	67245
mmu-mir-124-3p	MIMAT0000134	Pemt	18618
mmu-mir-124-3p	MIMAT0000134	Pfn2	18645
mmu-mir-124-3p	MIMAT0000134	Pgbd1	319207
mmu-mir-124-3p	MIMAT0000134	Phf17	269424
mmu-mir-124-3p	MIMAT0000134	Phox2a	11859
mmu-mir-124-3p	MIMAT0000134	Pik3r3	18710
mmu-mir-124-3p	MIMAT0000134	Pip4k2b	108083
mmu-mir-124-3p	MIMAT0000134	Pip4k2c	117150
mmu-mir-124-3p	MIMAT0000134	Pip5k2b	94227
mmu-mir-124-3p	MIMAT0000134	Pip5k2c	171508
mmu-mir-124-3p	MIMAT0000134	Pkdcc	106522
mmu-mir-124-3p	MIMAT0000134	Plcg2	234779
mmu-mir-124-3p	MIMAT0000134	Plekhf2	71801
mmu-mir-124-3p	MIMAT0000134	Plod2	26432
mmu-mir-124-3p	MIMAT0000134	Plod3	26433
mmu-mir-124-3p	MIMAT0000134	Pml	18854
mmu-mir-124-3p	MIMAT0000134	Pnpla2	66853
mmu-mir-124-3p	MIMAT0000134	Poglut1	224143
mmu-mir-124-3p	MIMAT0000134	Ppara	19013
mmu-mir-124-3p	MIMAT0000134	Ppm1f	68606
mmu-mir-124-3p	MIMAT0000134	Ppp1ca	19045
mmu-mir-124-3p	MIMAT0000134	Ppp1r15a	17872
mmu-mir-124-3p	MIMAT0000134	Ppp1r1a	58200
mmu-mir-124-3p	MIMAT0000134	Prokr1	58182
mmu-mir-124-3p	MIMAT0000134	Prox1	19130
mmu-mir-124-3p	MIMAT0000134	Prtg	235472
mmu-mir-124-3p	MIMAT0000134	Pskh1	244631
mmu-mir-124-3p	MIMAT0000134	Psmc3ip	19183
mmu-mir-124-3p	MIMAT0000134	Ptbp1	19205
mmu-mir-124-3p	MIMAT0000134	Ptbp2	56195
mmu-mir-124-3p	MIMAT0000134	Ptn	19242
mmu-mir-124-3p	MIMAT0000134	Ptpn12	19248
mmu-mir-124-3p	MIMAT0000134	Ptpn14	19250
mmu-mir-124-3p	MIMAT0000134	Pus10	74467
mmu-mir-124-3p	MIMAT0000134	Pus3	67049
mmu-mir-124-3p	MIMAT0000134	Rab1	19324
mmu-mir-124-3p	MIMAT0000134	Rab11a	53869
mmu-mir-124-3p	MIMAT0000134	Rab34	19376
mmu-mir-124-3p	MIMAT0000134	Rabl2	68708
mmu-mir-124-3p	MIMAT0000134	Rabl2a	68718
mmu-mir-124-3p	MIMAT0000134	Rac1	19353
mmu-mir-124-3p	MIMAT0000134	Rad9	18772
mmu-mir-124-3p	MIMAT0000134	Rad9a	19367
mmu-mir-124-3p	MIMAT0000134	Rai14	75646
mmu-mir-124-3p	MIMAT0000134	Rasgrp3	240168
mmu-mir-124-3p	MIMAT0000134	Raver2	242570
mmu-mir-124-3p	MIMAT0000134	Rbms1	56878
mmu-mir-124-3p	MIMAT0000134	Reep1	52250
mmu-mir-124-3p	MIMAT0000134	Reep3	28193
mmu-mir-124-3p	MIMAT0000134	Rela	19697
mmu-mir-124-3p	MIMAT0000134	Rgma	244058
mmu-mir-124-3p	MIMAT0000134	Rhoa	11848
mmu-mir-124-3p	MIMAT0000134	Rhog	56212
mmu-mir-124-3p	MIMAT0000134	Rhot2	214952
mmu-mir-124-3p	MIMAT0000134	Rhpn2	52428
mmu-mir-124-3p	MIMAT0000134	Ripk1	19766
mmu-mir-124-3p	MIMAT0000134	Rnf214	235315
mmu-mir-124-3p	MIMAT0000134	Rragb	245670
mmu-mir-124-3p	MIMAT0000134	Rras	20130
mmu-mir-124-3p	MIMAT0000134	Rsph1	22092
mmu-mir-124-3p	MIMAT0000134	Rsu1	20163
mmu-mir-124-3p	MIMAT0000134	Rtn4rl1	237847
mmu-mir-124-3p	MIMAT0000134	Rufy3	52822
mmu-mir-124-3p	MIMAT0000134	S100a10	20194
mmu-mir-124-3p	MIMAT0000134	S100a6	20200
mmu-mir-124-3p	MIMAT0000134	Sall3	20689
mmu-mir-124-3p	MIMAT0000134	Samd5	269513
mmu-mir-124-3p	MIMAT0000134	Scarb1	20778
mmu-mir-124-3p	MIMAT0000134	Scd1	20249
mmu-mir-124-3p	MIMAT0000134	Sdc4	20971
mmu-mir-124-3p	MIMAT0000134	Sdf2l1	64136
mmu-mir-124-3p	MIMAT0000134	Sema3a	20346
mmu-mir-124-3p	MIMAT0000134	Serpinb6a	20719
mmu-mir-124-3p	MIMAT0000134	Sft2d2	108735
mmu-mir-124-3p	MIMAT0000134	Sgk	21933
mmu-mir-124-3p	MIMAT0000134	Sgk1	20393
mmu-mir-124-3p	MIMAT0000134	Sgms1	208449
mmu-mir-124-3p	MIMAT0000134	Skp2	27401
mmu-mir-124-3p	MIMAT0000134	Slc33a1	11416
mmu-mir-124-3p	MIMAT0000134	Slc35g1	240660
mmu-mir-124-3p	MIMAT0000134	Slc38a6	625098
mmu-mir-124-3p	MIMAT0000134	Slc40a1	53945
mmu-mir-124-3p	MIMAT0000134	Slc44a2	68682
mmu-mir-124-3p	MIMAT0000134	Slc7a11	26570
mmu-mir-124-3p	MIMAT0000134	Slc7a14	241919
mmu-mir-124-3p	MIMAT0000134	Slc7a6	330836
mmu-mir-124-3p	MIMAT0000134	Slc9a7	236727
mmu-mir-124-3p	MIMAT0000134	Smad5	17129
mmu-mir-124-3p	MIMAT0000134	Smap1	98366
mmu-mir-124-3p	MIMAT0000134	Smarcb1	20587
mmu-mir-124-3p	MIMAT0000134	Smc2	14211
mmu-mir-124-3p	MIMAT0000134	Smim4	66487
mmu-mir-124-3p	MIMAT0000134	Snhg8	69900
mmu-mir-124-3p	MIMAT0000134	Snta1	20648
mmu-mir-124-3p	MIMAT0000134	Snx24	69226
mmu-mir-124-3p	MIMAT0000134	Socs2	216233
mmu-mir-124-3p	MIMAT0000134	Soga1	320706
mmu-mir-124-3p	MIMAT0000134	Sox9	20682
mmu-mir-124-3p	MIMAT0000134	Sp4	20688
mmu-mir-124-3p	MIMAT0000134	Sp5	64406
mmu-mir-124-3p	MIMAT0000134	Sp8	320145
mmu-mir-124-3p	MIMAT0000134	Spag9	70834
mmu-mir-124-3p	MIMAT0000134	Spp1	20750
mmu-mir-124-3p	MIMAT0000134	Srebf2	20788
mmu-mir-124-3p	MIMAT0000134	Srf	20807
mmu-mir-124-3p	MIMAT0000134	Srr	27364
mmu-mir-124-3p	MIMAT0000134	Ssbp2	66970
mmu-mir-124-3p	MIMAT0000134	Stambp	70527
mmu-mir-124-3p	MIMAT0000134	Stbd1	52331
mmu-mir-124-3p	MIMAT0000134	Stk10	20868
mmu-mir-124-3p	MIMAT0000134	Stom	13830
mmu-mir-124-3p	MIMAT0000134	Stx2	13852
mmu-mir-124-3p	MIMAT0000134	Suclg2	20917
mmu-mir-124-3p	MIMAT0000134	Svil	225115
mmu-mir-124-3p	MIMAT0000134	Svop	68666
mmu-mir-124-3p	MIMAT0000134	Sypl	19027
mmu-mir-124-3p	MIMAT0000134	Sypl2	17306
mmu-mir-124-3p	MIMAT0000134	Syt9	60510
mmu-mir-124-3p	MIMAT0000134	Tcf3	21423
mmu-mir-124-3p	MIMAT0000134	Tcf7l2	21416
mmu-mir-124-3p	MIMAT0000134	Tcfap2d	140477
mmu-mir-124-3p	MIMAT0000134	Tcfe2a	21645
mmu-mir-124-3p	MIMAT0000134	Tdh	58865
mmu-mir-124-3p	MIMAT0000134	Tfap2d	226896
mmu-mir-124-3p	MIMAT0000134	Thex1	68371
mmu-mir-124-3p	MIMAT0000134	Thop1	50500
mmu-mir-124-3p	MIMAT0000134	Timm9	30056
mmu-mir-124-3p	MIMAT0000134	Timp3	21859
mmu-mir-124-3p	MIMAT0000134	Tjp2	21873
mmu-mir-124-3p	MIMAT0000134	Tln1	21894
mmu-mir-124-3p	MIMAT0000134	Tlr2	24088
mmu-mir-124-3p	MIMAT0000134	Tmed1	17083
mmu-mir-124-3p	MIMAT0000134	Tmem100	67888
mmu-mir-124-3p	MIMAT0000134	Tmem104	320534
mmu-mir-124-3p	MIMAT0000134	Tmem134	67006
mmu-mir-124-3p	MIMAT0000134	Tmem20	320816
mmu-mir-124-3p	MIMAT0000134	Tmod3	50875
mmu-mir-124-3p	MIMAT0000134	Tnfrsf19	29820
mmu-mir-124-3p	MIMAT0000134	Tnks2	74493
mmu-mir-124-3p	MIMAT0000134	Tns3	319939
mmu-mir-124-3p	MIMAT0000134	Tollip	54473
mmu-mir-124-3p	MIMAT0000134	Tom1l1	71943
mmu-mir-124-3p	MIMAT0000134	Tor1b	30934
mmu-mir-124-3p	MIMAT0000134	Tor3a	30935
mmu-mir-124-3p	MIMAT0000134	Tpd52l2	66314
mmu-mir-124-3p	MIMAT0000134	Tpm1	22003
mmu-mir-124-3p	MIMAT0000134	Tpm2	22004
mmu-mir-124-3p	MIMAT0000134	Tpm4	326618
mmu-mir-124-3p	MIMAT0000134	Traf6	22034
mmu-mir-124-3p	MIMAT0000134	Trerf1	319476
mmu-mir-124-3p	MIMAT0000134	Trfp	58178
mmu-mir-124-3p	MIMAT0000134	Trmt6	66926
mmu-mir-124-3p	MIMAT0000134	Tsga2	22092
mmu-mir-124-3p	MIMAT0000134	Tsku	244152
mmu-mir-124-3p	MIMAT0000134	Tst	22117
mmu-mir-124-3p	MIMAT0000134	Tulp3	22158
mmu-mir-124-3p	MIMAT0000134	Ube2q2	109161
mmu-mir-124-3p	MIMAT0000134	Upp1	22271
mmu-mir-124-3p	MIMAT0000134	Usp3	235441
mmu-mir-124-3p	MIMAT0000134	Utf1	22286
mmu-mir-124-3p	MIMAT0000134	Vamp3	22319
mmu-mir-124-3p	MIMAT0000134	Vamp4	53330
mmu-mir-124-3p	MIMAT0000134	Vat1	26949
mmu-mir-124-3p	MIMAT0000134	Vmac	106639
mmu-mir-124-3p	MIMAT0000134	Vps37d	194309
mmu-mir-124-3p	MIMAT0000134	Vstm2	212547
mmu-mir-124-3p	MIMAT0000134	Vstm2a	211739
mmu-mir-124-3p	MIMAT0000134	Vstm2b	58188
mmu-mir-124-3p	MIMAT0000134	Vstm2l	277432
mmu-mir-124-3p	MIMAT0000134	Wdr34	71820
mmu-mir-124-3p	MIMAT0000134	Wdr68	71865
mmu-mir-124-3p	MIMAT0000134	Whsc1	107823
mmu-mir-124-3p	MIMAT0000134	Wt1	22431
mmu-mir-124-3p	MIMAT0000134	Wtip	101543
mmu-mir-124-3p	MIMAT0000134	Xrcc6	14375
mmu-mir-124-3p	MIMAT0000134	Ydjc	69101
mmu-mir-124-3p	MIMAT0000134	Ypel1	106369
mmu-mir-124-3p	MIMAT0000134	Ypel5	383295
mmu-mir-124-3p	MIMAT0000134	Zbtb18	30928
mmu-mir-124-3p	MIMAT0000134	Zbtb5	230119
mmu-mir-124-3p	MIMAT0000134	Zc3hav1l	209032
mmu-mir-124-3p	MIMAT0000134	Zcchc18	66995
mmu-mir-124-3p	MIMAT0000134	Zcchc24	71918
mmu-mir-124-3p	MIMAT0000134	Zdhhc5	228136
mmu-mir-124-3p	MIMAT0000134	Zfp238	30946
mmu-mir-124-3p	MIMAT0000134	Zfp3	193043
mmu-mir-124-3p	MIMAT0000134	Zfp30	22693
mmu-mir-124-3p	MIMAT0000134	Zfp317	244713
mmu-mir-124-3p	MIMAT0000134	Zfp46	22704
mmu-mir-124-3p	MIMAT0000134	Zfp536	243937
mmu-mir-124-3p	MIMAT0000134	Zfp704	170753
mmu-mir-124-3p	MIMAT0000134	Zfp75	244713
mmu-mir-125a-5p	MIMAT0000135	Antxr2	71914
mmu-mir-125a-5p	MIMAT0000135	Aph1c	68318
mmu-mir-125a-5p	MIMAT0000135	Cbx7	52609
mmu-mir-125a-5p	MIMAT0000135	Dqx1	93838
mmu-mir-125a-5p	MIMAT0000135	Foxk1	17425
mmu-mir-125a-5p	MIMAT0000135	Gm14137	623781
mmu-mir-125a-5p	MIMAT0000135	Hif1an	319594
mmu-mir-125a-5p	MIMAT0000135	Il1rn	16181
mmu-mir-125a-5p	MIMAT0000135	Jmy	57748
mmu-mir-125a-5p	MIMAT0000135	Lars2	102436
mmu-mir-125a-5p	MIMAT0000135	Madd	228355
mmu-mir-125a-5p	MIMAT0000135	Mgat4a	269181
mmu-mir-125a-5p	MIMAT0000135	Ppp2ca	19052
mmu-mir-125a-5p	MIMAT0000135	Ptpn18	19253
mmu-mir-125a-5p	MIMAT0000135	Ptpn7	320139
mmu-mir-125a-5p	MIMAT0000135	Snrnp40	66585
mmu-mir-125a-5p	MIMAT0000135	Stat1	20846
mmu-mir-125a-5p	MIMAT0000135	Tspan12	269831
mmu-mir-125a-5p	MIMAT0000135	Wdr25	212198
mmu-mir-125b-5p	MIMAT0000136	Abtb1	80979
mmu-mir-125b-5p	MIMAT0000136	Ajuba	16475
mmu-mir-125b-5p	MIMAT0000136	Apln	30878
mmu-mir-125b-5p	MIMAT0000136	Arid3a	13496
mmu-mir-125b-5p	MIMAT0000136	Bak1	12018
mmu-mir-125b-5p	MIMAT0000136	Bmf	171543
mmu-mir-125b-5p	MIMAT0000136	Cbfb	12400
mmu-mir-125b-5p	MIMAT0000136	Ddx19b	234733
mmu-mir-125b-5p	MIMAT0000136	Dus1l	68730
mmu-mir-125b-5p	MIMAT0000136	Entpd4	67464
mmu-mir-125b-5p	MIMAT0000136	Igf2	16002
mmu-mir-125b-5p	MIMAT0000136	Jun	16476
mmu-mir-125b-5p	MIMAT0000136	Jund	16492
mmu-mir-125b-5p	MIMAT0000136	Map2k7	26400
mmu-mir-125b-5p	MIMAT0000136	Ppt2	54397
mmu-mir-125b-5p	MIMAT0000136	Prkra	23950
mmu-mir-125b-5p	MIMAT0000136	Rabl6	227624
mmu-mir-125b-5p	MIMAT0000136	Rhebl1	69159
mmu-mir-125b-5p	MIMAT0000136	Smo	319757
mmu-mir-125b-5p	MIMAT0000136	Snai1	20613
mmu-mir-125b-5p	MIMAT0000136	Suv39h1	20937
mmu-mir-125b-5p	MIMAT0000136	Tnf	21926
mmu-mir-125b-5p	MIMAT0000136	Tor2a	30933
mmu-mir-125b-5p	MIMAT0000136	Vps4b	20479
mmu-mir-125b-5p	MIMAT0000136	Zfp385a	29813
mmu-mir-183-5p	MIMAT0000212	Fzd1	14362
mmu-mir-183-5p	MIMAT0000212	Gatsl2	80909
mmu-mir-183-5p	MIMAT0000212	Gm10778	100233208
mmu-mir-183-5p	MIMAT0000212	Kalrn	545156
mmu-mir-183-5p	MIMAT0000212	Lrp6	17951
mmu-mir-183-5p	MIMAT0000212	Naaa	67111
mmu-mir-183-5p	MIMAT0000212	Nudcd3	209586
mmu-mir-183-5p	MIMAT0000212	Prex2	109294
mmu-mir-183-5p	MIMAT0000212	Slc35a1	24060
mmu-mir-183-5p	MIMAT0000212	Taok1	216965
mmu-mir-204-5p	MIMAT0000237	Afmid	71562
mmu-mir-204-5p	MIMAT0000237	Arhgap11a	320581
mmu-mir-204-5p	MIMAT0000237	Ash1l	192195
mmu-mir-204-5p	MIMAT0000237	Atp6v1e2	231549
mmu-mir-204-5p	MIMAT0000237	Aurkb	20877
mmu-mir-204-5p	MIMAT0000237	Bace1	23821
mmu-mir-204-5p	MIMAT0000237	Bcl2	12043
mmu-mir-204-5p	MIMAT0000237	Bcmo1	63857
mmu-mir-204-5p	MIMAT0000237	Comt	12846
mmu-mir-204-5p	MIMAT0000237	Csmd1	94109
mmu-mir-204-5p	MIMAT0000237	Efna5	13640
mmu-mir-204-5p	MIMAT0000237	Eif5a	276770
mmu-mir-204-5p	MIMAT0000237	Exosc2	227715
mmu-mir-204-5p	MIMAT0000237	Fgl2	14190
mmu-mir-204-5p	MIMAT0000237	Foxf2	14238
mmu-mir-204-5p	MIMAT0000237	Gm20172	NA
mmu-mir-204-5p	MIMAT0000237	Hoxb7	15415
mmu-mir-204-5p	MIMAT0000237	Il21	60504
mmu-mir-204-5p	MIMAT0000237	Irs4	20661
mmu-mir-204-5p	MIMAT0000237	Itpripl2	319622
mmu-mir-204-5p	MIMAT0000237	Jarid2	16468
mmu-mir-204-5p	MIMAT0000237	Lhfpl4	269788
mmu-mir-204-5p	MIMAT0000237	Midn	59090
mmu-mir-204-5p	MIMAT0000237	Mmp9	17395
mmu-mir-204-5p	MIMAT0000237	Mrpl41	107733
mmu-mir-204-5p	MIMAT0000237	Ntrk2	18212
mmu-mir-204-5p	MIMAT0000237	Pgm5	226041
mmu-mir-204-5p	MIMAT0000237	Prkcz	18762
mmu-mir-204-5p	MIMAT0000237	Rasd2	75141
mmu-mir-204-5p	MIMAT0000237	Rbfox2	93686
mmu-mir-204-5p	MIMAT0000237	Rs1	20147
mmu-mir-204-5p	MIMAT0000237	Runx2	12393
mmu-mir-204-5p	MIMAT0000237	Samd7	75953
mmu-mir-204-5p	MIMAT0000237	Sox11	20666
mmu-mir-204-5p	MIMAT0000237	St3gal2	104303
mmu-mir-204-5p	MIMAT0000237	Tcf4	21413
mmu-mir-204-5p	MIMAT0000237	Tmcc3	319880
mmu-mir-204-5p	MIMAT0000237	Tmem130	243339
mmu-mir-204-5p	MIMAT0000237	Ttl	69737
mmu-mir-204-5p	MIMAT0000237	Ubp1	22221
mmu-mir-204-5p	MIMAT0000237	Zfp229	212712
mmu-mir-706	MIMAT0003496	Abcc9	20928
mmu-mir-706	MIMAT0003496	Acer1	171168
mmu-mir-706	MIMAT0003496	Aco1	11428
mmu-mir-706	MIMAT0003496	Adra2b	11552
mmu-mir-706	MIMAT0003496	Agl	77559
mmu-mir-706	MIMAT0003496	AI597468	103266
mmu-mir-706	MIMAT0003496	Akap11	170938
mmu-mir-706	MIMAT0003496	Aqp7	11832
mmu-mir-706	MIMAT0003496	Arhgap19	71085
mmu-mir-706	MIMAT0003496	Atad2	70472
mmu-mir-706	MIMAT0003496	B4galnt2	14422
mmu-mir-706	MIMAT0003496	Bach2	12014
mmu-mir-706	MIMAT0003496	Bbs1	52028
mmu-mir-706	MIMAT0003496	Birc5	11799
mmu-mir-706	MIMAT0003496	Bloc1s3	233805
mmu-mir-706	MIMAT0003496	Bpnt1	23827
mmu-mir-706	MIMAT0003496	C5ar2	319430
mmu-mir-706	MIMAT0003496	Car8	12319
mmu-mir-706	MIMAT0003496	Car9	230099
mmu-mir-706	MIMAT0003496	Cbfa2t2	12396
mmu-mir-706	MIMAT0003496	Cbln3	56410
mmu-mir-706	MIMAT0003496	Ccl9	20308
mmu-mir-706	MIMAT0003496	Cd93	17064
mmu-mir-706	MIMAT0003496	CD98	214162
mmu-mir-706	MIMAT0003496	Cdk7	12572
mmu-mir-706	MIMAT0003496	Celf2	14007
mmu-mir-706	MIMAT0003496	Cenpl	70454
mmu-mir-706	MIMAT0003496	Cflar	12633
mmu-mir-706	MIMAT0003496	Commd8	24071
mmu-mir-706	MIMAT0003496	Cramp1l	57354
mmu-mir-706	MIMAT0003496	Csrnp3	77771
mmu-mir-706	MIMAT0003496	Cyb5d2	192986
mmu-mir-706	MIMAT0003496	Cybrd1	73649
mmu-mir-706	MIMAT0003496	D14Abb1e	218850
mmu-mir-706	MIMAT0003496	D930020B18Rik	216393
mmu-mir-706	MIMAT0003496	Dcbld2	73379
mmu-mir-706	MIMAT0003496	Dclre1c	239530
mmu-mir-706	MIMAT0003496	Ddhd2	72108
mmu-mir-706	MIMAT0003496	Decr2	26378
mmu-mir-706	MIMAT0003496	Dhrs7b	217721
mmu-mir-706	MIMAT0003496	Dhx37	208144
mmu-mir-706	MIMAT0003496	Dis3l	213550
mmu-mir-706	MIMAT0003496	Dnase2a	13423
mmu-mir-706	MIMAT0003496	Dsg3	18477
mmu-mir-706	MIMAT0003496	Dtl	76843
mmu-mir-706	MIMAT0003496	Dusp3	72349
mmu-mir-706	MIMAT0003496	Dusp7	235584
mmu-mir-706	MIMAT0003496	Dynll1	56455
mmu-mir-706	MIMAT0003496	Ecm2	407800
mmu-mir-706	MIMAT0003496	Ednra	13617
mmu-mir-706	MIMAT0003496	Efcab4a	213573
mmu-mir-706	MIMAT0003496	Efr3b	668212
mmu-mir-706	MIMAT0003496	Ehd4	98878
mmu-mir-706	MIMAT0003496	Elmo2	140579
mmu-mir-706	MIMAT0003496	Emc1	230866
mmu-mir-706	MIMAT0003496	Eno2	13807
mmu-mir-706	MIMAT0003496	Epb4.2	13828
mmu-mir-706	MIMAT0003496	Ephx3	71932
mmu-mir-706	MIMAT0003496	Exosc4	109075
mmu-mir-706	MIMAT0003496	Faah	14073
mmu-mir-706	MIMAT0003496	Fam219b	78334
mmu-mir-706	MIMAT0003496	Fam65b	193385
mmu-mir-706	MIMAT0003496	Fam83d	71924
mmu-mir-706	MIMAT0003496	Fam96a	68250
mmu-mir-706	MIMAT0003496	Fbxo43	78803
mmu-mir-706	MIMAT0003496	Fitm2	228859
mmu-mir-706	MIMAT0003496	Foxl1	14241
mmu-mir-706	MIMAT0003496	Gaa	14395
mmu-mir-706	MIMAT0003496	Gal3st3	545276
mmu-mir-706	MIMAT0003496	Gdpgp1	269952
mmu-mir-706	MIMAT0003496	Gfpt1	14583
mmu-mir-706	MIMAT0003496	Git2	26431
mmu-mir-706	MIMAT0003496	Gjc3	118446
mmu-mir-706	MIMAT0003496	Gla	11605
mmu-mir-706	MIMAT0003496	Gls	14660
mmu-mir-706	MIMAT0003496	Gm410	229389
mmu-mir-706	MIMAT0003496	Gm4925	237433
mmu-mir-706	MIMAT0003496	Gmeb1	56809
mmu-mir-706	MIMAT0003496	Gna13	14674
mmu-mir-706	MIMAT0003496	Gpr68	238377
mmu-mir-706	MIMAT0003496	Has2	15117
mmu-mir-706	MIMAT0003496	Hist1h2ac	319164
mmu-mir-706	MIMAT0003496	Ids	15931
mmu-mir-706	MIMAT0003496	Il1rl1	17082
mmu-mir-706	MIMAT0003496	Inpp5e	64436
mmu-mir-706	MIMAT0003496	Irak2	108960
mmu-mir-706	MIMAT0003496	Isg20l2	229504
mmu-mir-706	MIMAT0003496	Kcnj15	21346
mmu-mir-706	MIMAT0003496	Kcnk6	52150
mmu-mir-706	MIMAT0003496	Kdelc2	68304
mmu-mir-706	MIMAT0003496	Kif1b	16561
mmu-mir-706	MIMAT0003496	Kif24	109242
mmu-mir-706	MIMAT0003496	Kl	16591
mmu-mir-706	MIMAT0003496	Klhl41	228003
mmu-mir-706	MIMAT0003496	Krtap6-1	13480
mmu-mir-706	MIMAT0003496	Lats1	16798
mmu-mir-706	MIMAT0003496	Lix1	66643
mmu-mir-706	MIMAT0003496	Lmtk2	231876
mmu-mir-706	MIMAT0003496	Lpp	210126
mmu-mir-706	MIMAT0003496	Lrrc58	320184
mmu-mir-706	MIMAT0003496	Lrrn4cl	68852
mmu-mir-706	MIMAT0003496	Man2a2	140481
mmu-mir-706	MIMAT0003496	Map3k7	26409
mmu-mir-706	MIMAT0003496	Mbd4	17193
mmu-mir-706	MIMAT0003496	Mcc	328949
mmu-mir-706	MIMAT0003496	Mcm5	17218
mmu-mir-706	MIMAT0003496	Mdc1	240087
mmu-mir-706	MIMAT0003496	Med18	67219
mmu-mir-706	MIMAT0003496	Met	17295
mmu-mir-706	MIMAT0003496	Mfap1a	67532
mmu-mir-706	MIMAT0003496	Mfn1	67414
mmu-mir-706	MIMAT0003496	Mfsd11	69900
mmu-mir-706	MIMAT0003496	Mga	29808
mmu-mir-706	MIMAT0003496	Mkl2	239719
mmu-mir-706	MIMAT0003496	Mkrn3	246313
mmu-mir-706	MIMAT0003496	Mmachc	67096
mmu-mir-706	MIMAT0003496	Mmp25	240047
mmu-mir-706	MIMAT0003496	Mrgprb1	233231
mmu-mir-706	MIMAT0003496	Mroh1	218100
mmu-mir-706	MIMAT0003496	Mrpl35	66223
mmu-mir-706	MIMAT0003496	Mrpl40	18100
mmu-mir-706	MIMAT0003496	Msrb3	320183
mmu-mir-706	MIMAT0003496	Mzt1	76789
mmu-mir-706	MIMAT0003496	Ncan	13004
mmu-mir-706	MIMAT0003496	Ncl	17975
mmu-mir-706	MIMAT0003496	Nip7	66164
mmu-mir-706	MIMAT0003496	Nosip	66394
mmu-mir-706	MIMAT0003496	Nrcam	319504
mmu-mir-706	MIMAT0003496	Nsl1	403183
mmu-mir-706	MIMAT0003496	Nucks1	98415
mmu-mir-706	MIMAT0003496	Ocln	18260
mmu-mir-706	MIMAT0003496	Ooep	75764
mmu-mir-706	MIMAT0003496	Orc4	26378
mmu-mir-706	MIMAT0003496	Osbpl8	237542
mmu-mir-706	MIMAT0003496	Oscp1	230751
mmu-mir-706	MIMAT0003496	Ostf1	20409
mmu-mir-706	MIMAT0003496	Otx1	18423
mmu-mir-706	MIMAT0003496	Pafah1b2	18475
mmu-mir-706	MIMAT0003496	Parp11	101187
mmu-mir-706	MIMAT0003496	Paxip1	55982
mmu-mir-706	MIMAT0003496	Pctp	18559
mmu-mir-706	MIMAT0003496	Pde4c	110385
mmu-mir-706	MIMAT0003496	Pdxk	216134
mmu-mir-706	MIMAT0003496	Pex13	72129
mmu-mir-706	MIMAT0003496	Pin1	23988
mmu-mir-706	MIMAT0003496	Plek	54122
mmu-mir-706	MIMAT0003496	Pnpla3	116939
mmu-mir-706	MIMAT0003496	Polr1b	20017
mmu-mir-706	MIMAT0003496	Polr3gl	69870
mmu-mir-706	MIMAT0003496	Ppm1k	243382
mmu-mir-706	MIMAT0003496	Prdx1	18477
mmu-mir-706	MIMAT0003496	Psmb11	73902
mmu-mir-706	MIMAT0003496	Ptchd2	242748
mmu-mir-706	MIMAT0003496	Ptk6	20459
mmu-mir-706	MIMAT0003496	Ptpn2	19255
mmu-mir-706	MIMAT0003496	Pycr1	209027
mmu-mir-706	MIMAT0003496	Qk	19317
mmu-mir-706	MIMAT0003496	Rac2	19354
mmu-mir-706	MIMAT0003496	Rad1	19355
mmu-mir-706	MIMAT0003496	Ramp1	51801
mmu-mir-706	MIMAT0003496	Ranbp3l	223332
mmu-mir-706	MIMAT0003496	Rbak	57782
mmu-mir-706	MIMAT0003496	Rbm11	224344
mmu-mir-706	MIMAT0003496	Rbm34	52202
mmu-mir-706	MIMAT0003496	Rbm8a	60365
mmu-mir-706	MIMAT0003496	Rbms2	56516
mmu-mir-706	MIMAT0003496	Rfxank	19727
mmu-mir-706	MIMAT0003496	Riok3	66878
mmu-mir-706	MIMAT0003496	Rmi2	223970
mmu-mir-706	MIMAT0003496	Rnd1	223881
mmu-mir-706	MIMAT0003496	Rspry1	67610
mmu-mir-706	MIMAT0003496	Samd8	67630
mmu-mir-706	MIMAT0003496	Sap18	20220
mmu-mir-706	MIMAT0003496	Senp5	320213
mmu-mir-706	MIMAT0003496	Senp8	71599
mmu-mir-706	MIMAT0003496	Sfxn3	94280
mmu-mir-706	MIMAT0003496	Sgms2	74442
mmu-mir-706	MIMAT0003496	Siglece	83382
mmu-mir-706	MIMAT0003496	Slc15a1	56643
mmu-mir-706	MIMAT0003496	Slc24a6	170756
mmu-mir-706	MIMAT0003496	Slc25a51	230125
mmu-mir-706	MIMAT0003496	Slc27a1	26457
mmu-mir-706	MIMAT0003496	Slc2a4	20528
mmu-mir-706	MIMAT0003496	Slc35e2	320541
mmu-mir-706	MIMAT0003496	Slc3a2	17254
mmu-mir-706	MIMAT0003496	Slc6a20b	22599
mmu-mir-706	MIMAT0003496	Smad9	55994
mmu-mir-706	MIMAT0003496	Smco1	69576
mmu-mir-706	MIMAT0003496	Smtnl2	276829
mmu-mir-706	MIMAT0003496	Smyd3	69737
mmu-mir-706	MIMAT0003496	Soat1	20652
mmu-mir-706	MIMAT0003496	Sox7	20680
mmu-mir-706	MIMAT0003496	Spib	272382
mmu-mir-706	MIMAT0003496	Stam	20844
mmu-mir-706	MIMAT0003496	Ston2	108800
mmu-mir-706	MIMAT0003496	Supt7l	72195
mmu-mir-706	MIMAT0003496	Syne2	319565
mmu-mir-706	MIMAT0003496	Syt15	319508
mmu-mir-706	MIMAT0003496	Tars2	71807
mmu-mir-706	MIMAT0003496	Tbl1xr1	81004
mmu-mir-706	MIMAT0003496	Tcf25	66855
mmu-mir-706	MIMAT0003496	Tex9	21778
mmu-mir-706	MIMAT0003496	Tfam	21780
mmu-mir-706	MIMAT0003496	Tigd3	332359
mmu-mir-706	MIMAT0003496	Timmdc1	76916
mmu-mir-706	MIMAT0003496	Tmx4	52837
mmu-mir-706	MIMAT0003496	Tnfrsf10b	21933
mmu-mir-706	MIMAT0003496	Tox4	268741
mmu-mir-706	MIMAT0003496	Trim27	19720
mmu-mir-706	MIMAT0003496	Trim36	28105
mmu-mir-706	MIMAT0003496	Trmt10a	108943
mmu-mir-706	MIMAT0003496	Tstd2	272027
mmu-mir-706	MIMAT0003496	Ttc26	264134
mmu-mir-706	MIMAT0003496	Ttyh1	57776
mmu-mir-706	MIMAT0003496	Tube1	71924
mmu-mir-706	MIMAT0003496	Ube2j2	140499
mmu-mir-706	MIMAT0003496	Ube2v2	70620
mmu-mir-706	MIMAT0003496	Vsig10	231668
mmu-mir-706	MIMAT0003496	Xkrx	331524
mmu-mir-706	MIMAT0003496	Xpnpep3	321003
mmu-mir-706	MIMAT0003496	Xpo1	103573
mmu-mir-706	MIMAT0003496	Zbtb34	241311
mmu-mir-706	MIMAT0003496	Zbtb44	235132
mmu-mir-706	MIMAT0003496	Zbtb6	241322
mmu-mir-706	MIMAT0003496	Zbtb8a	73680
mmu-mir-706	MIMAT0003496	Zbtb8b	215627
mmu-mir-706	MIMAT0003496	Zdbf2	73884
mmu-mir-706	MIMAT0003496	Zdhhc3	69035
mmu-mir-706	MIMAT0003496	Zfp345	545471
mmu-mir-706	MIMAT0003496	Zfp354a	21408
mmu-mir-706	MIMAT0003496	Zfp42	24132
mmu-mir-706	MIMAT0003496	Zfp709	236193
mmu-mir-706	MIMAT0003496	Zfp799	240064
mmu-mir-706	MIMAT0003496	Zfp830	66983
mmu-mir-706	MIMAT0003496	Zmat3	22401
mmu-let-7f-5p	MIMAT0000525	Apc2	23805
mmu-let-7f-5p	MIMAT0000525	Armc2	213402
mmu-let-7f-5p	MIMAT0000525	Atp2b2	11941
mmu-let-7f-5p	MIMAT0000525	Cts8	56094
mmu-let-7f-5p	MIMAT0000525	Fbxl14	101358
mmu-let-7f-5p	MIMAT0000525	Gnl3l	237107
mmu-let-7f-5p	MIMAT0000525	Ifnar1	15975
mmu-let-7f-5p	MIMAT0000525	Lins	72635
mmu-let-7f-5p	MIMAT0000525	Meis2	17536
mmu-let-7f-5p	MIMAT0000525	Msi2	76626
mmu-let-7f-5p	MIMAT0000525	Mup11	100039028
mmu-let-7f-5p	MIMAT0000525	Nf2	18016
mmu-let-7f-5p	MIMAT0000525	Nup214	227720
mmu-let-7f-5p	MIMAT0000525	Tnfrsf26	244237
mmu-let-7f-5p	MIMAT0000525	Zfp444	72667

## Sheet: Table S4
MicroRNA	Accession Number	Predicted Retinal Target	Entrez ID		MicroRNA	Number of Targets
mmu-let-7b-5p	MIMAT0000522	Prei4	74182		mmu-mir-466i-3p	332
mmu-let-7b-5p	MIMAT0000522	Tubb4	22153		mmu-mir-466i-5p	322
mmu-let-7b-5p	MIMAT0000522	TLX	21907		mmu-let-7b-5p	308
mmu-let-7b-5p	MIMAT0000522	Cnih	12793		mmu-mir-1195	200
mmu-let-7b-5p	MIMAT0000522	Spnb3	108000		mmu-mir-706	134
mmu-let-7b-5p	MIMAT0000522	Fxc1	20564		mmu-mir-3470b	114
mmu-let-7b-5p	MIMAT0000522	Odz2	23963		mmu-mir-3082-5p	85
mmu-let-7b-5p	MIMAT0000522	X99384	27399		mmu-mir-3470a	82
mmu-let-7b-5p	MIMAT0000522	Nope	54156		mmu-mir-804	74
mmu-let-7b-5p	MIMAT0000522	Acn9	66087		mmu-mir-1187	71
mmu-let-7b-5p	MIMAT0000522	Bat2d	226562		mmu-mir-497a-5p	23
mmu-let-7b-5p	MIMAT0000522	Prr8	72431		mmu-mir-574-5p	17
mmu-let-7b-5p	MIMAT0000522	P140	55936		mmu-mir-96-5p	15
mmu-let-7b-5p	MIMAT0000522	Tug1	103737		mmu-mir-301a-3p	15
mmu-let-7b-5p	MIMAT0000522	Sfrs12	105193		mmu-mir-690	14
mmu-let-7b-5p	MIMAT0000522	Ccdc100	225523		mmu-mir-3473b	14
mmu-let-7b-5p	MIMAT0000522	Brunol5	319586		mmu-mir-382-5p	8
mmu-let-7b-5p	MIMAT0000522	Eif2c3	240690		mmu-let-7d-5p	7
mmu-let-7b-5p	MIMAT0000522	BC042720	381605		mmu-mir-1249-3p	2
mmu-let-7b-5p	MIMAT0000522	Gm50	215090		Total	1837
mmu-let-7b-5p	MIMAT0000522	Glt8d3	223827
mmu-let-7b-5p	MIMAT0000522	Ankrd43	223433
mmu-let-7b-5p	MIMAT0000522	AK220484	240832
mmu-let-7b-5p	MIMAT0000522	1500001A10Rik	68955
mmu-let-7b-5p	MIMAT0000522	1600012H06Rik	67912
mmu-let-7b-5p	MIMAT0000522	1700017B05Rik	74211
mmu-let-7b-5p	MIMAT0000522	1700052N19Rik	73419
mmu-let-7b-5p	MIMAT0000522	2310008H09Rik	66356
mmu-let-7b-5p	MIMAT0000522	2610207I05Rik	233789
mmu-let-7b-5p	MIMAT0000522	2700081O15Rik	108899
mmu-let-7b-5p	MIMAT0000522	2700089E24Rik	381820
mmu-let-7b-5p	MIMAT0000522	4931406C07Rik	70984
mmu-let-7b-5p	MIMAT0000522	4933411K20Rik	66756
mmu-let-7b-5p	MIMAT0000522	Gramd1b	235283
mmu-let-7b-5p	MIMAT0000522	Abcc5	27416
mmu-let-7b-5p	MIMAT0000522	Abcg1	11307
mmu-let-7b-5p	MIMAT0000522	Apbb3	225372
mmu-let-7b-5p	MIMAT0000522	Csnk2a1	12995
mmu-let-7b-5p	MIMAT0000522	Actg1	11465
mmu-let-7b-5p	MIMAT0000522	Adamts15	235130
mmu-let-7b-5p	MIMAT0000522	Adipor2	68465
mmu-let-7b-5p	MIMAT0000522	Nf2	18016
mmu-let-7b-5p	MIMAT0000522	Adra2a	11551
mmu-let-7b-5p	MIMAT0000522	Agap1	347722
mmu-let-7b-5p	MIMAT0000522	Ago3	214150
mmu-let-7b-5p	MIMAT0000522	AI464131	329828
mmu-let-7b-5p	MIMAT0000522	Ddn	13199
mmu-let-7b-5p	MIMAT0000522	Akt1	11651
mmu-let-7b-5p	MIMAT0000522	Nr6a1	14536
mmu-let-7b-5p	MIMAT0000522	Igdcc3	19289
mmu-let-7b-5p	MIMAT0000522	Igdcc4	56741
mmu-let-7b-5p	MIMAT0000522	Ankrd52	237615
mmu-let-7b-5p	MIMAT0000522	Dlc1	50768
mmu-let-7b-5p	MIMAT0000522	Apc2	23805
mmu-let-7b-5p	MIMAT0000522	Dnajc27	217378
mmu-let-7b-5p	MIMAT0000522	Dnm3	103967
mmu-let-7b-5p	MIMAT0000522	Donson	60364
mmu-let-7b-5p	MIMAT0000522	Arc	11838
mmu-let-7b-5p	MIMAT0000522	Arhgap1	228359
mmu-let-7b-5p	MIMAT0000522	Slc15a2	57738
mmu-let-7b-5p	MIMAT0000522	Dusp1	19252
mmu-let-7b-5p	MIMAT0000522	Arid3b	56380
mmu-let-7b-5p	MIMAT0000522	Dusp6	67603
mmu-let-7b-5p	MIMAT0000522	Arpp19	59046
mmu-let-7b-5p	MIMAT0000522	Arpp21	74100
mmu-let-7b-5p	MIMAT0000522	Wnk1	232341
mmu-let-7b-5p	MIMAT0000522	Atp2a2	11938
mmu-let-7b-5p	MIMAT0000522	Atp2b2	11941
mmu-let-7b-5p	MIMAT0000522	Atp6v1b2	11966
mmu-let-7b-5p	MIMAT0000522	Epb4.1l1	13821
mmu-let-7b-5p	MIMAT0000522	Epb4.1l5	226352
mmu-let-7b-5p	MIMAT0000522	Kifc2	16581
mmu-let-7b-5p	MIMAT0000522	Slc8a2	110891
mmu-let-7b-5p	MIMAT0000522	Bach1	12013
mmu-let-7b-5p	MIMAT0000522	Bahcc1	268515
mmu-let-7b-5p	MIMAT0000522	Kpna1	16646
mmu-let-7b-5p	MIMAT0000522	Esam	69524
mmu-let-7b-5p	MIMAT0000522	Bcl7c	12055
mmu-let-7b-5p	MIMAT0000522	Bmpr1a	12166
mmu-let-7b-5p	MIMAT0000522	Braf	109880
mmu-let-7b-5p	MIMAT0000522	Bsg	12215
mmu-let-7b-5p	MIMAT0000522	Btbd3	228662
mmu-let-7b-5p	MIMAT0000522	cyclinD1	12443
mmu-let-7b-5p	MIMAT0000522	Lpgat1	226856
mmu-let-7b-5p	MIMAT0000522	Cacna1e	12290
mmu-let-7b-5p	MIMAT0000522	Cadm2	239857
mmu-let-7b-5p	MIMAT0000522	Ppme1	72590
mmu-let-7b-5p	MIMAT0000522	Cald1	109624
mmu-let-7b-5p	MIMAT0000522	Ppp3r1	19058
mmu-let-7b-5p	MIMAT0000522	Capns1	12336
mmu-let-7b-5p	MIMAT0000522	Car2	12349
mmu-let-7b-5p	MIMAT0000522	Brinp1	56710
mmu-let-7b-5p	MIMAT0000522	Cat	12359
mmu-let-7b-5p	MIMAT0000522	Cbx5	12419
mmu-let-7b-5p	MIMAT0000522	Fmn2	54418
mmu-let-7b-5p	MIMAT0000522	Fnip1	216742
mmu-let-7b-5p	MIMAT0000522	Map4k3	225028
mmu-let-7b-5p	MIMAT0000522	Ccnd1	12443
mmu-let-7b-5p	MIMAT0000522	2009-03-01	216438
mmu-let-7b-5p	MIMAT0000522	Fras1	231470
mmu-let-7b-5p	MIMAT0000522	Mast2	17776
mmu-let-7b-5p	MIMAT0000522	Cd164	53599
mmu-let-7b-5p	MIMAT0000522	Hdx	245596
mmu-let-7b-5p	MIMAT0000522	Galnt2	108148
mmu-let-7b-5p	MIMAT0000522	Celf5	319586
mmu-let-7b-5p	MIMAT0000522	Cep120	225523
mmu-let-7b-5p	MIMAT0000522	Gga3	260302
mmu-let-7b-5p	MIMAT0000522	Chd3	216848
mmu-let-7b-5p	MIMAT0000522	Chd7	320790
mmu-let-7b-5p	MIMAT0000522	Chd9	109151
mmu-let-7b-5p	MIMAT0000522	Rbm33	381626
mmu-let-7b-5p	MIMAT0000522	Gm2399	100039744
mmu-let-7b-5p	MIMAT0000522	Cldn12	64945
mmu-let-7b-5p	MIMAT0000522	Cntn2	21367
mmu-let-7b-5p	MIMAT0000522	Col4a2	12827
mmu-let-7b-5p	MIMAT0000522	Mycbp	56309
mmu-let-7b-5p	MIMAT0000522	Cpeb2	231207
mmu-let-7b-5p	MIMAT0000522	Cpeb4	67579
mmu-let-7b-5p	MIMAT0000522	Greb1l	381157
mmu-let-7b-5p	MIMAT0000522	Crem	12916
mmu-let-7b-5p	MIMAT0000522	Crk	12928
mmu-let-7b-5p	MIMAT0000522	Csrnp2	207785
mmu-let-7b-5p	MIMAT0000522	Ndst3	83398
mmu-let-7b-5p	MIMAT0000522	Kctd21	622320
mmu-let-7b-5p	MIMAT0000522	Hdgfrp3	29877
mmu-let-7b-5p	MIMAT0000522	Pdgfrb	18596
mmu-let-7b-5p	MIMAT0000522	Hic2	58180
mmu-let-7b-5p	MIMAT0000522	Nfxl1	100978
mmu-let-7b-5p	MIMAT0000522	Mex3a	72640
mmu-let-7b-5p	MIMAT0000522	Homer1	26556
mmu-let-7b-5p	MIMAT0000522	Pigw	70325
mmu-let-7b-5p	MIMAT0000522	Sema4f	20355
mmu-let-7b-5p	MIMAT0000522	Nova1	664883
mmu-let-7b-5p	MIMAT0000522	Ddx10	77591
mmu-let-7b-5p	MIMAT0000522	Dip2b	239667
mmu-let-7b-5p	MIMAT0000522	Ikbkg	16151
mmu-let-7b-5p	MIMAT0000522	Usp22	216825
mmu-let-7b-5p	MIMAT0000522	Usp47	74996
mmu-let-7b-5p	MIMAT0000522	Usp49	224836
mmu-let-7b-5p	MIMAT0000522	Dnhd1	77505
mmu-let-7b-5p	MIMAT0000522	Dync1i2	13427
mmu-let-7b-5p	MIMAT0000522	Slc22a23	73102
mmu-let-7b-5p	MIMAT0000522	Slc22a6	18399
mmu-let-7b-5p	MIMAT0000522	Slc23a2	54338
mmu-let-7b-5p	MIMAT0000522	E2f3	13557
mmu-let-7b-5p	MIMAT0000522	Itsn2	20403
mmu-let-7b-5p	MIMAT0000522	Eea1	216238
mmu-let-7b-5p	MIMAT0000522	Jph4	319984
mmu-let-7b-5p	MIMAT0000522	Egln2	112406
mmu-let-7b-5p	MIMAT0000522	Kcna1	16485
mmu-let-7b-5p	MIMAT0000522	Eif2ak3	13666
mmu-let-7b-5p	MIMAT0000522	Kcnc2	268345
mmu-let-7b-5p	MIMAT0000522	Eif4ebp2	13688
mmu-let-7b-5p	MIMAT0000522	Elp2	58523
mmu-let-7b-5p	MIMAT0000522	Kctd12b	207474
mmu-let-7b-5p	MIMAT0000522	Kctd7	212919
mmu-let-7b-5p	MIMAT0000522	Khsrp	16549
mmu-let-7b-5p	MIMAT0000522	Slc9a2	226999
mmu-let-7b-5p	MIMAT0000522	Ephb3	13845
mmu-let-7b-5p	MIMAT0000522	Smg1	233789
mmu-let-7b-5p	MIMAT0000522	Pigs	276846
mmu-let-7b-5p	MIMAT0000522	Pik3ip1	216505
mmu-let-7b-5p	MIMAT0000522	Lcor	212391
mmu-let-7b-5p	MIMAT0000522	Lfng	16848
mmu-let-7b-5p	MIMAT0000522	Sowaha	237761
mmu-let-7b-5p	MIMAT0000522	Fam135a	68187
mmu-let-7b-5p	MIMAT0000522	Limd1	29806
mmu-let-7b-5p	MIMAT0000522	Fam171a1	269233
mmu-let-7b-5p	MIMAT0000522	Fam175b	109359
mmu-let-7b-5p	MIMAT0000522	Rdh10	98711
mmu-let-7b-5p	MIMAT0000522	Zfp664	269704
mmu-let-7b-5p	MIMAT0000522	Reep4	72549
mmu-let-7b-5p	MIMAT0000522	Ppm1e	320472
mmu-let-7b-5p	MIMAT0000522	Farp1	223254
mmu-let-7b-5p	MIMAT0000522	Stat3	20848
mmu-let-7b-5p	MIMAT0000522	Lsamp	268890
mmu-let-7b-5p	MIMAT0000522	Prickle1	106042
mmu-let-7b-5p	MIMAT0000522	Gpr63	81006
mmu-let-7b-5p	MIMAT0000522	Flna	192176
mmu-let-7b-5p	MIMAT0000522	Flywch1	224613
mmu-let-7b-5p	MIMAT0000522	Syt5	53420
mmu-let-7b-5p	MIMAT0000522	Ptgds	19215
mmu-let-7b-5p	MIMAT0000522	Slc4a8	59033
mmu-let-7b-5p	MIMAT0000522	Tbc1d14	102641289
mmu-let-7b-5p	MIMAT0000522	Fut9	14348
mmu-let-7b-5p	MIMAT0000522	Pxdn	69675
mmu-let-7b-5p	MIMAT0000522	Gabra6	14399
mmu-let-7b-5p	MIMAT0000522	Gad1	14415
mmu-let-7b-5p	MIMAT0000522	Rab11fip4	268451
mmu-let-7b-5p	MIMAT0000522	Sec14l1	74136
mmu-let-7b-5p	MIMAT0000522	Gba2	230101
mmu-let-7b-5p	MIMAT0000522	Tgfbr3	21814
mmu-let-7b-5p	MIMAT0000522	Mnt	17428
mmu-let-7b-5p	MIMAT0000522	Ubxn4	67812
mmu-let-7b-5p	MIMAT0000522	Mtf2	17765
mmu-let-7b-5p	MIMAT0000522	Gns	75612
mmu-let-7b-5p	MIMAT0000522	Gpr137	107173
mmu-let-7b-5p	MIMAT0000522	Rnf213	672511
mmu-let-7b-5p	MIMAT0000522	Rnf5	54197
mmu-let-7b-5p	MIMAT0000522	Naa40	70999
mmu-let-7b-5p	MIMAT0000522	Gria2	14800
mmu-let-7b-5p	MIMAT0000522	Grik2	14806
mmu-let-7b-5p	MIMAT0000522	Rpia	19895
mmu-let-7b-5p	MIMAT0000522	Pbrm1	66923
mmu-let-7b-5p	MIMAT0000522	Gtf3c2	71752
mmu-let-7b-5p	MIMAT0000522	Sned1	208777
mmu-let-7b-5p	MIMAT0000522	Ncor1	20185
mmu-let-7b-5p	MIMAT0000522	Slc4a7	218756
mmu-let-7b-5p	MIMAT0000522	Trps1	83925
mmu-let-7b-5p	MIMAT0000522	Scara3	219151
mmu-let-7b-5p	MIMAT0000522	Ttc14	67120
mmu-let-7b-5p	MIMAT0000522	Scn8a	20273
mmu-let-7b-5p	MIMAT0000522	Tub	22141
mmu-let-7b-5p	MIMAT0000522	Zfp109	56869
mmu-let-7b-5p	MIMAT0000522	Nlk	18099
mmu-let-7b-5p	MIMAT0000522	Hoxb4	15412
mmu-let-7b-5p	MIMAT0000522	Sema4g	26456
mmu-let-7b-5p	MIMAT0000522	Hr	15460
mmu-let-7b-5p	MIMAT0000522	Nol8	70930
mmu-let-7b-5p	MIMAT0000522	Nr2e1	21907
mmu-let-7b-5p	MIMAT0000522	Nras	18176
mmu-let-7b-5p	MIMAT0000522	Sfmbt1	54650
mmu-let-7b-5p	MIMAT0000522	Sh2b3	16923
mmu-let-7b-5p	MIMAT0000522	Pnkd	56695
mmu-let-7b-5p	MIMAT0000522	Sptbn2	20743
mmu-let-7b-5p	MIMAT0000522	Usp32	237898
mmu-let-7b-5p	MIMAT0000522	Nup35	69482
mmu-let-7b-5p	MIMAT0000522	Zfp740	68744
mmu-let-7b-5p	MIMAT0000522	Ppargc1b	170826
mmu-let-7b-5p	MIMAT0000522	Msra	110265
mmu-let-7b-5p	MIMAT0000522	Skil	20482
mmu-let-7b-5p	MIMAT0000522	Pqlc2	212555
mmu-let-7b-5p	MIMAT0000522	Otud5	54644
mmu-let-7b-5p	MIMAT0000522	Pld3	18807
mmu-let-7b-5p	MIMAT0000522	Slc25a23	66972
mmu-let-7b-5p	MIMAT0000522	Slc25a4	11739
mmu-let-7b-5p	MIMAT0000522	Jam2	67374
mmu-let-7b-5p	MIMAT0000522	Slc29a3	71279
mmu-let-7b-5p	MIMAT0000522	Prrc2c	226562
mmu-let-7b-5p	MIMAT0000522	Slc2a6	227659
mmu-let-7b-5p	MIMAT0000522	Slc35a4	67843
mmu-let-7b-5p	MIMAT0000522	Lrig2	269473
mmu-let-7b-5p	MIMAT0000522	Pcgf3	69587
mmu-let-7b-5p	MIMAT0000522	Stat2	20847
mmu-let-7b-5p	MIMAT0000522	Kif21b	16565
mmu-let-7b-5p	MIMAT0000522	Snx5	69178
mmu-let-7b-5p	MIMAT0000522	Syncrip	56403
mmu-let-7b-5p	MIMAT0000522	Smcr8	237782
mmu-let-7b-5p	MIMAT0000522	Zfp12	231866
mmu-let-7b-5p	MIMAT0000522	Tgfbr1	21812
mmu-let-7b-5p	MIMAT0000522	Thrsp	21835
mmu-let-7b-5p	MIMAT0000522	Stk35	67333
mmu-let-7b-5p	MIMAT0000522	Tmem194	210035
mmu-let-7b-5p	MIMAT0000522	Purb	19291
mmu-let-7b-5p	MIMAT0000522	Srcin1	56013
mmu-let-7b-5p	MIMAT0000522	Srek1	218543
mmu-let-7b-5p	MIMAT0000522	Tmem2	83921
mmu-let-7b-5p	MIMAT0000522	Ylpm1	56531
mmu-let-7b-5p	MIMAT0000522	Syt11	229521
mmu-let-7b-5p	MIMAT0000522	Tram1l1	229801
mmu-let-7b-5p	MIMAT0000522	Ssh1	231637
mmu-let-7b-5p	MIMAT0000522	Slc20a1	20515
mmu-let-7b-5p	MIMAT0000522	Zkscan2	210162
mmu-let-7b-5p	MIMAT0000522	Stx3	20908
mmu-let-7b-5p	MIMAT0000522	Thbs1	21825
mmu-let-7b-5p	MIMAT0000522	Slc25a18	71803
mmu-let-7b-5p	MIMAT0000522	Maneal	215090
mmu-let-7b-5p	MIMAT0000522	Rnf167	70510
mmu-let-7b-5p	MIMAT0000522	Tmem214	68796
mmu-let-7b-5p	MIMAT0000522	Zfp354b	27274
mmu-let-7b-5p	MIMAT0000522	Psme4	103554
mmu-let-7b-5p	MIMAT0000522	Prdm1	12142
mmu-let-7b-5p	MIMAT0000522	Ptprd	19266
mmu-let-7b-5p	MIMAT0000522	Zdhhc24	70605
mmu-let-7b-5p	MIMAT0000522	Pgrmc1	53328
mmu-let-7b-5p	MIMAT0000522	Zfp644	52397
mmu-let-7b-5p	MIMAT0000522	Mtpn	14489
mmu-let-7b-5p	MIMAT0000522	Tgs1	116940
mmu-let-7b-5p	MIMAT0000522	Synj1	104015
mmu-let-7b-5p	MIMAT0000522	Zfp318	57908
mmu-let-7b-5p	MIMAT0000522	Serf2	378702
mmu-let-7b-5p	MIMAT0000522	Stim1	20866
mmu-let-7b-5p	MIMAT0000522	Slco5a1	240726
mmu-let-7b-5p	MIMAT0000522	Rnf44	105239
mmu-let-7b-5p	MIMAT0000522	Rdx	19684
mmu-let-7b-5p	MIMAT0000522	Zfp280b	64453
mmu-let-7b-5p	MIMAT0000522	Trim6	94088
mmu-let-7b-5p	MIMAT0000522	Rffl	67338
mmu-let-7b-5p	MIMAT0000522	Slitrk4	245446
mmu-let-7b-5p	MIMAT0000522	Mtf1	17764
mmu-let-7b-5p	MIMAT0000522	Trib2	217410
mmu-let-7b-5p	MIMAT0000522	Mtmr4	170749
mmu-let-7b-5p	MIMAT0000522	Sacm1l	83493
mmu-let-7b-5p	MIMAT0000522	Patl1	225929
mmu-let-7b-5p	MIMAT0000522	Slitrk5	75409
mmu-let-7b-5p	MIMAT0000522	Zscan22	232878
mmu-let-7b-5p	MIMAT0000522	Slc2a3	20527
mmu-let-7b-5p	MIMAT0000522	Zfp174	385674
mmu-let-7b-5p	MIMAT0000522	Wdtc1	230796
mmu-let-7b-5p	MIMAT0000522	Zc3h11a	70579
mmu-let-7b-5p	MIMAT0000522	Tspan2	70747
mmu-let-7b-5p	MIMAT0000522	Zfp583	213011
mmu-let-7b-5p	MIMAT0000522	Zfp9	22750
mmu-let-7b-5p	MIMAT0000522	Vav3	57257
mmu-let-7b-5p	MIMAT0000522	Ubap2	68926
mmu-let-7b-5p	MIMAT0000522	Unc80	329178
mmu-let-7b-5p	MIMAT0000522	Zswim5	74464
mmu-let-7b-5p	MIMAT0000522	Srrm4	68955
mmu-let-7b-5p	MIMAT0000522	Tenm2	23964
mmu-let-7b-5p	MIMAT0000522	Tubb4a	22153
mmu-let-7b-5p	MIMAT0000522	Ptpru	19273
mmu-let-7d-5p	MIMAT0000383	Meis2	17536
mmu-let-7d-5p	MIMAT0000383	Lins	72635
mmu-let-7d-5p	MIMAT0000383	Tnfrsf26	244237
mmu-let-7d-5p	MIMAT0000383	Mup17	100039089
mmu-let-7d-5p	MIMAT0000383	Mup11	100039028
mmu-let-7d-5p	MIMAT0000383	Bdnf	12064
mmu-let-7d-5p	MIMAT0000383	Drd3	13490
mmu-mir-1187	MIMAT0005837	Adra1b	11548
mmu-mir-1187	MIMAT0005837	Il18r1	16182
mmu-mir-1187	MIMAT0005837	Zfp92	22754
mmu-mir-1187	MIMAT0005837	Tsc22d3	14605
mmu-mir-1187	MIMAT0005837	Ccpg1	72278
mmu-mir-1187	MIMAT0005837	Slc22a8	19879
mmu-mir-1187	MIMAT0005837	Egfl6	54156
mmu-mir-1187	MIMAT0005837	Asah2	54447
mmu-mir-1187	MIMAT0005837	Cd200r1	57781
mmu-mir-1187	MIMAT0005837	Lrrc40	67144
mmu-mir-1187	MIMAT0005837	Rpusd2	271842
mmu-mir-1187	MIMAT0005837	Zfp157	72154
mmu-mir-1187	MIMAT0005837	Ints8	72656
mmu-mir-1187	MIMAT0005837	Steap2	74051
mmu-mir-1187	MIMAT0005837	Gatc	384281
mmu-mir-1187	MIMAT0005837	Rassf5	54354
mmu-mir-1187	MIMAT0005837	Clca2	229504
mmu-mir-1187	MIMAT0005837	Zfp518b	100515
mmu-mir-1187	MIMAT0005837	Tmem26	327766
mmu-mir-1187	MIMAT0005837	Ell2	192657
mmu-mir-1187	MIMAT0005837	Ap1ar	211556
mmu-mir-1187	MIMAT0005837	Ubn2	320538
mmu-mir-1187	MIMAT0005837	BC021785	215928
mmu-mir-1187	MIMAT0005837	Fam46a	212943
mmu-mir-1187	MIMAT0005837	Txlnb	378431
mmu-mir-1187	MIMAT0005837	Ado	211488
mmu-mir-1187	MIMAT0005837	Heatr2	433956
mmu-mir-1187	MIMAT0005837	Gm14326	665211
mmu-mir-1187	MIMAT0005837	Trim12c	319236
mmu-mir-1187	MIMAT0005837	Cd28	12487
mmu-mir-1187	MIMAT0005837	Htt	15194
mmu-mir-1187	MIMAT0005837	Pgm3	109785
mmu-mir-1187	MIMAT0005837	Prkcd	18753
mmu-mir-1187	MIMAT0005837	Tacr1	21337
mmu-mir-1187	MIMAT0005837	Htr1f	14567
mmu-mir-1187	MIMAT0005837	1700019G17Rik	75541
mmu-mir-1187	MIMAT0005837	Abcc9	20928
mmu-mir-1187	MIMAT0005837	Hif1an	319594
mmu-mir-1187	MIMAT0005837	Akap2	11641
mmu-mir-1187	MIMAT0005837	Apba1	319924
mmu-mir-1187	MIMAT0005837	Appl1	72993
mmu-mir-1187	MIMAT0005837	Arhgef9	236915
mmu-mir-1187	MIMAT0005837	Asb7	117589
mmu-mir-1187	MIMAT0005837	Enpp4	224794
mmu-mir-1187	MIMAT0005837	B4galt6	56386
mmu-mir-1187	MIMAT0005837	Bcl2	12043
mmu-mir-1187	MIMAT0005837	Fam107a	268709
mmu-mir-1187	MIMAT0005837	Ptprr	19279
mmu-mir-1187	MIMAT0005837	Mup18	100048884
mmu-mir-1187	MIMAT0005837	Cnih3	72978
mmu-mir-1187	MIMAT0005837	Gtf2h2	23894
mmu-mir-1187	MIMAT0005837	Runx1	12394
mmu-mir-1187	MIMAT0005837	Hecw1	94253
mmu-mir-1187	MIMAT0005837	Vdr	22337
mmu-mir-1187	MIMAT0005837	Epas1	13819
mmu-mir-1187	MIMAT0005837	Flrt1	396184
mmu-mir-1187	MIMAT0005837	Mavs	228607
mmu-mir-1187	MIMAT0005837	Zfhx3	11906
mmu-mir-1187	MIMAT0005837	Gfod1	328232
mmu-mir-1187	MIMAT0005837	Rgs8	67792
mmu-mir-1187	MIMAT0005837	Gstt3	103140
mmu-mir-1187	MIMAT0005837	Nbeal1	269198
mmu-mir-1187	MIMAT0005837	Neu1	18010
mmu-mir-1187	MIMAT0005837	2003-09-01	24050
mmu-mir-1187	MIMAT0005837	Ski	20481
mmu-mir-1187	MIMAT0005837	Klf8	245671
mmu-mir-1187	MIMAT0005837	Tmem245	242474
mmu-mir-1187	MIMAT0005837	Whsc1l1	234135
mmu-mir-1187	MIMAT0005837	Vps37a	52348
mmu-mir-1187	MIMAT0005837	Zeb2	24136
mmu-mir-1187	MIMAT0005837	Zfp26	22688
mmu-mir-1195	MIMAT0005856	Coq3	230027
mmu-mir-1195	MIMAT0005856	Tle2	21886
mmu-mir-1195	MIMAT0005856	Ncan	13004
mmu-mir-1195	MIMAT0005856	Pnoc	18155
mmu-mir-1195	MIMAT0005856	Sco1	52892
mmu-mir-1195	MIMAT0005856	Spg21	27965
mmu-mir-1195	MIMAT0005856	Ppih	66101
mmu-mir-1195	MIMAT0005856	Hnrnpc	15381
mmu-mir-1195	MIMAT0005856	Ufd1l	22230
mmu-mir-1195	MIMAT0005856	Gata5	14464
mmu-mir-1195	MIMAT0005856	Arvcf	11877
mmu-mir-1195	MIMAT0005856	Dll3	13389
mmu-mir-1195	MIMAT0005856	Olr1	108078
mmu-mir-1195	MIMAT0005856	Vwa7	27762
mmu-mir-1195	MIMAT0005856	Aqp7	11832
mmu-mir-1195	MIMAT0005856	P2rx7	18439
mmu-mir-1195	MIMAT0005856	Tnfrsf10b	21933
mmu-mir-1195	MIMAT0005856	Commd8	27784
mmu-mir-1195	MIMAT0005856	Rps3	27050
mmu-mir-1195	MIMAT0005856	Mrpl17	27397
mmu-mir-1195	MIMAT0005856	Pdxk	216134
mmu-mir-1195	MIMAT0005856	Bysl	53414
mmu-mir-1195	MIMAT0005856	Uevld	56200
mmu-mir-1195	MIMAT0005856	Slc15a1	56643
mmu-mir-1195	MIMAT0005856	Dynll1	56455
mmu-mir-1195	MIMAT0005856	Tbx20	57246
mmu-mir-1195	MIMAT0005856	Onecut3	57339
mmu-mir-1195	MIMAT0005856	Brat1	231841
mmu-mir-1195	MIMAT0005856	Galntl6	270049
mmu-mir-1195	MIMAT0005856	Aptx	66408
mmu-mir-1195	MIMAT0005856	Zfp830	66983
mmu-mir-1195	MIMAT0005856	Wdr85	67228
mmu-mir-1195	MIMAT0005856	Zfp422	67255
mmu-mir-1195	MIMAT0005856	Saysd1	67509
mmu-mir-1195	MIMAT0005856	Ooep	67968
mmu-mir-1195	MIMAT0005856	Rchy1	68098
mmu-mir-1195	MIMAT0005856	Tox4	268741
mmu-mir-1195	MIMAT0005856	Smco1	69576
mmu-mir-1195	MIMAT0005856	Iqcg	69709
mmu-mir-1195	MIMAT0005856	Prpf4	70052
mmu-mir-1195	MIMAT0005856	Slc35d2	70484
mmu-mir-1195	MIMAT0005856	Rasl12	70784
mmu-mir-1195	MIMAT0005856	Arhgap19	71085
mmu-mir-1195	MIMAT0005856	Kif24	109242
mmu-mir-1195	MIMAT0005856	C2cd2l	71774
mmu-mir-1195	MIMAT0005856	Tars2	71807
mmu-mir-1195	MIMAT0005856	Trub1	72133
mmu-mir-1195	MIMAT0005856	Dzip1l	72515
mmu-mir-1195	MIMAT0005856	Slc25a27	74011
mmu-mir-1195	MIMAT0005856	Cep97	74201
mmu-mir-1195	MIMAT0005856	Zfp933	242747
mmu-mir-1195	MIMAT0005856	Glt8d1	76485
mmu-mir-1195	MIMAT0005856	Ift46	226757
mmu-mir-1195	MIMAT0005856	Ppfia3	76789
mmu-mir-1195	MIMAT0005856	Nxnl1	102643259
mmu-mir-1195	MIMAT0005856	Lrrc39	109245
mmu-mir-1195	MIMAT0005856	H2afv	77626
mmu-mir-1195	MIMAT0005856	Smpd4	77626
mmu-mir-1195	MIMAT0005856	Utp23	78581
mmu-mir-1195	MIMAT0005856	Fbxo43	78803
mmu-mir-1195	MIMAT0005856	Gipc1	67903
mmu-mir-1195	MIMAT0005856	P2ry4	57385
mmu-mir-1195	MIMAT0005856	Zfp113	56314
mmu-mir-1195	MIMAT0005856	Ranbp17	66011
mmu-mir-1195	MIMAT0005856	Edaradd	58202
mmu-mir-1195	MIMAT0005856	Noc3l	57753
mmu-mir-1195	MIMAT0005856	Ctps2	55936
mmu-mir-1195	MIMAT0005856	Slc28a3	114304
mmu-mir-1195	MIMAT0005856	Isg20l2	229504
mmu-mir-1195	MIMAT0005856	Depdc5	277854
mmu-mir-1195	MIMAT0005856	AI597468	103266
mmu-mir-1195	MIMAT0005856	Xpo1	103573
mmu-mir-1195	MIMAT0005856	Plekhh1	211945
mmu-mir-1195	MIMAT0005856	Rpl31	268527
mmu-mir-1195	MIMAT0005856	Pnpla3	116939
mmu-mir-1195	MIMAT0005856	Ube2j2	140499
mmu-mir-1195	MIMAT0005856	Sgk3	170755
mmu-mir-1195	MIMAT0005856	Prdm9	213389
mmu-mir-1195	MIMAT0005856	Zfp446	269870
mmu-mir-1195	MIMAT0005856	Lrp4	214763
mmu-mir-1195	MIMAT0005856	Dars2	226539
mmu-mir-1195	MIMAT0005856	Mroh1	223658
mmu-mir-1195	MIMAT0005856	Zfp322a	218100
mmu-mir-1195	MIMAT0005856	Fam161b	217705
mmu-mir-1195	MIMAT0005856	Gdpgp1	269952
mmu-mir-1195	MIMAT0005856	Atf7	223922
mmu-mir-1195	MIMAT0005856	Slc12a8	171286
mmu-mir-1195	MIMAT0005856	Zfp799	240064
mmu-mir-1195	MIMAT0005856	Mmp25	240047
mmu-mir-1195	MIMAT0005856	Cass4	270906
mmu-mir-1195	MIMAT0005856	Zfp780b	338354
mmu-mir-1195	MIMAT0005856	Rbm41	237073
mmu-mir-1195	MIMAT0005856	Tmco3	234076
mmu-mir-1195	MIMAT0005856	Thoc6	230234
mmu-mir-1195	MIMAT0005856	Bloc1s3	232946
mmu-mir-1195	MIMAT0005856	Ttc5	219022
mmu-mir-1195	MIMAT0005856	Mrgprb1	233231
mmu-mir-1195	MIMAT0005856	Rsad1	237926
mmu-mir-1195	MIMAT0005856	Ccdc157	216516
mmu-mir-1195	MIMAT0005856	Wdr25	244923
mmu-mir-1195	MIMAT0005856	Tmem69	230657
mmu-mir-1195	MIMAT0005856	A4galt	239559
mmu-mir-1195	MIMAT0005856	Mdc1	240087
mmu-mir-1195	MIMAT0005856	Ldlrad2	435811
mmu-mir-1195	MIMAT0005856	Angptl7	654812
mmu-mir-1195	MIMAT0005856	Cdnf	227526
mmu-mir-1195	MIMAT0005856	Zfp882	382019
mmu-mir-1195	MIMAT0005856	Gm5113	330503
mmu-mir-1195	MIMAT0005856	Gm7616	NA
mmu-mir-1195	MIMAT0005856	Gm14137	623781
mmu-mir-1195	MIMAT0005856	Aco1	11428
mmu-mir-1195	MIMAT0005856	Apod	11815
mmu-mir-1195	MIMAT0005856	Tcof1	13521
mmu-mir-1195	MIMAT0005856	D17H6S53E	114585
mmu-mir-1195	MIMAT0005856	Fut4	14387
mmu-mir-1195	MIMAT0005856	H2-T24	15042
mmu-mir-1195	MIMAT0005856	Hmgb2	97165
mmu-mir-1195	MIMAT0005856	Pfkl	18641
mmu-mir-1195	MIMAT0005856	Sod2	20656
mmu-mir-1195	MIMAT0005856	Il1rl1	17082
mmu-mir-1195	MIMAT0005856	Hnf1a	21422
mmu-mir-1195	MIMAT0005856	Tpmt	22017
mmu-mir-1195	MIMAT0005856	Tyr	22173
mmu-mir-1195	MIMAT0005856	Vav1	22324
mmu-mir-1195	MIMAT0005856	Zfp37	22696
mmu-mir-1195	MIMAT0005856	1200011I18Rik	67467
mmu-mir-1195	MIMAT0005856	1200014J11Rik	66874
mmu-mir-1195	MIMAT0005856	6030458C11Rik	77877
mmu-mir-1195	MIMAT0005856	Abi2	329165
mmu-mir-1195	MIMAT0005856	Csnk1g1	214897
mmu-mir-1195	MIMAT0005856	Afap1	70292
mmu-mir-1195	MIMAT0005856	Ajuba	16475
mmu-mir-1195	MIMAT0005856	Ddhd2	72108
mmu-mir-1195	MIMAT0005856	Iba57	216792
mmu-mir-1195	MIMAT0005856	Ap3s2	11778
mmu-mir-1195	MIMAT0005856	Itsn1	16443
mmu-mir-1195	MIMAT0005856	Efr3b	668212
mmu-mir-1195	MIMAT0005856	Atad2	70472
mmu-mir-1195	MIMAT0005856	Elovl7	74559
mmu-mir-1195	MIMAT0005856	B230120H23Rik	65964
mmu-mir-1195	MIMAT0005856	Bace1	23821
mmu-mir-1195	MIMAT0005856	Bach2	12014
mmu-mir-1195	MIMAT0005856	Bbs1	52028
mmu-mir-1195	MIMAT0005856	Knop1	66356
mmu-mir-1195	MIMAT0005856	Pigm	67556
mmu-mir-1195	MIMAT0005856	Fam118a	73225
mmu-mir-1195	MIMAT0005856	Bpnt1	23827
mmu-mir-1195	MIMAT0005856	Cbfa2t2	12396
mmu-mir-1195	MIMAT0005856	Cbln3	56410
mmu-mir-1195	MIMAT0005856	Ccdc127	67433
mmu-mir-1195	MIMAT0005856	Cd93	17064
mmu-mir-1195	MIMAT0005856	Cdc14b	218294
mmu-mir-1195	MIMAT0005856	Gal3st3	545276
mmu-mir-1195	MIMAT0005856	Cdr2l	237988
mmu-mir-1195	MIMAT0005856	Cds2	110911
mmu-mir-1195	MIMAT0005856	Mga	29808
mmu-mir-1195	MIMAT0005856	Rbms2	56516
mmu-mir-1195	MIMAT0005856	Cnih4	98417
mmu-mir-1195	MIMAT0005856	Gpcpd1	74182
mmu-mir-1195	MIMAT0005856	Riok3	66878
mmu-mir-1195	MIMAT0005856	Cramp1l	57354
mmu-mir-1195	MIMAT0005856	Creb1	12912
mmu-mir-1195	MIMAT0005856	Cyb5d2	192986
mmu-mir-1195	MIMAT0005856	Cyld	74256
mmu-mir-1195	MIMAT0005856	Nfat5	54446
mmu-mir-1195	MIMAT0005856	Scn2b	72821
mmu-mir-1195	MIMAT0005856	Nploc4	217365
mmu-mir-1195	MIMAT0005856	Ube2n	93765
mmu-mir-1195	MIMAT0005856	Il17rd	171463
mmu-mir-1195	MIMAT0005856	Vamp3	22319
mmu-mir-1195	MIMAT0005856	Ppm1k	243382
mmu-mir-1195	MIMAT0005856	Osbpl8	237542
mmu-mir-1195	MIMAT0005856	Intu	380614
mmu-mir-1195	MIMAT0005856	Ebna1bp2	69072
mmu-mir-1195	MIMAT0005856	Kbtbd2	210973
mmu-mir-1195	MIMAT0005856	Slc35e1	270066
mmu-mir-1195	MIMAT0005856	Eif4g2	13690
mmu-mir-1195	MIMAT0005856	Eno2	13807
mmu-mir-1195	MIMAT0005856	Pik3c2b	240752
mmu-mir-1195	MIMAT0005856	Fadd	14082
mmu-mir-1195	MIMAT0005856	Rbak	57782
mmu-mir-1195	MIMAT0005856	Srxn1	76650
mmu-mir-1195	MIMAT0005856	Strbp	20744
mmu-mir-1195	MIMAT0005856	Thap2	66816
mmu-mir-1195	MIMAT0005856	Mllt11	56772
mmu-mir-1195	MIMAT0005856	Gls	14660
mmu-mir-1195	MIMAT0005856	Nucks1	98415
mmu-mir-1195	MIMAT0005856	Mrpl35	66223
mmu-mir-1195	MIMAT0005856	Rdh13	108841
mmu-mir-1195	MIMAT0005856	Ttc26	264134
mmu-mir-1195	MIMAT0005856	Zfp697	242109
mmu-mir-1195	MIMAT0005856	Vezt	215008
mmu-mir-1195	MIMAT0005856	Stat1	20846
mmu-mir-1195	MIMAT0005856	Stk11ip	71728
mmu-mir-1195	MIMAT0005856	Slc38a6	625098
mmu-mir-1195	MIMAT0005856	Tor1aip2	240832
mmu-mir-1195	MIMAT0005856	Rab11b	19326
mmu-mir-1195	MIMAT0005856	Rragd	52187
mmu-mir-1195	MIMAT0005856	Slc7a14	241919
mmu-mir-1195	MIMAT0005856	Tubb5	22154
mmu-mir-1249-3p	MIMAT0010560	Tnfsf10	22035
mmu-mir-1249-3p	MIMAT0010560	Auts2	319974
mmu-mir-301a-3p	MIMAT0000379	Map3k12	26404
mmu-mir-301a-3p	MIMAT0000379	Fgfr1op2	67529
mmu-mir-301a-3p	MIMAT0000379	Tmem25	71687
mmu-mir-301a-3p	MIMAT0000379	Homez	239099
mmu-mir-301a-3p	MIMAT0000379	Mup13	100039206
mmu-mir-301a-3p	MIMAT0000379	Mup7	100039089
mmu-mir-301a-3p	MIMAT0000379	Timp2	21858
mmu-mir-301a-3p	MIMAT0000379	Acbd5	74159
mmu-mir-301a-3p	MIMAT0000379	Arrdc3	105171
mmu-mir-301a-3p	MIMAT0000379	Nfia	18027
mmu-mir-301a-3p	MIMAT0000379	Pias3	229615
mmu-mir-301a-3p	MIMAT0000379	Nkrf	77286
mmu-mir-301a-3p	MIMAT0000379	Kdm2a	225876
mmu-mir-301a-3p	MIMAT0000379	Snx27	76742
mmu-mir-301a-3p	MIMAT0000379	Ubap2l	74383
mmu-mir-3082-5p	MIMAT0014872	Cd55	13136
mmu-mir-3082-5p	MIMAT0014872	Gngt1	14699
mmu-mir-3082-5p	MIMAT0014872	Nup214	227720
mmu-mir-3082-5p	MIMAT0014872	Birc5	11799
mmu-mir-3082-5p	MIMAT0014872	Etohi1	14004
mmu-mir-3082-5p	MIMAT0014872	Hnrnpab	15384
mmu-mir-3082-5p	MIMAT0014872	Mbd4	17193
mmu-mir-3082-5p	MIMAT0014872	Hs3st3b1	19727
mmu-mir-3082-5p	MIMAT0014872	Slc6a20b	22599
mmu-mir-3082-5p	MIMAT0014872	Sema3e	20349
mmu-mir-3082-5p	MIMAT0014872	Orc4	26428
mmu-mir-3082-5p	MIMAT0014872	Foxl1	14241
mmu-mir-3082-5p	MIMAT0014872	Cts8	56094
mmu-mir-3082-5p	MIMAT0014872	Ptplad1	57874
mmu-mir-3082-5p	MIMAT0014872	Paxip1	55982
mmu-mir-3082-5p	MIMAT0014872	Sfn	55948
mmu-mir-3082-5p	MIMAT0014872	Nip7	66164
mmu-mir-3082-5p	MIMAT0014872	Bcs1l	66830
mmu-mir-3082-5p	MIMAT0014872	Cwc25	67480
mmu-mir-3082-5p	MIMAT0014872	Nmrk2	69564
mmu-mir-3082-5p	MIMAT0014872	Tmbim1	69660
mmu-mir-3082-5p	MIMAT0014872	Pphln1	223828
mmu-mir-3082-5p	MIMAT0014872	Gtpbp3	102642476
mmu-mir-3082-5p	MIMAT0014872	Tube1	71924
mmu-mir-3082-5p	MIMAT0014872	Gcnt3	72077
mmu-mir-3082-5p	MIMAT0014872	Zbtb8a	73680
mmu-mir-3082-5p	MIMAT0014872	Ubac1	98766
mmu-mir-3082-5p	MIMAT0014872	Exosc4	109075
mmu-mir-3082-5p	MIMAT0014872	Gje1	76743
mmu-mir-3082-5p	MIMAT0014872	Fam81a	76886
mmu-mir-3082-5p	MIMAT0014872	Akap8	56399
mmu-mir-3082-5p	MIMAT0014872	Pcdhb13	93884
mmu-mir-3082-5p	MIMAT0014872	Mrpl11	94067
mmu-mir-3082-5p	MIMAT0014872	Lrrc19	332934
mmu-mir-3082-5p	MIMAT0014872	Ppp1r3a	140499
mmu-mir-3082-5p	MIMAT0014872	Pla2g16	237360
mmu-mir-3082-5p	MIMAT0014872	Rrp36	224823
mmu-mir-3082-5p	MIMAT0014872	Dusp9	75590
mmu-mir-3082-5p	MIMAT0014872	Pigv	230801
mmu-mir-3082-5p	MIMAT0014872	Mapk1ip1l	218975
mmu-mir-3082-5p	MIMAT0014872	Tmem88b	320587
mmu-mir-3082-5p	MIMAT0014872	Fitm2	228859
mmu-mir-3082-5p	MIMAT0014872	Rnd1	223881
mmu-mir-3082-5p	MIMAT0014872	Car9	230099
mmu-mir-3082-5p	MIMAT0014872	Hist1h2ac	319164
mmu-mir-3082-5p	MIMAT0014872	Hist1h4i	102641229
mmu-mir-3082-5p	MIMAT0014872	Vsig10	231668
mmu-mir-3082-5p	MIMAT0014872	Cybrd1	73649
mmu-mir-3082-5p	MIMAT0014872	Cep68	216543
mmu-mir-3082-5p	MIMAT0014872	Lrrc4b	212892
mmu-mir-3082-5p	MIMAT0014872	Dhx37	208144
mmu-mir-3082-5p	MIMAT0014872	Olfr1033	233231
mmu-mir-3082-5p	MIMAT0014872	Orai3	269999
mmu-mir-3082-5p	MIMAT0014872	Tstd2	272027
mmu-mir-3082-5p	MIMAT0014872	Gm14420	628308
mmu-mir-3082-5p	MIMAT0014872	Cyp2e1	20700
mmu-mir-3082-5p	MIMAT0014872	Serpina1a	20700
mmu-mir-3082-5p	MIMAT0014872	Ntf5	78405
mmu-mir-3082-5p	MIMAT0014872	Ptk6	20459
mmu-mir-3082-5p	MIMAT0014872	1700001C19Rik	75462
mmu-mir-3082-5p	MIMAT0014872	2810021J22Rik	69944
mmu-mir-3082-5p	MIMAT0014872	2810407C02Rik	69227
mmu-mir-3082-5p	MIMAT0014872	2810417H13Rik	68026
mmu-mir-3082-5p	MIMAT0014872	Entpd5	12499
mmu-mir-3082-5p	MIMAT0014872	Ercc6	319955
mmu-mir-3082-5p	MIMAT0014872	Cflar	12633
mmu-mir-3082-5p	MIMAT0014872	Crkl	12929
mmu-mir-3082-5p	MIMAT0014872	Tspyl1	22110
mmu-mir-3082-5p	MIMAT0014872	Dennd6a	211922
mmu-mir-3082-5p	MIMAT0014872	Ifnar1	15975
mmu-mir-3082-5p	MIMAT0014872	Inpp5e	64436
mmu-mir-3082-5p	MIMAT0014872	Dusp18	75219
mmu-mir-3082-5p	MIMAT0014872	Dusp3	72349
mmu-mir-3082-5p	MIMAT0014872	Smad9	55994
mmu-mir-3082-5p	MIMAT0014872	Piga	18700
mmu-mir-3082-5p	MIMAT0014872	Gnl3l	237107
mmu-mir-3082-5p	MIMAT0014872	Fnbp1	14269
mmu-mir-3082-5p	MIMAT0014872	Tbl1xr1	81004
mmu-mir-3082-5p	MIMAT0014872	Sc5d	235293
mmu-mir-3082-5p	MIMAT0014872	Slc25a51	230125
mmu-mir-3082-5p	MIMAT0014872	Slc35e2	320541
mmu-mir-3082-5p	MIMAT0014872	Slc47a1	67473
mmu-mir-3082-5p	MIMAT0014872	Ptpn3	545622
mmu-mir-3082-5p	MIMAT0014872	Pmaip1	58801
mmu-mir-3082-5p	MIMAT0014872	Stx17	67727
mmu-mir-3470a	MIMAT0015640	Rangap1	19387
mmu-mir-3470a	MIMAT0015640	Mob4	19070
mmu-mir-3470a	MIMAT0015640	Npy1r	18166
mmu-mir-3470a	MIMAT0015640	Myo1e	71602
mmu-mir-3470a	MIMAT0015640	Wbp1l	226178
mmu-mir-3470a	MIMAT0015640	Mobp	17433
mmu-mir-3470a	MIMAT0015640	Ung	22256
mmu-mir-3470a	MIMAT0015640	Rhag	19743
mmu-mir-3470a	MIMAT0015640	Kctd14	233724
mmu-mir-3470a	MIMAT0015640	Cx3cr1	107733
mmu-mir-3470a	MIMAT0015640	Lgr5	14160
mmu-mir-3470a	MIMAT0015640	Dut	217615
mmu-mir-3470a	MIMAT0015640	Nek7	59125
mmu-mir-3470a	MIMAT0015640	Trim39	56811
mmu-mir-3470a	MIMAT0015640	Fam134b	66284
mmu-mir-3470a	MIMAT0015640	Cand2	67088
mmu-mir-3470a	MIMAT0015640	Ikbip	67455
mmu-mir-3470a	MIMAT0015640	Abhd15	67480
mmu-mir-3470a	MIMAT0015640	Mfap1a	67532
mmu-mir-3470a	MIMAT0015640	Limd2	67803
mmu-mir-3470a	MIMAT0015640	Pof1b	69707
mmu-mir-3470a	MIMAT0015640	Fam86	70511
mmu-mir-3470a	MIMAT0015640	Epg5	100502841
mmu-mir-3470a	MIMAT0015640	Tmem50a	71817
mmu-mir-3470a	MIMAT0015640	Lrrc8e	72267
mmu-mir-3470a	MIMAT0015640	Lsm11	72290
mmu-mir-3470a	MIMAT0015640	2001-03-01	72946
mmu-mir-3470a	MIMAT0015640	Ap5m1	72230
mmu-mir-3470a	MIMAT0015640	Raph1	109245
mmu-mir-3470a	MIMAT0015640	Itih5	209378
mmu-mir-3470a	MIMAT0015640	Mrpl19	56284
mmu-mir-3470a	MIMAT0015640	Lrrc14b	432779
mmu-mir-3470a	MIMAT0015640	Ttbk2	140810
mmu-mir-3470a	MIMAT0015640	Ptpn7	170484
mmu-mir-3470a	MIMAT0015640	Med16	170799
mmu-mir-3470a	MIMAT0015640	Fktn	225845
mmu-mir-3470a	MIMAT0015640	Zfp959	224893
mmu-mir-3470a	MIMAT0015640	BC030476	268882
mmu-mir-3470a	MIMAT0015640	Zfp617	170938
mmu-mir-3470a	MIMAT0015640	Prss43	272643
mmu-mir-3470a	MIMAT0015640	Camsap1	227634
mmu-mir-3470a	MIMAT0015640	Slc17a8	216227
mmu-mir-3470a	MIMAT0015640	Zfp459	328274
mmu-mir-3470a	MIMAT0015640	Erich1	234086
mmu-mir-3470a	MIMAT0015640	Tmem170b	621976
mmu-mir-3470a	MIMAT0015640	Tmppe	100504715
mmu-mir-3470a	MIMAT0015640	Fcer2a	14173
mmu-mir-3470a	MIMAT0015640	Il5ra	16192
mmu-mir-3470a	MIMAT0015640	Ky	16784
mmu-mir-3470a	MIMAT0015640	Pax2	18504
mmu-mir-3470a	MIMAT0015640	Srgn	19116
mmu-mir-3470a	MIMAT0015640	2010109I03Rik	67038
mmu-mir-3470a	MIMAT0015640	A630033H20Rik	213438
mmu-mir-3470a	MIMAT0015640	Csf3r	12986
mmu-mir-3470a	MIMAT0015640	Acp2	11432
mmu-mir-3470a	MIMAT0015640	Invs	16348
mmu-mir-3470a	MIMAT0015640	Arid4b	94246
mmu-mir-3470a	MIMAT0015640	Btaf1	107182
mmu-mir-3470a	MIMAT0015640	Calm1	12313
mmu-mir-3470a	MIMAT0015640	Prex2	109294
mmu-mir-3470a	MIMAT0015640	Clmn	94040
mmu-mir-3470a	MIMAT0015640	Crtc1	382056
mmu-mir-3470a	MIMAT0015640	Denr	68184
mmu-mir-3470a	MIMAT0015640	Jakmip2	76217
mmu-mir-3470a	MIMAT0015640	Elmod3	232089
mmu-mir-3470a	MIMAT0015640	Fbxl3	50789
mmu-mir-3470a	MIMAT0015640	Prickle2	243548
mmu-mir-3470a	MIMAT0015640	Ftsj1	54632
mmu-mir-3470a	MIMAT0015640	Gad2	14417
mmu-mir-3470a	MIMAT0015640	Gprc5c	70355
mmu-mir-3470a	MIMAT0015640	Scd2	20250
mmu-mir-3470a	MIMAT0015640	Zfyve27	319740
mmu-mir-3470a	MIMAT0015640	Smyd4	319822
mmu-mir-3470a	MIMAT0015640	Snx30	209131
mmu-mir-3470a	MIMAT0015640	Tmem178b	434008
mmu-mir-3470a	MIMAT0015640	Tmed5	73130
mmu-mir-3470a	MIMAT0015640	Rint1	72772
mmu-mir-3470a	MIMAT0015640	Slc35g1	240660
mmu-mir-3470a	MIMAT0015640	Samd4	74480
mmu-mir-3470a	MIMAT0015640	Wdr59	319481
mmu-mir-3470a	MIMAT0015640	Zfp397	69256
mmu-mir-3470a	MIMAT0015640	Slc7a2	11988
mmu-mir-3470b	MIMAT0015641	Car5a	12352
mmu-mir-3470b	MIMAT0015641	Gng2	14702
mmu-mir-3470b	MIMAT0015641	F10	14058
mmu-mir-3470b	MIMAT0015641	Nbl1	17965
mmu-mir-3470b	MIMAT0015641	Was	22376
mmu-mir-3470b	MIMAT0015641	Adam28	13522
mmu-mir-3470b	MIMAT0015641	Hccs	15159
mmu-mir-3470b	MIMAT0015641	Elf1	13709
mmu-mir-3470b	MIMAT0015641	Il11	16156
mmu-mir-3470b	MIMAT0015641	Prdm2	110593
mmu-mir-3470b	MIMAT0015641	Zfp78	330463
mmu-mir-3470b	MIMAT0015641	Gimap1	16205
mmu-mir-3470b	MIMAT0015641	Taf1a	21339
mmu-mir-3470b	MIMAT0015641	Fxn	14297
mmu-mir-3470b	MIMAT0015641	Tcea1	21399
mmu-mir-3470b	MIMAT0015641	Vps72	21427
mmu-mir-3470b	MIMAT0015641	Pik3c2a	18704
mmu-mir-3470b	MIMAT0015641	Slc6a2	20538
mmu-mir-3470b	MIMAT0015641	Rp2h	19889
mmu-mir-3470b	MIMAT0015641	Mettl2	52686
mmu-mir-3470b	MIMAT0015641	Krr1	52710
mmu-mir-3470b	MIMAT0015641	Aoc3	11754
mmu-mir-3470b	MIMAT0015641	Lhx9	16876
mmu-mir-3470b	MIMAT0015641	Nfatc2ip	13423
mmu-mir-3470b	MIMAT0015641	Pla2g2d	18782
mmu-mir-3470b	MIMAT0015641	Slc23a1	20522
mmu-mir-3470b	MIMAT0015641	Timm17b	21855
mmu-mir-3470b	MIMAT0015641	Lypla1	18777
mmu-mir-3470b	MIMAT0015641	Xcr1	23832
mmu-mir-3470b	MIMAT0015641	Pla2g7	27226
mmu-mir-3470b	MIMAT0015641	Chek2	50883
mmu-mir-3470b	MIMAT0015641	Rab27a	11891
mmu-mir-3470b	MIMAT0015641	Dkc1	245474
mmu-mir-3470b	MIMAT0015641	Vsx1	114889
mmu-mir-3470b	MIMAT0015641	Mtrr	210009
mmu-mir-3470b	MIMAT0015641	Rpl7l1	66229
mmu-mir-3470b	MIMAT0015641	Smurf2	66313
mmu-mir-3470b	MIMAT0015641	Sppl2a	66552
mmu-mir-3470b	MIMAT0015641	Psmd9	67151
mmu-mir-3470b	MIMAT0015641	N6amt1	67768
mmu-mir-3470b	MIMAT0015641	Glrx2	69367
mmu-mir-3470b	MIMAT0015641	Tprkb	69860
mmu-mir-3470b	MIMAT0015641	Rnf168	70238
mmu-mir-3470b	MIMAT0015641	Ttc9c	70387
mmu-mir-3470b	MIMAT0015641	Crtc3	70461
mmu-mir-3470b	MIMAT0015641	Dcp2	70640
mmu-mir-3470b	MIMAT0015641	Aida	108909
mmu-mir-3470b	MIMAT0015641	Sass6	72776
mmu-mir-3470b	MIMAT0015641	Veph1	72789
mmu-mir-3470b	MIMAT0015641	Psmb11	73902
mmu-mir-3470b	MIMAT0015641	Dnal1	105000
mmu-mir-3470b	MIMAT0015641	Mau2	74549
mmu-mir-3470b	MIMAT0015641	Ciapin1	76916
mmu-mir-3470b	MIMAT0015641	Ap5z1	77697
mmu-mir-3470b	MIMAT0015641	Fbxo22	71999
mmu-mir-3470b	MIMAT0015641	Afg3l1	114896
mmu-mir-3470b	MIMAT0015641	Zfp111	56707
mmu-mir-3470b	MIMAT0015641	Rpl23	100862455
mmu-mir-3470b	MIMAT0015641	Mob3c	100465
mmu-mir-3470b	MIMAT0015641	Tns4	217169
mmu-mir-3470b	MIMAT0015641	Slc2a10	170441
mmu-mir-3470b	MIMAT0015641	Dlgap5	218977
mmu-mir-3470b	MIMAT0015641	Zfp553	233887
mmu-mir-3470b	MIMAT0015641	Rprd1a	225283
mmu-mir-3470b	MIMAT0015641	Cd300lf	246746
mmu-mir-3470b	MIMAT0015641	Tspyl5	239364
mmu-mir-3470b	MIMAT0015641	Cd300a	217303
mmu-mir-3470b	MIMAT0015641	Svopl	320590
mmu-mir-3470b	MIMAT0015641	Madd	228355
mmu-mir-3470b	MIMAT0015641	Ncoa7	223881
mmu-mir-3470b	MIMAT0015641	Dtx3l	241638
mmu-mir-3470b	MIMAT0015641	Cog7	233824
mmu-mir-3470b	MIMAT0015641	Ccdc78	381077
mmu-mir-3470b	MIMAT0015641	Opa3	403187
mmu-mir-3470b	MIMAT0015641	Zfp941	407812
mmu-mir-3470b	MIMAT0015641	AY074887	246735
mmu-mir-3470b	MIMAT0015641	Sgpp2	433323
mmu-mir-3470b	MIMAT0015641	Gm4951	240327
mmu-mir-3470b	MIMAT0015641	Chrnb4	108015
mmu-mir-3470b	MIMAT0015641	Cd8b1	12526
mmu-mir-3470b	MIMAT0015641	Kcna4	16492
mmu-mir-3470b	MIMAT0015641	Ncl	17975
mmu-mir-3470b	MIMAT0015641	Slc10a1	20493
mmu-mir-3470b	MIMAT0015641	Serpine1	18787
mmu-mir-3470b	MIMAT0015641	2010012O05Rik	66439
mmu-mir-3470b	MIMAT0015641	2510002D24Rik	72307
mmu-mir-3470b	MIMAT0015641	4930579G24Rik	75939
mmu-mir-3470b	MIMAT0015641	5730455P16Rik	70591
mmu-mir-3470b	MIMAT0015641	A130010J15Rik	319266
mmu-mir-3470b	MIMAT0015641	Abcd4	19300
mmu-mir-3470b	MIMAT0015641	Dbt	13171
mmu-mir-3470b	MIMAT0015641	Eci1	13177
mmu-mir-3470b	MIMAT0015641	Asxl2	75302
mmu-mir-3470b	MIMAT0015641	Bckdk	12041
mmu-mir-3470b	MIMAT0015641	Camk4	12326
mmu-mir-3470b	MIMAT0015641	Gabpb2	213054
mmu-mir-3470b	MIMAT0015641	Gga2	74105
mmu-mir-3470b	MIMAT0015641	Mpv17	17527
mmu-mir-3470b	MIMAT0015641	Polr3f	70408
mmu-mir-3470b	MIMAT0015641	Inip	66209
mmu-mir-3470b	MIMAT0015641	Iws1	73473
mmu-mir-3470b	MIMAT0015641	Rad51c	114714
mmu-mir-3470b	MIMAT0015641	Gnal	14680
mmu-mir-3470b	MIMAT0015641	Nav1	215690
mmu-mir-3470b	MIMAT0015641	Samd8	67630
mmu-mir-3470b	MIMAT0015641	Nol10	217431
mmu-mir-3470b	MIMAT0015641	Uvssa	71101
mmu-mir-3470b	MIMAT0015641	Zyg11b	414872
mmu-mir-3470b	MIMAT0015641	Lmbrd1	68421
mmu-mir-3470b	MIMAT0015641	Lrrc3	237387
mmu-mir-3470b	MIMAT0015641	Zmym2	76007
mmu-mir-3470b	MIMAT0015641	Rapgef4	56508
mmu-mir-3470b	MIMAT0015641	Ybx1	22608
mmu-mir-3470b	MIMAT0015641	Taf1	270627
mmu-mir-3473b	MIMAT0020367	T2	NA
mmu-mir-3473b	MIMAT0020367	Kif15	209737
mmu-mir-3473b	MIMAT0020367	Csf2rb	12983
mmu-mir-3473b	MIMAT0020367	Adamts14	237360
mmu-mir-3473b	MIMAT0020367	Nav2	78286
mmu-mir-3473b	MIMAT0020367	4931428F04Rik	74356
mmu-mir-3473b	MIMAT0020367	Cpox	12892
mmu-mir-3473b	MIMAT0020367	Adarb1	110532
mmu-mir-3473b	MIMAT0020367	Ago1	236511
mmu-mir-3473b	MIMAT0020367	Padi2	18600
mmu-mir-3473b	MIMAT0020367	Rasa2	114713
mmu-mir-3473b	MIMAT0020367	Pkd2	18764
mmu-mir-3473b	MIMAT0020367	Trak1	67095
mmu-mir-3473b	MIMAT0020367	Xpo7	65246
mmu-mir-382-5p	MIMAT0000747	Aass	30939
mmu-mir-382-5p	MIMAT0000747	Cnnm1	83674
mmu-mir-382-5p	MIMAT0000747	Tceanc2	66552
mmu-mir-382-5p	MIMAT0000747	Lbr	226551
mmu-mir-382-5p	MIMAT0000747	4933427D06Rik	232217
mmu-mir-382-5p	MIMAT0000747	Klk5	68668
mmu-mir-382-5p	MIMAT0000747	Msi2	76626
mmu-mir-382-5p	MIMAT0000747	Spryd4	66701
mmu-mir-3960	MIMAT0019336	Prkg2	19092
mmu-mir-3960	MIMAT0019336	Hoxa2	15399
mmu-mir-466i-3p	MIMAT0005834	Klra2	16633
mmu-mir-466i-3p	MIMAT0005834	Nfatc2	18019
mmu-mir-466i-3p	MIMAT0005834	Zbtb7b	22724
mmu-mir-466i-3p	MIMAT0005834	Scg2	20254
mmu-mir-466i-3p	MIMAT0005834	Zfp354a	21408
mmu-mir-466i-3p	MIMAT0005834	Ptprk	19272
mmu-mir-466i-3p	MIMAT0005834	Il15ra	16169
mmu-mir-466i-3p	MIMAT0005834	Nkx1-2	20231
mmu-mir-466i-3p	MIMAT0005834	Spata13	219140
mmu-mir-466i-3p	MIMAT0005834	Hivep3	16656
mmu-mir-466i-3p	MIMAT0005834	Tll1	21892
mmu-mir-466i-3p	MIMAT0005834	Sin3a	20466
mmu-mir-466i-3p	MIMAT0005834	Pter	19212
mmu-mir-466i-3p	MIMAT0005834	Spag7	216873
mmu-mir-466i-3p	MIMAT0005834	Il17ra	16172
mmu-mir-466i-3p	MIMAT0005834	Hist1h1d	14957
mmu-mir-466i-3p	MIMAT0005834	Adm	11535
mmu-mir-466i-3p	MIMAT0005834	Eya1	14048
mmu-mir-466i-3p	MIMAT0005834	Cdc37	12539
mmu-mir-466i-3p	MIMAT0005834	Cxcl5	20311
mmu-mir-466i-3p	MIMAT0005834	Jag2	16450
mmu-mir-466i-3p	MIMAT0005834	Cdk12	69131
mmu-mir-466i-3p	MIMAT0005834	Vps4b	20479
mmu-mir-466i-3p	MIMAT0005834	Rdh1	107605
mmu-mir-466i-3p	MIMAT0005834	Tmem201	230917
mmu-mir-466i-3p	MIMAT0005834	Slc10a2	20494
mmu-mir-466i-3p	MIMAT0005834	Otog	18419
mmu-mir-466i-3p	MIMAT0005834	Ints6	18130
mmu-mir-466i-3p	MIMAT0005834	Rad51d	19364
mmu-mir-466i-3p	MIMAT0005834	2011-09-01	52398
mmu-mir-466i-3p	MIMAT0005834	Ehhadh	74147
mmu-mir-466i-3p	MIMAT0005834	Rtf1	76246
mmu-mir-466i-3p	MIMAT0005834	Tnfrsf11a	21934
mmu-mir-466i-3p	MIMAT0005834	Slfn5	13423
mmu-mir-466i-3p	MIMAT0005834	Dpm1	13480
mmu-mir-466i-3p	MIMAT0005834	Nrf1	18181
mmu-mir-466i-3p	MIMAT0005834	Loxl3	16950
mmu-mir-466i-3p	MIMAT0005834	Sort1	20661
mmu-mir-466i-3p	MIMAT0005834	St6galnac1	20445
mmu-mir-466i-3p	MIMAT0005834	Ikzf2	22779
mmu-mir-466i-3p	MIMAT0005834	Synj2bp	24071
mmu-mir-466i-3p	MIMAT0005834	Dnajb6	23950
mmu-mir-466i-3p	MIMAT0005834	Ldb3	23967
mmu-mir-466i-3p	MIMAT0005834	Cops7b	26895
mmu-mir-466i-3p	MIMAT0005834	Azi2	27215
mmu-mir-466i-3p	MIMAT0005834	Sytl4	27397
mmu-mir-466i-3p	MIMAT0005834	Fbxl17	50758
mmu-mir-466i-3p	MIMAT0005834	Crim1	50766
mmu-mir-466i-3p	MIMAT0005834	Gpkow	209416
mmu-mir-466i-3p	MIMAT0005834	Usp27x	54651
mmu-mir-466i-3p	MIMAT0005834	Hif3a	56055
mmu-mir-466i-3p	MIMAT0005834	Set	56086
mmu-mir-466i-3p	MIMAT0005834	Lmx1a	110648
mmu-mir-466i-3p	MIMAT0005834	B3gnt2	53625
mmu-mir-466i-3p	MIMAT0005834	Tpm3	55943
mmu-mir-466i-3p	MIMAT0005834	Larp1	73158
mmu-mir-466i-3p	MIMAT0005834	Evi2b	216984
mmu-mir-466i-3p	MIMAT0005834	Plag1	56711
mmu-mir-466i-3p	MIMAT0005834	Ms4a4b	60361
mmu-mir-466i-3p	MIMAT0005834	Pias1	56469
mmu-mir-466i-3p	MIMAT0005834	Atg10	66795
mmu-mir-466i-3p	MIMAT0005834	Tril	66873
mmu-mir-466i-3p	MIMAT0005834	Rpp14	67053
mmu-mir-466i-3p	MIMAT0005834	Pbld2	68371
mmu-mir-466i-3p	MIMAT0005834	Klhl13	67455
mmu-mir-466i-3p	MIMAT0005834	Decr1	67460
mmu-mir-466i-3p	MIMAT0005834	Ddx55	67848
mmu-mir-466i-3p	MIMAT0005834	Slx1b	75764
mmu-mir-466i-3p	MIMAT0005834	Nufip2	68564
mmu-mir-466i-3p	MIMAT0005834	Fndc1	68655
mmu-mir-466i-3p	MIMAT0005834	Arl8a	68737
mmu-mir-466i-3p	MIMAT0005834	Synpo2l	68760
mmu-mir-466i-3p	MIMAT0005834	Ociad2	433904
mmu-mir-466i-3p	MIMAT0005834	Armc2	213402
mmu-mir-466i-3p	MIMAT0005834	Dzip3	224170
mmu-mir-466i-3p	MIMAT0005834	Ube2v2	70620
mmu-mir-466i-3p	MIMAT0005834	Prss22	70835
mmu-mir-466i-3p	MIMAT0005834	Rbbp5	213464
mmu-mir-466i-3p	MIMAT0005834	Col24a1	71355
mmu-mir-466i-3p	MIMAT0005834	Ankle1	234396
mmu-mir-466i-3p	MIMAT0005834	Mast4	328329
mmu-mir-466i-3p	MIMAT0005834	Slc41a3	71699
mmu-mir-466i-3p	MIMAT0005834	Mtfr2	71804
mmu-mir-466i-3p	MIMAT0005834	Cyb5r1	72017
mmu-mir-466i-3p	MIMAT0005834	Slc16a10	72475
mmu-mir-466i-3p	MIMAT0005834	Tagap1	380608
mmu-mir-466i-3p	MIMAT0005834	Zfp839	72805
mmu-mir-466i-3p	MIMAT0005834	Anln	68743
mmu-mir-466i-3p	MIMAT0005834	Ddit4l	73284
mmu-mir-466i-3p	MIMAT0005834	Rap2b	74012
mmu-mir-466i-3p	MIMAT0005834	Ifitm7	74482
mmu-mir-466i-3p	MIMAT0005834	Zfp871	208292
mmu-mir-466i-3p	MIMAT0005834	Mdga1	74762
mmu-mir-466i-3p	MIMAT0005834	Arhgap12	75415
mmu-mir-466i-3p	MIMAT0005834	Fam227a	75729
mmu-mir-466i-3p	MIMAT0005834	Dcaf17	75763
mmu-mir-466i-3p	MIMAT0005834	Arl5b	75869
mmu-mir-466i-3p	MIMAT0005834	Ppp1r14c	225659
mmu-mir-466i-3p	MIMAT0005834	Cep76	225659
mmu-mir-466i-3p	MIMAT0005834	Abca6	76184
mmu-mir-466i-3p	MIMAT0005834	Fam212b	109050
mmu-mir-466i-3p	MIMAT0005834	Prr5	109270
mmu-mir-466i-3p	MIMAT0005834	Desi2	78825
mmu-mir-466i-3p	MIMAT0005834	Ms4a4c	64380
mmu-mir-466i-3p	MIMAT0005834	Mrps24	64660
mmu-mir-466i-3p	MIMAT0005834	Rgs20	57377
mmu-mir-466i-3p	MIMAT0005834	Stx1b	56216
mmu-mir-466i-3p	MIMAT0005834	Dnajb1	81489
mmu-mir-466i-3p	MIMAT0005834	Tdrd1	83561
mmu-mir-466i-3p	MIMAT0005834	Tas1r3	83771
mmu-mir-466i-3p	MIMAT0005834	Mcam	84004
mmu-mir-466i-3p	MIMAT0005834	Pard6b	58220
mmu-mir-466i-3p	MIMAT0005834	Cecr6	94047
mmu-mir-466i-3p	MIMAT0005834	Tyw1	100929
mmu-mir-466i-3p	MIMAT0005834	Dennd4a	102442
mmu-mir-466i-3p	MIMAT0005834	Cep170b	217882
mmu-mir-466i-3p	MIMAT0005834	Mfsd5	105734
mmu-mir-466i-3p	MIMAT0005834	Dus3l	225523
mmu-mir-466i-3p	MIMAT0005834	Dcun1d1	114893
mmu-mir-466i-3p	MIMAT0005834	Syt12	171180
mmu-mir-466i-3p	MIMAT0005834	Plxna4	243743
mmu-mir-466i-3p	MIMAT0005834	Mill1	266815
mmu-mir-466i-3p	MIMAT0005834	Oas3	246727
mmu-mir-466i-3p	MIMAT0005834	Oas1e	231699
mmu-mir-466i-3p	MIMAT0005834	Luc7l2	192196
mmu-mir-466i-3p	MIMAT0005834	Wfdc12	192200
mmu-mir-466i-3p	MIMAT0005834	Cytip	227929
mmu-mir-466i-3p	MIMAT0005834	Alkbh1	211064
mmu-mir-466i-3p	MIMAT0005834	Rabgap1	227800
mmu-mir-466i-3p	MIMAT0005834	Zfp128	245572
mmu-mir-466i-3p	MIMAT0005834	Pgbd1	319207
mmu-mir-466i-3p	MIMAT0005834	Gpr20	239530
mmu-mir-466i-3p	MIMAT0005834	Fam214b	230088
mmu-mir-466i-3p	MIMAT0005834	Zfp951	626391
mmu-mir-466i-3p	MIMAT0005834	Itpripl2	319622
mmu-mir-466i-3p	MIMAT0005834	Btnl9	237754
mmu-mir-466i-3p	MIMAT0005834	Nup133	234865
mmu-mir-466i-3p	MIMAT0005834	Cdc14a	229776
mmu-mir-466i-3p	MIMAT0005834	Lrp12	241134
mmu-mir-466i-3p	MIMAT0005834	Jhdm1d	338523
mmu-mir-466i-3p	MIMAT0005834	Rnf152	320311
mmu-mir-466i-3p	MIMAT0005834	Ss18l1	269397
mmu-mir-466i-3p	MIMAT0005834	Ccdc169	320604
mmu-mir-466i-3p	MIMAT0005834	Apol8	239552
mmu-mir-466i-3p	MIMAT0005834	Arl4c	320982
mmu-mir-466i-3p	MIMAT0005834	BC030336	233812
mmu-mir-466i-3p	MIMAT0005834	Tpte	234129
mmu-mir-466i-3p	MIMAT0005834	Kctd11	216858
mmu-mir-466i-3p	MIMAT0005834	Frat2	212398
mmu-mir-466i-3p	MIMAT0005834	Fhod1	234686
mmu-mir-466i-3p	MIMAT0005834	Pak6	214230
mmu-mir-466i-3p	MIMAT0005834	Rwdd4a	192174
mmu-mir-466i-3p	MIMAT0005834	Ccdc144b	241943
mmu-mir-466i-3p	MIMAT0005834	Tmprss13	232313
mmu-mir-466i-3p	MIMAT0005834	Mast3	546071
mmu-mir-466i-3p	MIMAT0005834	Pfas	237823
mmu-mir-466i-3p	MIMAT0005834	Mms22l	212377
mmu-mir-466i-3p	MIMAT0005834	Zscan4c	241877
mmu-mir-466i-3p	MIMAT0005834	Bcl2l15	229672
mmu-mir-466i-3p	MIMAT0005834	Ctif	269037
mmu-mir-466i-3p	MIMAT0005834	Ccdc121	333315
mmu-mir-466i-3p	MIMAT0005834	Arl14epl	381142
mmu-mir-466i-3p	MIMAT0005834	Zfp408	381410
mmu-mir-466i-3p	MIMAT0005834	Mtx3	383619
mmu-mir-466i-3p	MIMAT0005834	Gm1587	380920
mmu-mir-466i-3p	MIMAT0005834	Bpifc	270757
mmu-mir-466i-3p	MIMAT0005834	Plcl1	227120
mmu-mir-466i-3p	MIMAT0005834	Fam160b2	239170
mmu-mir-466i-3p	MIMAT0005834	Skint7	639774
mmu-mir-466i-3p	MIMAT0005834	Zc3h12d	237256
mmu-mir-466i-3p	MIMAT0005834	Ugt2b35	243085
mmu-mir-466i-3p	MIMAT0005834	Tmem252	226040
mmu-mir-466i-3p	MIMAT0005834	Tagap	72536
mmu-mir-466i-3p	MIMAT0005834	Fam169b	NA
mmu-mir-466i-3p	MIMAT0005834	Zbtb42	382639
mmu-mir-466i-3p	MIMAT0005834	Zscan4d	545913
mmu-mir-466i-3p	MIMAT0005834	Gm5148	381438
mmu-mir-466i-3p	MIMAT0005834	Gm13476	NA
mmu-mir-466i-3p	MIMAT0005834	I830012O16Rik	667370
mmu-mir-466i-3p	MIMAT0005834	Zfp955a	100043468
mmu-mir-466i-3p	MIMAT0005834	Zfp963	620419
mmu-mir-466i-3p	MIMAT0005834	Chrna1	11435
mmu-mir-466i-3p	MIMAT0005834	Adrbk2	320129
mmu-mir-466i-3p	MIMAT0005834	Col8a1	12837
mmu-mir-466i-3p	MIMAT0005834	Serpinb8	20725
mmu-mir-466i-3p	MIMAT0005834	Unc5a	107448
mmu-mir-466i-3p	MIMAT0005834	Mylk	107589
mmu-mir-466i-3p	MIMAT0005834	Eif2s1	13665
mmu-mir-466i-3p	MIMAT0005834	Fgf5	14176
mmu-mir-466i-3p	MIMAT0005834	Grb2	14803
mmu-mir-466i-3p	MIMAT0005834	Grik3	14807
mmu-mir-466i-3p	MIMAT0005834	Mmp12	17381
mmu-mir-466i-3p	MIMAT0005834	Msx2	17702
mmu-mir-466i-3p	MIMAT0005834	Pck1	18534
mmu-mir-466i-3p	MIMAT0005834	Plau	18792
mmu-mir-466i-3p	MIMAT0005834	Prrx1	18933
mmu-mir-466i-3p	MIMAT0005834	Msr1	20288
mmu-mir-466i-3p	MIMAT0005834	Sox7	20680
mmu-mir-466i-3p	MIMAT0005834	Spta1	20739
mmu-mir-466i-3p	MIMAT0005834	Tcte1	21645
mmu-mir-466i-3p	MIMAT0005834	Pcgf2	22658
mmu-mir-466i-3p	MIMAT0005834	Prdx1	18477
mmu-mir-466i-3p	MIMAT0005834	1700028K03Rik	76421
mmu-mir-466i-3p	MIMAT0005834	2900026A02Rik	243219
mmu-mir-466i-3p	MIMAT0005834	9930021J03Rik	240613
mmu-mir-466i-3p	MIMAT0005834	A430078G23Rik	319493
mmu-mir-466i-3p	MIMAT0005834	A630001G21Rik	319997
mmu-mir-466i-3p	MIMAT0005834	Aak1	269774
mmu-mir-466i-3p	MIMAT0005834	Clec7a	56644
mmu-mir-466i-3p	MIMAT0005834	Acot11	329910
mmu-mir-466i-3p	MIMAT0005834	Acvr1b	11479
mmu-mir-466i-3p	MIMAT0005834	Adamts9	101401
mmu-mir-466i-3p	MIMAT0005834	Adcyap1r1	11517
mmu-mir-466i-3p	MIMAT0005834	D230025D16Rik	234678
mmu-mir-466i-3p	MIMAT0005834	Hook3	320191
mmu-mir-466i-3p	MIMAT0005834	AK010878	100233175
mmu-mir-466i-3p	MIMAT0005834	Alkbh5	268420
mmu-mir-466i-3p	MIMAT0005834	Nrg3	18183
mmu-mir-466i-3p	MIMAT0005834	Diap2	54004
mmu-mir-466i-3p	MIMAT0005834	Arf3	11842
mmu-mir-466i-3p	MIMAT0005834	Arhgap32	330914
mmu-mir-466i-3p	MIMAT0005834	Dzank1	241688
mmu-mir-466i-3p	MIMAT0005834	Atxn1	20238
mmu-mir-466i-3p	MIMAT0005834	Atxn7	246103
mmu-mir-466i-3p	MIMAT0005834	Erc1	111173
mmu-mir-466i-3p	MIMAT0005834	Bbc3	170770
mmu-mir-466i-3p	MIMAT0005834	Ermp1	226090
mmu-mir-466i-3p	MIMAT0005834	Ets1	23871
mmu-mir-466i-3p	MIMAT0005834	Pik3r1	18708
mmu-mir-466i-3p	MIMAT0005834	Bcl2l11	12125
mmu-mir-466i-3p	MIMAT0005834	Bsn	12217
mmu-mir-466i-3p	MIMAT0005834	Lonrf1	244421
mmu-mir-466i-3p	MIMAT0005834	C2cd4c	237397
mmu-mir-466i-3p	MIMAT0005834	Fam53c	66306
mmu-mir-466i-3p	MIMAT0005834	Cadm3	94332
mmu-mir-466i-3p	MIMAT0005834	Fech	14151
mmu-mir-466i-3p	MIMAT0005834	Fndc3a	319448
mmu-mir-466i-3p	MIMAT0005834	Foxj3	230700
mmu-mir-466i-3p	MIMAT0005834	Fus	233908
mmu-mir-466i-3p	MIMAT0005834	Rab3c	67295
mmu-mir-466i-3p	MIMAT0005834	Cebpa	12606
mmu-mir-466i-3p	MIMAT0005834	Chek1	12649
mmu-mir-466i-3p	MIMAT0005834	Chic1	12212
mmu-mir-466i-3p	MIMAT0005834	Gnb4	14696
mmu-mir-466i-3p	MIMAT0005834	Cnr1	12801
mmu-mir-466i-3p	MIMAT0005834	Nacc2	67991
mmu-mir-466i-3p	MIMAT0005834	Cry2	12953
mmu-mir-466i-3p	MIMAT0005834	Csnk1e	27373
mmu-mir-466i-3p	MIMAT0005834	Csrnp3	77771
mmu-mir-466i-3p	MIMAT0005834	Gxylt1	223827
mmu-mir-466i-3p	MIMAT0005834	Ctsl	13039
mmu-mir-466i-3p	MIMAT0005834	Ndrg2	29811
mmu-mir-466i-3p	MIMAT0005834	Hk2	15277
mmu-mir-466i-3p	MIMAT0005834	D630023F18Rik	98303
mmu-mir-466i-3p	MIMAT0005834	Hrk	12123
mmu-mir-466i-3p	MIMAT0005834	Dnajb4	67035
mmu-mir-466i-3p	MIMAT0005834	Irgq	210146
mmu-mir-466i-3p	MIMAT0005834	E2f1	13555
mmu-mir-466i-3p	MIMAT0005834	Efnb2	13642
mmu-mir-466i-3p	MIMAT0005834	Kcnc1	16502
mmu-mir-466i-3p	MIMAT0005834	Eif4e2	26987
mmu-mir-466i-3p	MIMAT0005834	Pde4dip	83679
mmu-mir-466i-3p	MIMAT0005834	Epha4	13838
mmu-mir-466i-3p	MIMAT0005834	Scrt2	545474
mmu-mir-466i-3p	MIMAT0005834	Smarca4	20586
mmu-mir-466i-3p	MIMAT0005834	Snhg11	319317
mmu-mir-466i-3p	MIMAT0005834	Fam101b	76566
mmu-mir-466i-3p	MIMAT0005834	Ldlrad3	241576
mmu-mir-466i-3p	MIMAT0005834	Lhfpl4	269788
mmu-mir-466i-3p	MIMAT0005834	Lin28b	380669
mmu-mir-466i-3p	MIMAT0005834	Fam168b	214469
mmu-mir-466i-3p	MIMAT0005834	Pofut1	140484
mmu-mir-466i-3p	MIMAT0005834	Srgap2	14270
mmu-mir-466i-3p	MIMAT0005834	Fam78b	226610
mmu-mir-466i-3p	MIMAT0005834	Fat3	270120
mmu-mir-466i-3p	MIMAT0005834	Fbxl14	101358
mmu-mir-466i-3p	MIMAT0005834	Fign	60344
mmu-mir-466i-3p	MIMAT0005834	Prrg3	208748
mmu-mir-466i-3p	MIMAT0005834	Foxn3	71375
mmu-mir-466i-3p	MIMAT0005834	Haus2	66296
mmu-mir-466i-3p	MIMAT0005834	Tbc1d13	70296
mmu-mir-466i-3p	MIMAT0005834	Tbc1d22b	381085
mmu-mir-466i-3p	MIMAT0005834	Tspan31	67125
mmu-mir-466i-3p	MIMAT0005834	Mef2a	17258
mmu-mir-466i-3p	MIMAT0005834	Tcf4	21413
mmu-mir-466i-3p	MIMAT0005834	Mkx	210719
mmu-mir-466i-3p	MIMAT0005834	Igf1	16000
mmu-mir-466i-3p	MIMAT0005834	Lnp	69605
mmu-mir-466i-3p	MIMAT0005834	Gpd1l	333433
mmu-mir-466i-3p	MIMAT0005834	Lzts3	241638
mmu-mir-466i-3p	MIMAT0005834	Rnf157	217340
mmu-mir-466i-3p	MIMAT0005834	Grin2b	14812
mmu-mir-466i-3p	MIMAT0005834	Xiap	11798
mmu-mir-466i-3p	MIMAT0005834	Pcdh15	11994
mmu-mir-466i-3p	MIMAT0005834	Rufy2	70432
mmu-mir-466i-3p	MIMAT0005834	Phtf2	68770
mmu-mir-466i-3p	MIMAT0005834	Zfp462	242466
mmu-mir-466i-3p	MIMAT0005834	Unc5c	22253
mmu-mir-466i-3p	MIMAT0005834	Srp72	66661
mmu-mir-466i-3p	MIMAT0005834	Vegfa	22339
mmu-mir-466i-3p	MIMAT0005834	Slc12a2	20496
mmu-mir-466i-3p	MIMAT0005834	Wfs1	22393
mmu-mir-466i-3p	MIMAT0005834	Slc25a46	67453
mmu-mir-466i-3p	MIMAT0005834	Ptp4a2	19244
mmu-mir-466i-3p	MIMAT0005834	Slc7a11	26570
mmu-mir-466i-3p	MIMAT0005834	Phactr2	215789
mmu-mir-466i-3p	MIMAT0005834	Nrp2	18187
mmu-mir-466i-3p	MIMAT0005834	Tns1	21961
mmu-mir-466i-3p	MIMAT0005834	Ssr1	107513
mmu-mir-466i-3p	MIMAT0005834	Rad54l2	81000
mmu-mir-466i-3p	MIMAT0005834	Pgm2l1	70974
mmu-mir-466i-3p	MIMAT0005834	Zxdc	80292
mmu-mir-466i-3p	MIMAT0005834	Syt2	20980
mmu-mir-466i-3p	MIMAT0005834	Trim44	80985
mmu-mir-466i-3p	MIMAT0005834	Slc6a17	229706
mmu-mir-466i-3p	MIMAT0005834	Usf2	22282
mmu-mir-466i-3p	MIMAT0005834	Zfp516	329003
mmu-mir-466i-3p	MIMAT0005834	Tns3	319939
mmu-mir-466i-3p	MIMAT0005834	Zbtb10	229055
mmu-mir-466i-3p	MIMAT0005834	Stxbp6	217517
mmu-mir-466i-3p	MIMAT0005834	Rock2	19878
mmu-mir-466i-3p	MIMAT0005834	Rraga	68441
mmu-mir-466i-3p	MIMAT0005834	Zfp169	67911
mmu-mir-466i-3p	MIMAT0005834	Zfp827	622675
mmu-mir-466i-3p	MIMAT0005834	Slc6a8	102857
mmu-mir-466i-3p	MIMAT0005834	Zbtb39	320080
mmu-mir-466i-3p	MIMAT0005834	Slc11a2	18174
mmu-mir-466i-3p	MIMAT0005834	Prps2	110639
mmu-mir-466i-3p	MIMAT0005834	Rgl1	19731
mmu-mir-466i-3p	MIMAT0005834	Zbtb34	241311
mmu-mir-466i-3p	MIMAT0005834	Pappa	18491
mmu-mir-466i-3p	MIMAT0005834	Zdhhc5	228136
mmu-mir-466i-5p	MIMAT0017325	Calcr	12311
mmu-mir-466i-5p	MIMAT0017325	Runx3	12399
mmu-mir-466i-5p	MIMAT0017325	Entpd1	12495
mmu-mir-466i-5p	MIMAT0017325	Cdk7	12572
mmu-mir-466i-5p	MIMAT0017325	Ptgdr	19214
mmu-mir-466i-5p	MIMAT0017325	Muc13	17063
mmu-mir-466i-5p	MIMAT0017325	Frk	14302
mmu-mir-466i-5p	MIMAT0017325	Xk	22439
mmu-mir-466i-5p	MIMAT0017325	Nqo2	18105
mmu-mir-466i-5p	MIMAT0017325	Mafb	16658
mmu-mir-466i-5p	MIMAT0017325	Fbrs	14123
mmu-mir-466i-5p	MIMAT0017325	Itga9	104099
mmu-mir-466i-5p	MIMAT0017325	Runx1t1	12395
mmu-mir-466i-5p	MIMAT0017325	Dgkg	110197
mmu-mir-466i-5p	MIMAT0017325	Micall1	27008
mmu-mir-466i-5p	MIMAT0017325	St8sia1	20449
mmu-mir-466i-5p	MIMAT0017325	Six4	20474
mmu-mir-466i-5p	MIMAT0017325	Dnlz	52838
mmu-mir-466i-5p	MIMAT0017325	Rfx3	19726
mmu-mir-466i-5p	MIMAT0017325	Drp2	13497
mmu-mir-466i-5p	MIMAT0017325	Sema5b	20357
mmu-mir-466i-5p	MIMAT0017325	Nab2	17937
mmu-mir-466i-5p	MIMAT0017325	Nab1	17936
mmu-mir-466i-5p	MIMAT0017325	Cd1d1	12479
mmu-mir-466i-5p	MIMAT0017325	Neurod2	18013
mmu-mir-466i-5p	MIMAT0017325	Zfp74	72723
mmu-mir-466i-5p	MIMAT0017325	Slc8a3	110893
mmu-mir-466i-5p	MIMAT0017325	Uncx	22255
mmu-mir-466i-5p	MIMAT0017325	Ccna2	12428
mmu-mir-466i-5p	MIMAT0017325	Snap23	20619
mmu-mir-466i-5p	MIMAT0017325	Wrn	22427
mmu-mir-466i-5p	MIMAT0017325	Snai2	20583
mmu-mir-466i-5p	MIMAT0017325	Lbp	16803
mmu-mir-466i-5p	MIMAT0017325	Cer1	12622
mmu-mir-466i-5p	MIMAT0017325	Casp8	12370
mmu-mir-466i-5p	MIMAT0017325	Nkx2-9	13661
mmu-mir-466i-5p	MIMAT0017325	Gpr123	52389
mmu-mir-466i-5p	MIMAT0017325	Tbx15	21384
mmu-mir-466i-5p	MIMAT0017325	Lhx6	16874
mmu-mir-466i-5p	MIMAT0017325	Dnase1l3	13421
mmu-mir-466i-5p	MIMAT0017325	Lcp2	16822
mmu-mir-466i-5p	MIMAT0017325	Pstpip2	19201
mmu-mir-466i-5p	MIMAT0017325	Cradd	12905
mmu-mir-466i-5p	MIMAT0017325	Mapk11	18526
mmu-mir-466i-5p	MIMAT0017325	Pcdh10	18526
mmu-mir-466i-5p	MIMAT0017325	Csf2ra	12982
mmu-mir-466i-5p	MIMAT0017325	Il8	20309
mmu-mir-466i-5p	MIMAT0017325	Agtrap	11610
mmu-mir-466i-5p	MIMAT0017325	Ly96	17087
mmu-mir-466i-5p	MIMAT0017325	Unc13b	22249
mmu-mir-466i-5p	MIMAT0017325	Zfp68	18777
mmu-mir-466i-5p	MIMAT0017325	Pacsin2	23970
mmu-mir-466i-5p	MIMAT0017325	Cdh20	23836
mmu-mir-466i-5p	MIMAT0017325	Aplnr	23796
mmu-mir-466i-5p	MIMAT0017325	Mapkbp1	26390
mmu-mir-466i-5p	MIMAT0017325	Ceacam1	26365
mmu-mir-466i-5p	MIMAT0017325	Trpc7	26946
mmu-mir-466i-5p	MIMAT0017325	Sh2d2a	27371
mmu-mir-466i-5p	MIMAT0017325	Shroom3	27428
mmu-mir-466i-5p	MIMAT0017325	Hspb7	29818
mmu-mir-466i-5p	MIMAT0017325	Scd3	30049
mmu-mir-466i-5p	MIMAT0017325	Barhl2	104382
mmu-mir-466i-5p	MIMAT0017325	Grasp	56149
mmu-mir-466i-5p	MIMAT0017325	Akap10	56697
mmu-mir-466i-5p	MIMAT0017325	Chst2	54371
mmu-mir-466i-5p	MIMAT0017325	Sike1	66641
mmu-mir-466i-5p	MIMAT0017325	Commd7	99311
mmu-mir-466i-5p	MIMAT0017325	Nkap	67050
mmu-mir-466i-5p	MIMAT0017325	Ascl4	67341
mmu-mir-466i-5p	MIMAT0017325	Calcoco1	67488
mmu-mir-466i-5p	MIMAT0017325	Tiprl	226591
mmu-mir-466i-5p	MIMAT0017325	Lrrn4cl	68852
mmu-mir-466i-5p	MIMAT0017325	Rhobtb1	69288
mmu-mir-466i-5p	MIMAT0017325	Tspan18	241556
mmu-mir-466i-5p	MIMAT0017325	Fam213a	70564
mmu-mir-466i-5p	MIMAT0017325	Oxsm	71147
mmu-mir-466i-5p	MIMAT0017325	Pogk	71601
mmu-mir-466i-5p	MIMAT0017325	Tnfrsf13c	72049
mmu-mir-466i-5p	MIMAT0017325	Tmem236	625286
mmu-mir-466i-5p	MIMAT0017325	Ceacam18	72431
mmu-mir-466i-5p	MIMAT0017325	Car10	72605
mmu-mir-466i-5p	MIMAT0017325	Cox15	226139
mmu-mir-466i-5p	MIMAT0017325	Tmco1	68944
mmu-mir-466i-5p	MIMAT0017325	Psd2	74002
mmu-mir-466i-5p	MIMAT0017325	Zfp329	67230
mmu-mir-466i-5p	MIMAT0017325	Fblim1	74202
mmu-mir-466i-5p	MIMAT0017325	Xrcc3	74335
mmu-mir-466i-5p	MIMAT0017325	Clvs1	74438
mmu-mir-466i-5p	MIMAT0017325	E2f8	108961
mmu-mir-466i-5p	MIMAT0017325	Rab11fip1	75767
mmu-mir-466i-5p	MIMAT0017325	Ppp1r1c	75953
mmu-mir-466i-5p	MIMAT0017325	Samd7	75953
mmu-mir-466i-5p	MIMAT0017325	Mon1b	270096
mmu-mir-466i-5p	MIMAT0017325	Prdm8	77630
mmu-mir-466i-5p	MIMAT0017325	Pgm5	226041
mmu-mir-466i-5p	MIMAT0017325	Cd274	60533
mmu-mir-466i-5p	MIMAT0017325	Kcnj1	57434
mmu-mir-466i-5p	MIMAT0017325	Slc4a4	54403
mmu-mir-466i-5p	MIMAT0017325	Ehd3	57440
mmu-mir-466i-5p	MIMAT0017325	Mocs1	56738
mmu-mir-466i-5p	MIMAT0017325	Kcnip3	56461
mmu-mir-466i-5p	MIMAT0017325	Cacna2d2	56808
mmu-mir-466i-5p	MIMAT0017325	Wdr46	57315
mmu-mir-466i-5p	MIMAT0017325	Unc93a	320558
mmu-mir-466i-5p	MIMAT0017325	Nedd4l	83814
mmu-mir-466i-5p	MIMAT0017325	Lin7a	108030
mmu-mir-466i-5p	MIMAT0017325	Cml2	93673
mmu-mir-466i-5p	MIMAT0017325	Zscan29	99334
mmu-mir-466i-5p	MIMAT0017325	Zfand2a	100494
mmu-mir-466i-5p	MIMAT0017325	Asb13	239217
mmu-mir-466i-5p	MIMAT0017325	Nsun3	106338
mmu-mir-466i-5p	MIMAT0017325	Magee2	272790
mmu-mir-466i-5p	MIMAT0017325	Ly6g6c	114654
mmu-mir-466i-5p	MIMAT0017325	Greb1	268527
mmu-mir-466i-5p	MIMAT0017325	Man2a2	140481
mmu-mir-466i-5p	MIMAT0017325	Adarb2	117606
mmu-mir-466i-5p	MIMAT0017325	Havcr2	171285
mmu-mir-466i-5p	MIMAT0017325	Ccrl1	252837
mmu-mir-466i-5p	MIMAT0017325	Rgs9bp	223701
mmu-mir-466i-5p	MIMAT0017325	Slc39a14	213053
mmu-mir-466i-5p	MIMAT0017325	Slc5a8	216225
mmu-mir-466i-5p	MIMAT0017325	Nrbp2	223649
mmu-mir-466i-5p	MIMAT0017325	Acsm2	233799
mmu-mir-466i-5p	MIMAT0017325	Unc5d	210801
mmu-mir-466i-5p	MIMAT0017325	Tbx22	245572
mmu-mir-466i-5p	MIMAT0017325	Zfp931	353208
mmu-mir-466i-5p	MIMAT0017325	Mrgpre	244238
mmu-mir-466i-5p	MIMAT0017325	Itga11	319480
mmu-mir-466i-5p	MIMAT0017325	Syt15	319508
mmu-mir-466i-5p	MIMAT0017325	Nwd1	319555
mmu-mir-466i-5p	MIMAT0017325	Fsd1l	319636
mmu-mir-466i-5p	MIMAT0017325	Krt222	268481
mmu-mir-466i-5p	MIMAT0017325	Trim65	338364
mmu-mir-466i-5p	MIMAT0017325	Slmo1	225655
mmu-mir-466i-5p	MIMAT0017325	Uhrf1bp1l	75089
mmu-mir-466i-5p	MIMAT0017325	Oacyl	319888
mmu-mir-466i-5p	MIMAT0017325	Ifi44	99899
mmu-mir-466i-5p	MIMAT0017325	Gramd1c	207798
mmu-mir-466i-5p	MIMAT0017325	Tet2	214133
mmu-mir-466i-5p	MIMAT0017325	Pik3r5	320207
mmu-mir-466i-5p	MIMAT0017325	Pirt	193003
mmu-mir-466i-5p	MIMAT0017325	Bnc2	242509
mmu-mir-466i-5p	MIMAT0017325	Rasal2	226525
mmu-mir-466i-5p	MIMAT0017325	P4ha3	320452
mmu-mir-466i-5p	MIMAT0017325	Mbnl3	171170
mmu-mir-466i-5p	MIMAT0017325	Slc25a21	217593
mmu-mir-466i-5p	MIMAT0017325	Ccdc85a	216613
mmu-mir-466i-5p	MIMAT0017325	Vprbp	321006
mmu-mir-466i-5p	MIMAT0017325	Man1c1	230936
mmu-mir-466i-5p	MIMAT0017325	Vps33b	233405
mmu-mir-466i-5p	MIMAT0017325	St18	240690
mmu-mir-466i-5p	MIMAT0017325	Nat8l	269642
mmu-mir-466i-5p	MIMAT0017325	Lrrc61	243371
mmu-mir-466i-5p	MIMAT0017325	Dmrta1	242523
mmu-mir-466i-5p	MIMAT0017325	Prss42	235628
mmu-mir-466i-5p	MIMAT0017325	Ms4a5	329065
mmu-mir-466i-5p	MIMAT0017325	Podn	242608
mmu-mir-466i-5p	MIMAT0017325	Bend3	386612
mmu-mir-466i-5p	MIMAT0017325	Urb2	382038
mmu-mir-466i-5p	MIMAT0017325	BC053749	333193
mmu-mir-466i-5p	MIMAT0017325	Asap3	230837
mmu-mir-466i-5p	MIMAT0017325	Prdm12	381359
mmu-mir-466i-5p	MIMAT0017325	Nxpe3	385658
mmu-mir-466i-5p	MIMAT0017325	Rsph4a	212892
mmu-mir-466i-5p	MIMAT0017325	Zfp691	195522
mmu-mir-466i-5p	MIMAT0017325	Fam198a	245050
mmu-mir-466i-5p	MIMAT0017325	Pappa2	23850
mmu-mir-466i-5p	MIMAT0017325	Sp9	381373
mmu-mir-466i-5p	MIMAT0017325	Adamts17	233332
mmu-mir-466i-5p	MIMAT0017325	Tmem132b	380969
mmu-mir-466i-5p	MIMAT0017325	Gm4841	225594
mmu-mir-466i-5p	MIMAT0017325	Mcidas	622408
mmu-mir-466i-5p	MIMAT0017325	Chrnd	11552
mmu-mir-466i-5p	MIMAT0017325	Cd4	21939
mmu-mir-466i-5p	MIMAT0017325	Lrrc32	13177
mmu-mir-466i-5p	MIMAT0017325	Gfpt1	14583
mmu-mir-466i-5p	MIMAT0017325	Gna13	14674
mmu-mir-466i-5p	MIMAT0017325	Grid1	14803
mmu-mir-466i-5p	MIMAT0017325	Hoxc8	15426
mmu-mir-466i-5p	MIMAT0017325	Lifr	16880
mmu-mir-466i-5p	MIMAT0017325	Ltf	17002
mmu-mir-466i-5p	MIMAT0017325	Mdm2	17246
mmu-mir-466i-5p	MIMAT0017325	Ngfr	18053
mmu-mir-466i-5p	MIMAT0017325	Oprm1	18390
mmu-mir-466i-5p	MIMAT0017325	Plcb1	18795
mmu-mir-466i-5p	MIMAT0017325	Ptprb	19263
mmu-mir-466i-5p	MIMAT0017325	Ptpre	19267
mmu-mir-466i-5p	MIMAT0017325	Rara	218772
mmu-mir-466i-5p	MIMAT0017325	Saa4	20211
mmu-mir-466i-5p	MIMAT0017325	Sim1	20464
mmu-mir-466i-5p	MIMAT0017325	Sox1	20664
mmu-mir-466i-5p	MIMAT0017325	Tacr2	21337
mmu-mir-466i-5p	MIMAT0017325	Tgfb2	21808
mmu-mir-466i-5p	MIMAT0017325	Zfp39	22698
mmu-mir-466i-5p	MIMAT0017325	Cd33	12489
mmu-mir-466i-5p	MIMAT0017325	4921509C19Rik	381393
mmu-mir-466i-5p	MIMAT0017325	Gria3	53623
mmu-mir-466i-5p	MIMAT0017325	Acot2	171210
mmu-mir-466i-5p	MIMAT0017325	Acss1	68738
mmu-mir-466i-5p	MIMAT0017325	D630045J12Rik	330286
mmu-mir-466i-5p	MIMAT0017325	Hpca	15444
mmu-mir-466i-5p	MIMAT0017325	Akap7	432442
mmu-mir-466i-5p	MIMAT0017325	Nr4a2	18227
mmu-mir-466i-5p	MIMAT0017325	Dhfr	13361
mmu-mir-466i-5p	MIMAT0017325	Ank2	109676
mmu-mir-466i-5p	MIMAT0017325	Insig2	72999
mmu-mir-466i-5p	MIMAT0017325	Draxin	70433
mmu-mir-466i-5p	MIMAT0017325	Efcab14	230648
mmu-mir-466i-5p	MIMAT0017325	Atp2b3	320707
mmu-mir-466i-5p	MIMAT0017325	Elovl6	170439
mmu-mir-466i-5p	MIMAT0017325	Klhl23	277396
mmu-mir-466i-5p	MIMAT0017325	Baz2b	407823
mmu-mir-466i-5p	MIMAT0017325	Smo	319757
mmu-mir-466i-5p	MIMAT0017325	Etv3	27049
mmu-mir-466i-5p	MIMAT0017325	C030039L03Rik	112415
mmu-mir-466i-5p	MIMAT0017325	Camk1d	227541
mmu-mir-466i-5p	MIMAT0017325	Cap2	67252
mmu-mir-466i-5p	MIMAT0017325	Casc4	319996
mmu-mir-466i-5p	MIMAT0017325	Cask	12361
mmu-mir-466i-5p	MIMAT0017325	Prkci	18759
mmu-mir-466i-5p	MIMAT0017325	Napb	17957
mmu-mir-466i-5p	MIMAT0017325	Frmd5	228564
mmu-mir-466i-5p	MIMAT0017325	Cd2ap	12488
mmu-mir-466i-5p	MIMAT0017325	Cdh12	215654
mmu-mir-466i-5p	MIMAT0017325	Cdk13	69562
mmu-mir-466i-5p	MIMAT0017325	Gfra2	14586
mmu-mir-466i-5p	MIMAT0017325	Cnksr2	245684
mmu-mir-466i-5p	MIMAT0017325	Cntn3	18488
mmu-mir-466i-5p	MIMAT0017325	Creg2	263764
mmu-mir-466i-5p	MIMAT0017325	Ncam1	17967
mmu-mir-466i-5p	MIMAT0017325	Elfn1	243312
mmu-mir-466i-5p	MIMAT0017325	Nfatc1	18018
mmu-mir-466i-5p	MIMAT0017325	D430042O09Rik	233865
mmu-mir-466i-5p	MIMAT0017325	D630003M21Rik	228846
mmu-mir-466i-5p	MIMAT0017325	Nid1	18073
mmu-mir-466i-5p	MIMAT0017325	Nmnat2	226518
mmu-mir-466i-5p	MIMAT0017325	Npr3	18162
mmu-mir-466i-5p	MIMAT0017325	Ddx6	13209
mmu-mir-466i-5p	MIMAT0017325	Igsf11	207683
mmu-mir-466i-5p	MIMAT0017325	Shisa6	380702
mmu-mir-466i-5p	MIMAT0017325	Zfp641	239652
mmu-mir-466i-5p	MIMAT0017325	Dmd	13405
mmu-mir-466i-5p	MIMAT0017325	Ildr2	100039795
mmu-mir-466i-5p	MIMAT0017325	Insr	16337
mmu-mir-466i-5p	MIMAT0017325	Slc17a5	235504
mmu-mir-466i-5p	MIMAT0017325	Iqgap2	544963
mmu-mir-466i-5p	MIMAT0017325	Ebf3	13593
mmu-mir-466i-5p	MIMAT0017325	Ece1	230857
mmu-mir-466i-5p	MIMAT0017325	Kif1a	16560
mmu-mir-466i-5p	MIMAT0017325	Eogt	101351
mmu-mir-466i-5p	MIMAT0017325	Epha7	13841
mmu-mir-466i-5p	MIMAT0017325	L1cam	16728
mmu-mir-466i-5p	MIMAT0017325	Snap25	20614
mmu-mir-466i-5p	MIMAT0017325	Snx12	55988
mmu-mir-466i-5p	MIMAT0017325	Pld5	319455
mmu-mir-466i-5p	MIMAT0017325	Igf2	16002
mmu-mir-466i-5p	MIMAT0017325	Rhou	69581
mmu-mir-466i-5p	MIMAT0017325	Lrtm2	211187
mmu-mir-466i-5p	MIMAT0017325	Maf	17132
mmu-mir-466i-5p	MIMAT0017325	Flnb	286940
mmu-mir-466i-5p	MIMAT0017325	Rorb	225998
mmu-mir-466i-5p	MIMAT0017325	Psd3	234353
mmu-mir-466i-5p	MIMAT0017325	Foxk1	17425
mmu-mir-466i-5p	MIMAT0017325	Mfap3l	71306
mmu-mir-466i-5p	MIMAT0017325	Rab9b	319642
mmu-mir-466i-5p	MIMAT0017325	Tfap2b	21419
mmu-mir-466i-5p	MIMAT0017325	Iglon5	210094
mmu-mir-466i-5p	MIMAT0017325	Reps2	194590
mmu-mir-466i-5p	MIMAT0017325	Tmem47	192216
mmu-mir-466i-5p	MIMAT0017325	Onecut2	225631
mmu-mir-466i-5p	MIMAT0017325	Tmod2	50876
mmu-mir-466i-5p	MIMAT0017325	Kank2	235041
mmu-mir-466i-5p	MIMAT0017325	Sema6a	20358
mmu-mir-466i-5p	MIMAT0017325	Iars	105148
mmu-mir-466i-5p	MIMAT0017325	Ubtf	21429
mmu-mir-466i-5p	MIMAT0017325	Igf1r	16001
mmu-mir-466i-5p	MIMAT0017325	Zfp46	22704
mmu-mir-466i-5p	MIMAT0017325	Zfp488	382867
mmu-mir-466i-5p	MIMAT0017325	Srgap3	259302
mmu-mir-466i-5p	MIMAT0017325	Pcdh17	219228
mmu-mir-466i-5p	MIMAT0017325	Opcml	330908
mmu-mir-466i-5p	MIMAT0017325	Oxtr	18430
mmu-mir-466i-5p	MIMAT0017325	Slc24a2	76376
mmu-mir-466i-5p	MIMAT0017325	Jarid2	16468
mmu-mir-466i-5p	MIMAT0017325	Prrc2b	227723
mmu-mir-466i-5p	MIMAT0017325	Slc30a10	226781
mmu-mir-466i-5p	MIMAT0017325	Slc8a1	20541
mmu-mir-466i-5p	MIMAT0017325	Kcnj16	16517
mmu-mir-466i-5p	MIMAT0017325	Pclo	26875
mmu-mir-466i-5p	MIMAT0017325	Pdcd4	18569
mmu-mir-466i-5p	MIMAT0017325	Slc6a6	21366
mmu-mir-466i-5p	MIMAT0017325	Slc7a1	11987
mmu-mir-466i-5p	MIMAT0017325	Phactr3	74189
mmu-mir-466i-5p	MIMAT0017325	Smarca2	67155
mmu-mir-466i-5p	MIMAT0017325	Zfp248	72720
mmu-mir-466i-5p	MIMAT0017325	Thsd4	207596
mmu-mir-466i-5p	MIMAT0017325	Ppp1r16b	228852
mmu-mir-466i-5p	MIMAT0017325	Vsnl1	26950
mmu-mir-466i-5p	MIMAT0017325	Slc1a2	20511
mmu-mir-466i-5p	MIMAT0017325	Rassf2	215653
mmu-mir-466i-5p	MIMAT0017325	Slc31a2	20530
mmu-mir-466i-5p	MIMAT0017325	Trpm3	226025
mmu-mir-466i-5p	MIMAT0017325	Tbc1d30	74694
mmu-mir-466i-5p	MIMAT0017325	Pura	19290
mmu-mir-466i-5p	MIMAT0017325	Rab6b	270192
mmu-mir-466i-5p	MIMAT0017325	Scn2a1	110876
mmu-mir-466i-5p	MIMAT0017325	Suv420h1	225888
mmu-mir-466i-5p	MIMAT0017325	Terf2ip	57321
mmu-mir-466i-5p	MIMAT0017325	Mtmr12	268783
mmu-mir-466i-5p	MIMAT0017325	Mlec	109154
mmu-mir-466i-5p	MIMAT0017325	Wars2	70560
mmu-mir-466i-5p	MIMAT0017325	Palm2	242481
mmu-mir-466i-5p	MIMAT0017325	Tmem151b	210573
mmu-mir-466i-5p	MIMAT0017325	Stk10	20868
mmu-mir-466i-5p	MIMAT0017325	Xpr1	19775
mmu-mir-466i-5p	MIMAT0017325	Sfrp1	20377
mmu-mir-466i-5p	MIMAT0017325	Znrf3	407821
mmu-mir-466i-5p	MIMAT0017325	Trp53i11	277414
mmu-mir-466i-5p	MIMAT0017325	Slc25a12	78830
mmu-mir-466i-5p	MIMAT0017325	Syn3	27204
mmu-mir-466i-5p	MIMAT0017325	Sema5a	20356
mmu-mir-466i-5p	MIMAT0017325	Zfp449	78619
mmu-mir-497a-5p	MIMAT0003453	Klc1	16593
mmu-mir-497a-5p	MIMAT0003453	Angel1	68737
mmu-mir-497a-5p	MIMAT0003453	Lpcat2b	108797
mmu-mir-497a-5p	MIMAT0003453	Sorcs2	81840
mmu-mir-497a-5p	MIMAT0003453	Armcx6	278097
mmu-mir-497a-5p	MIMAT0003453	Tifab	228889
mmu-mir-497a-5p	MIMAT0003453	Erlin2	244373
mmu-mir-497a-5p	MIMAT0003453	Creb5	231991
mmu-mir-497a-5p	MIMAT0003453	Mapkap1	227743
mmu-mir-497a-5p	MIMAT0003453	Idua	15932
mmu-mir-497a-5p	MIMAT0003453	Itgav	16416
mmu-mir-497a-5p	MIMAT0003453	4930444A02Rik	74653
mmu-mir-497a-5p	MIMAT0003453	Bcl11b	58208
mmu-mir-497a-5p	MIMAT0003453	Bcl2l2	12050
mmu-mir-497a-5p	MIMAT0003453	Bicd1	12121
mmu-mir-497a-5p	MIMAT0003453	Bri3bp	76809
mmu-mir-497a-5p	MIMAT0003453	Fbxo21	231670
mmu-mir-497a-5p	MIMAT0003453	Ddx19b	234733
mmu-mir-497a-5p	MIMAT0003453	Eln	13717
mmu-mir-497a-5p	MIMAT0003453	Fgd4	224014
mmu-mir-497a-5p	MIMAT0003453	Trim2	80890
mmu-mir-497a-5p	MIMAT0003453	Tacc1	320165
mmu-mir-497a-5p	MIMAT0003453	Spsb4	211949
mmu-mir-574-5p	MIMAT0004893	Rnasel	24014
mmu-mir-574-5p	MIMAT0004893	S1pr3	13610
mmu-mir-574-5p	MIMAT0004893	Stxbp4	20913
mmu-mir-574-5p	MIMAT0004893	Piezo2	268706
mmu-mir-574-5p	MIMAT0004893	Zdhhc3	69035
mmu-mir-574-5p	MIMAT0004893	Iffo2	212632
mmu-mir-574-5p	MIMAT0004893	Cpne1	235584
mmu-mir-574-5p	MIMAT0004893	Tyw3	209584
mmu-mir-574-5p	MIMAT0004893	Mrap2	244958
mmu-mir-574-5p	MIMAT0004893	Gm4944	240038
mmu-mir-574-5p	MIMAT0004893	Mylk4	238564
mmu-mir-574-5p	MIMAT0004893	Maoa	17161
mmu-mir-574-5p	MIMAT0004893	A830018L16Rik	320492
mmu-mir-574-5p	MIMAT0004893	Cpm	70574
mmu-mir-574-5p	MIMAT0004893	Ctsb	13030
mmu-mir-574-5p	MIMAT0004893	Ppp1cb	19046
mmu-mir-574-5p	MIMAT0004893	Tbc1d5	72238
mmu-mir-690	MIMAT0003469	Cebpe	110794
mmu-mir-690	MIMAT0003469	Tnfaip6	21930
mmu-mir-690	MIMAT0003469	Dnase2a	13423
mmu-mir-690	MIMAT0003469	Cst6	73720
mmu-mir-690	MIMAT0003469	Apcdd1	494504
mmu-mir-690	MIMAT0003469	Lpp	210126
mmu-mir-690	MIMAT0003469	Ctnnb1	12387
mmu-mir-690	MIMAT0003469	Htr5a	15563
mmu-mir-690	MIMAT0003469	Fgfr1	14182
mmu-mir-690	MIMAT0003469	Fnta	14272
mmu-mir-690	MIMAT0003469	Tnrc6a	233833
mmu-mir-690	MIMAT0003469	Smarcc1	20588
mmu-mir-690	MIMAT0003469	Vcan	13003
mmu-mir-690	MIMAT0003469	Soga1	320706
mmu-mir-706	MIMAT0003496	Mcm5	17218
mmu-mir-706	MIMAT0003496	Ccl9	20308
mmu-mir-706	MIMAT0003496	Pctp	18559
mmu-mir-706	MIMAT0003496	Tfam	21780
mmu-mir-706	MIMAT0003496	Has2	15117
mmu-mir-706	MIMAT0003496	Polr1b	20017
mmu-mir-706	MIMAT0003496	Faah	14073
mmu-mir-706	MIMAT0003496	Kl	16591
mmu-mir-706	MIMAT0003496	Tex9	21778
mmu-mir-706	MIMAT0003496	Sap18	20220
mmu-mir-706	MIMAT0003496	Kcnj15	21346
mmu-mir-706	MIMAT0003496	Rad1	19355
mmu-mir-706	MIMAT0003496	Krtap6-1	13480
mmu-mir-706	MIMAT0003496	Mrpl40	18100
mmu-mir-706	MIMAT0003496	Lats1	16798
mmu-mir-706	MIMAT0003496	B4galnt2	14422
mmu-mir-706	MIMAT0003496	Decr2	26378
mmu-mir-706	MIMAT0003496	Gla	11605
mmu-mir-706	MIMAT0003496	Ramp1	51801
mmu-mir-706	MIMAT0003496	Plek	54122
mmu-mir-706	MIMAT0003496	Rbm8a	60365
mmu-mir-706	MIMAT0003496	Nosip	66394
mmu-mir-706	MIMAT0003496	Mmachc	67096
mmu-mir-706	MIMAT0003496	Mfn1	67414
mmu-mir-706	MIMAT0003496	Rspry1	67610
mmu-mir-706	MIMAT0003496	Fam96a	68250
mmu-mir-706	MIMAT0003496	Oscp1	230751
mmu-mir-706	MIMAT0003496	Smyd3	69737
mmu-mir-706	MIMAT0003496	Mfsd11	69900
mmu-mir-706	MIMAT0003496	Ston2	108800
mmu-mir-706	MIMAT0003496	Fam83d	71924
mmu-mir-706	MIMAT0003496	Ephx3	71932
mmu-mir-706	MIMAT0003496	Pex13	72129
mmu-mir-706	MIMAT0003496	Supt7l	72195
mmu-mir-706	MIMAT0003496	Ehd4	98878
mmu-mir-706	MIMAT0003496	D14Abb1e	218850
mmu-mir-706	MIMAT0003496	Timmdc1	76916
mmu-mir-706	MIMAT0003496	Zfp444	72667
mmu-mir-706	MIMAT0003496	Mzt1	76789
mmu-mir-706	MIMAT0003496	Agl	77559
mmu-mir-706	MIMAT0003496	Fam219b	78334
mmu-mir-706	MIMAT0003496	2002-03-01	224703
mmu-mir-706	MIMAT0003496	Siglece	83382
mmu-mir-706	MIMAT0003496	Dqx1	93838
mmu-mir-706	MIMAT0003496	Dis3l	213550
mmu-mir-706	MIMAT0003496	Elmo2	140579
mmu-mir-706	MIMAT0003496	Slc24a6	170756
mmu-mir-706	MIMAT0003496	Mkrn3	246313
mmu-mir-706	MIMAT0003496	Zfp709	236193
mmu-mir-706	MIMAT0003496	Pycr1	209027
mmu-mir-706	MIMAT0003496	Dhrs7b	217721
mmu-mir-706	MIMAT0003496	Dusp7	235584
mmu-mir-706	MIMAT0003496	Zbtb8b	215627
mmu-mir-706	MIMAT0003496	Dclre1c	239530
mmu-mir-706	MIMAT0003496	C5ar2	319430
mmu-mir-706	MIMAT0003496	Smtnl2	276829
mmu-mir-706	MIMAT0003496	Msrb3	320183
mmu-mir-706	MIMAT0003496	Emc1	230866
mmu-mir-706	MIMAT0003496	Ptchd2	242748
mmu-mir-706	MIMAT0003496	Fam65b	193385
mmu-mir-706	MIMAT0003496	Efcab4a	213573
mmu-mir-706	MIMAT0003496	Rbm11	224344
mmu-mir-706	MIMAT0003496	Klhl41	228003
mmu-mir-706	MIMAT0003496	Akap11	170938
mmu-mir-706	MIMAT0003496	Gm410	229389
mmu-mir-706	MIMAT0003496	Rmi2	223970
mmu-mir-706	MIMAT0003496	Nsl1	403183
mmu-mir-706	MIMAT0003496	Ecm2	407800
mmu-mir-706	MIMAT0003496	Mkl2	239719
mmu-mir-706	MIMAT0003496	Xkrx	331524
mmu-mir-706	MIMAT0003496	Zfp345	545471
mmu-mir-706	MIMAT0003496	Adra2b	11552
mmu-mir-706	MIMAT0003496	Car8	12319
mmu-mir-706	MIMAT0003496	Epb4.2	13828
mmu-mir-706	MIMAT0003496	Mcc	328949
mmu-mir-706	MIMAT0003496	CD98	214162
mmu-mir-706	MIMAT0003496	Otx1	18423
mmu-mir-706	MIMAT0003496	Ptpn2	19255
mmu-mir-706	MIMAT0003496	Rac2	19354
mmu-mir-706	MIMAT0003496	Zfp42	24132
mmu-mir-706	MIMAT0003496	Dsg3	18477
mmu-mir-706	MIMAT0003496	Pde4c	110385
mmu-mir-706	MIMAT0003496	2010315B03Rik	630836
mmu-mir-706	MIMAT0003496	2810006K23Rik	72650
mmu-mir-706	MIMAT0003496	2810474O19Rik	67246
mmu-mir-706	MIMAT0003496	4930519G04Rik	67593
mmu-mir-706	MIMAT0003496	9930104L06Rik	NA
mmu-mir-706	MIMAT0003496	D930020B18Rik	216393
mmu-mir-706	MIMAT0003496	Arl5a	75423
mmu-mir-706	MIMAT0003496	Itga4	16401
mmu-mir-706	MIMAT0003496	Ednra	13617
mmu-mir-706	MIMAT0003496	Kif1b	16561
mmu-mir-706	MIMAT0003496	Lix1	66643
mmu-mir-706	MIMAT0003496	Cd151	12476
mmu-mir-706	MIMAT0003496	Tbc1d24	18209
mmu-mir-706	MIMAT0003496	Celf2	14007
mmu-mir-706	MIMAT0003496	Cenpl	70454
mmu-mir-706	MIMAT0003496	Git2	26431
mmu-mir-706	MIMAT0003496	Gjc3	118446
mmu-mir-706	MIMAT0003496	Gm4925	237433
mmu-mir-706	MIMAT0003496	Gmeb1	56809
mmu-mir-706	MIMAT0003496	Cntnap2	66797
mmu-mir-706	MIMAT0003496	Trim36	28105
mmu-mir-706	MIMAT0003496	Dcbld2	73379
mmu-mir-706	MIMAT0003496	Ids	15931
mmu-mir-706	MIMAT0003496	Nrcam	319504
mmu-mir-706	MIMAT0003496	Usp45	77593
mmu-mir-706	MIMAT0003496	Dnajc1	13418
mmu-mir-706	MIMAT0003496	Ocln	18260
mmu-mir-706	MIMAT0003496	Dtl	76843
mmu-mir-706	MIMAT0003496	Slc27a1	26457
mmu-mir-706	MIMAT0003496	Stom	13830
mmu-mir-706	MIMAT0003496	Zmat3	22401
mmu-mir-706	MIMAT0003496	Fnip2	329679
mmu-mir-706	MIMAT0003496	Map3k7	26409
mmu-mir-706	MIMAT0003496	Gabrb2	14401
mmu-mir-706	MIMAT0003496	Met	17295
mmu-mir-706	MIMAT0003496	Ttyh1	57776
mmu-mir-706	MIMAT0003496	Senp8	71599
mmu-mir-706	MIMAT0003496	Irak2	108960
mmu-mir-706	MIMAT0003496	Sfxn3	94280
mmu-mir-706	MIMAT0003496	Lrrc58	320184
mmu-mir-706	MIMAT0003496	Pafah1b2	18475
mmu-mir-706	MIMAT0003496	Xpnpep3	321003
mmu-mir-706	MIMAT0003496	Lmtk2	231876
mmu-mir-706	MIMAT0003496	Parp11	101187
mmu-mir-706	MIMAT0003496	Zbtb44	235132
mmu-mir-706	MIMAT0003496	Syne2	319565
mmu-mir-706	MIMAT0003496	Slc3a2	17254
mmu-mir-706	MIMAT0003496	Qk	19317
mmu-mir-706	MIMAT0003496	Zbtb6	241322
mmu-mir-706	MIMAT0003496	Xkr8	381560
mmu-mir-706	MIMAT0003496	Zdbf2	73884
mmu-mir-706	MIMAT0003496	Stam	20844
mmu-mir-804	MIMAT0004210	D19Bwg1357e	52874
mmu-mir-804	MIMAT0004210	Nop16	28126
mmu-mir-804	MIMAT0004210	Fzd7	14369
mmu-mir-804	MIMAT0004210	Rbm34	52202
mmu-mir-804	MIMAT0004210	Tapbp	21356
mmu-mir-804	MIMAT0004210	Rfxank	19727
mmu-mir-804	MIMAT0004210	Pin1	23988
mmu-mir-804	MIMAT0004210	Mrpl15	27395
mmu-mir-804	MIMAT0004210	Slc39a1	30791
mmu-mir-804	MIMAT0004210	Gpatch11	53951
mmu-mir-804	MIMAT0004210	Tspan13	66109
mmu-mir-804	MIMAT0004210	Mrpl51	66493
mmu-mir-804	MIMAT0004210	Tcf25	66855
mmu-mir-804	MIMAT0004210	Plin3	66905
mmu-mir-804	MIMAT0004210	Med18	67219
mmu-mir-804	MIMAT0004210	Nkiras1	69721
mmu-mir-804	MIMAT0004210	Dhdh	71755
mmu-mir-804	MIMAT0004210	Rrp1b	72462
mmu-mir-804	MIMAT0004210	Paqr5	74090
mmu-mir-804	MIMAT0004210	Zfp558	72230
mmu-mir-804	MIMAT0004210	Sgms2	74442
mmu-mir-804	MIMAT0004210	Kdelc2	68304
mmu-mir-804	MIMAT0004210	Irgm2	54396
mmu-mir-804	MIMAT0004210	Xrcc2	57434
mmu-mir-804	MIMAT0004210	Igfbpl1	75426
mmu-mir-804	MIMAT0004210	Sfxn2	94279
mmu-mir-804	MIMAT0004210	Cercam	99151
mmu-mir-804	MIMAT0004210	Helb	117599
mmu-mir-804	MIMAT0004210	Acer1	171168
mmu-mir-804	MIMAT0004210	Acmsd	266645
mmu-mir-804	MIMAT0004210	Zfp952	240067
mmu-mir-804	MIMAT0004210	Gpr157	269604
mmu-mir-804	MIMAT0004210	Ttll1	319953
mmu-mir-804	MIMAT0004210	Cpne9	208213
mmu-mir-804	MIMAT0004210	Gk5	235533
mmu-mir-804	MIMAT0004210	Sec22c	215474
mmu-mir-804	MIMAT0004210	Scd4	329065
mmu-mir-804	MIMAT0004210	Tigd3	332359
mmu-mir-804	MIMAT0004210	Gcnt4	218476
mmu-mir-804	MIMAT0004210	Akap5	238276
mmu-mir-804	MIMAT0004210	Zfp874b	408067
mmu-mir-804	MIMAT0004210	Zfp385c	278304
mmu-mir-804	MIMAT0004210	Gm5615	434396
mmu-mir-804	MIMAT0004210	Ostf1	20409
mmu-mir-804	MIMAT0004210	Spib	272382
mmu-mir-804	MIMAT0004210	Gaa	14387
mmu-mir-804	MIMAT0004210	Gdf3	14562
mmu-mir-804	MIMAT0004210	Slc2a4	20528
mmu-mir-804	MIMAT0004210	Ctsa	19025
mmu-mir-804	MIMAT0004210	Trim27	19720
mmu-mir-804	MIMAT0004210	Tfcp2	21422
mmu-mir-804	MIMAT0004210	2010107G23Rik	69894
mmu-mir-804	MIMAT0004210	9330159F19Rik	212448
mmu-mir-804	MIMAT0004210	Sema4b	20352
mmu-mir-804	MIMAT0004210	Fam198b	68659
mmu-mir-804	MIMAT0004210	Polr3gl	69870
mmu-mir-804	MIMAT0004210	Gpr68	238377
mmu-mir-804	MIMAT0004210	N4bp2l2	381695
mmu-mir-804	MIMAT0004210	Senp5	320213
mmu-mir-804	MIMAT0004210	Npat	244879
mmu-mir-804	MIMAT0004210	Dpy19l3	233115
mmu-mir-804	MIMAT0004210	Kalrn	545156
mmu-mir-804	MIMAT0004210	Kcnk6	52150
mmu-mir-804	MIMAT0004210	Trmt10a	108943
mmu-mir-804	MIMAT0004210	Zc3hav1l	209032
mmu-mir-804	MIMAT0004210	Tln2	70549
mmu-mir-804	MIMAT0004210	Reep3	28193
mmu-mir-804	MIMAT0004210	Tmx4	52837
mmu-mir-804	MIMAT0004210	Stxbp5l	207227
mmu-mir-804	MIMAT0004210	Kcnj10	16513
mmu-mir-804	MIMAT0004210	Ranbp3l	223332
mmu-mir-804	MIMAT0004210	Soat1	20652
mmu-mir-804	MIMAT0004210	Zfp317	244713
mmu-mir-804	MIMAT0004210	Sgms1	208449
mmu-mir-96-5p	MIMAT0000541	Cpd	12874
mmu-mir-96-5p	MIMAT0000541	Foxq1	14218
mmu-mir-96-5p	MIMAT0000541	Ikzf1	22779
mmu-mir-96-5p	MIMAT0000541	Slc14a2	27411
mmu-mir-96-5p	MIMAT0000541	Srrm1	51801
mmu-mir-96-5p	MIMAT0000541	Jkamp	226591
mmu-mir-96-5p	MIMAT0000541	Clic5	224796
mmu-mir-96-5p	MIMAT0000541	Zfp287	170740
mmu-mir-96-5p	MIMAT0000541	Phc3	241915
mmu-mir-96-5p	MIMAT0000541	Ash1l	192195
mmu-mir-96-5p	MIMAT0000541	Fndc3b	72007
mmu-mir-96-5p	MIMAT0000541	Chst1	76969
mmu-mir-96-5p	MIMAT0000541	Gca	227960
mmu-mir-96-5p	MIMAT0000541	Gabra1	14394
mmu-mir-96-5p	MIMAT0000541	Gstm1	14862

## Sheet: Table S5
Term	P-value	Adjusted P-value	Genes
MAPK signaling pathway WP493	1.95302e-10	3.43731e-08	SRF;NLK;ACVR1B;TNF;PRKCZ;CDC42;PPP3R1;NRAS;MYC;RAC2;AKT1;FLNA;RAC1;IKBKG;MAP2K7;MAP3K7;MAP4K3;PDGFRB;DUSP4;JUN;JUND;BDNF;DUSP1;BRAF;MAPK14;NFKB1;DUSP6;TGFBR1;DUSP7;TRAF6;TAOK1;PTPN7;CRK
TGF Beta Signaling Pathway WP113	1.93801e-07	1.70544e-05	JUN;STAT1;FST;STAT3;SMAD9;TNF;THBS1;SMAD5;TGFBR1;RUNX2;NFKB1;TGFBR3;ZEB2;SPP1;SKIL
IL-1 Signaling Pathway WP37	8.00026e-07	4.69348e-05	IL1RN;CAPNS1;IRAK2;TOLLIP;TRAF6;PELI1;AKT1;PRKCZ;MAP3K7;RELA;NFKB1;MYD88
EGFR1 Signaling Pathway WP572	1.98601e-06	8.73846e-05	CEBPA;NDUFA13;CTNND1;PIK3R3;PRKCZ;CDC42;NRAS;MYC;PLCG2;AKT1;RIPK1;RAC1;MAP2K7;MAP2K3;VAV3;MAP3K3;JUN;JUND;DUSP1;STAT1;STAT2;STAT3;RFXANK;PTK6;PTPN12;MAPK14;WNK1;CRK
Focal Adhesion WP85	4.29318e-06	0.00015112	ITGB1;ROCK2;LAMC1;THBS1;ACTG1;CDC42;CCND2;CCND1;RAC2;SPP1;AKT1;FLNA;RAC1;PDGFRB;MAP2K3;JUN;ITGA4;ITGA3;PDPK1;PTK6;BRAF;RHOA;COL4A2;COL4A1;BCL2;TLN1;MET;CRK
MicroRNAs in Cardiomyocyte Hypertrophy WP1560	4.88515e-06	0.000143298	MAP2K3;FZD1;PDPK1;ROCK2;STAT3;PIK3R3;MAPK14;TNF;RHOA;NFKB1;IGF1R;LRP6;CDK7;AKT1;RAC1;IKBKG;MAP2K7
PluriNetWork WP1763	1.00743e-05	0.000253298	ITGB1;ROCK2;GATA6;ACVR1B;RELA;ICAM1;SOCS2;HIRA;RRAS;CCND1;CDH1;SALL3;MYC;SALL4;SPP1;DNMT3B;AKT1;JARID2;FZD1;PBRM1;STAT3;ARID3B;UTF1;NFKB1;TGFBR1;PML;OCLN;MYCN;KLF5;SMO;NCL;MTF2;ZFP42;PIN1;SGK1;EZH2;CERS2
Wnt Signaling Pathway NetPath WP539	1.71336e-05	0.00037694	FZD1;JUN;CSNK2A1;AXIN2;NLK;RUNX2;RHOA;LRP6;PPP2CA;DAB2;CCND1;CDH1;AKT1;PIN1;TCF4;SOX9;TCF3;RAC1;MAP3K7
Apoptosis WP1254	1.75872e-05	0.000343927	JUN;IGF2;TNFRSF10B;CFLAR;TNF;RELA;NFKB1;IGF1R;MYC;BCL2;AKT1;BIRC5;RIPK1;IKBKG;FADD;BAK1
EBV LMP1 signaling WP1243	2.20449e-05	0.000387991	MAP3K3;TRAF6;IKBKG;TNF;MAP3K7;RELA;NFKB1;PDLIM7
Integrin-mediated Cell Adhesion WP6	7.334e-05	0.00117344	MAP2K3;ITGB1;VAV3;GIT2;ITGA4;ITGA3;PDPK1;ROCK2;BRAF;CDC42;CAPNS1;CAPN6;RAC2;AKT1;RAC1;TLN1;CRK
G13 Signaling Pathway WP298	0.000360612	0.00528898	CDC42;GNA13;ROCK2;ARHGEF1;IQGAP1;RHPN2;RAC1;APBB3;RHOA
Leptin Insulin Overlap WP578	0.000421762	0.00571001	SOCS2;PDPK1;STAT3;IRS4;PIK3R3;AKT1
Toll Like Receptor signaling WP88	0.000535071	0.00672661	IRAK2;TRAF6;FADD;IKBKG;MAPK14;NFKB1;MYD88;TLR2
Novel Jun-Dmp1 Pathway WP3654	0.000602235	0.00706623	NRAS;JUN;CCND1;RRAS;MYC;E2F1;BRAF
Regulation of Actin Cytoskeleton WP523	0.00064442	0.00708862	PDGFRB;APC2;ROCK2;RDX;PIK3R3;BRAF;IQGAP1;RHOA;ACTG1;SSH1;CDC42;GNA13;NRAS;RRAS;RAC2;PIP4K2B;ARHGEF1;PIP4K2C;RAC1;CRK
Spinal Cord Injury WP2432	0.000686162	0.00710379	EPHA4;BDNF;ROCK2;NCAN;TNF;MMP9;RHOA;ICAM1;RGMA;IL6;CCND1;COL4A1;MYC;E2F1;SOX9
IL-3 Signaling Pathway WP373	0.000764002	0.00747024	STAT1;STAT3;MAPK14;MMP9;NFKB1;SOCS2;PPP2CA;CDC42;CHEK1;BCL2;RAC2;AKT1;BIRC5;RAC1;CRK
MAPK Cascade WP251	0.000977252	0.00905244	MAP2K3;MAP3K3;NRAS;JUN;RRAS;BRAF;MAPK14
p38 MAPK Signaling Pathway WP350	0.000996036	0.00876512	CDC42;STAT1;MYC;RIPK1;RAC1;MAPK14;MAP3K7;TGFBR1
Insulin Signaling WP65	0.00113947	0.00954985	MAP2K3;MAP3K3;JUN;PDPK1;SRF;IRS4;PIK3R3;SLC2A4;MAPK14;PRKCZ;IGF1R;RAC2;AKT1;FLOT2;RAC1;MAP2K7;SGK1;MAP3K7;CRK;MAP4K3
TNF-alpha NF-kB Signaling Pathway WP246	0.00160851	0.0128681	MAP3K3;SMARCB1;CSNK2A1;STAT1;FAF1;CFLAR;MCC;TNF;PRKCZ;DCAF7;NFKB1;RELA;PML;PPP2CA;TRAF6;POLR1B;AKT1;FLNA;RIPK1;MCM5;FADD;IKBKG
Wnt Signaling Pathway and Pluripotency WP723	0.00165207	0.0126419	FZD1;JUN;CTNND1;AXIN2;NLK;PRKCZ;RHOA;LRP6;PPP2CA;CCND2;CCND1;MYC;TCF4;MAP3K7
Adipogenesis genes WP447	0.00236063	0.0173113	FZD1;CEBPA;STAT1;STAT2;STAT3;IRS4;AHR;SLC2A4;TNF;DLK1;IL6;NCOR1;KLF5;E2F1;PNPLA3;SCD1;PPARA
Endochondral Ossification WP1270	0.00324201	0.0228237	STAT1;SPP1;IGF2;AKT1;TIMP3;SOX9;MMP9;RUNX2;IGF1R;BMPR1A
mir-193a and MVP in colon cancer metastasis WP3979	0.00359755	0.0243526	CCND2;CCND1;MYC
Chemokine signaling pathway WP2292	0.00428536	0.0279342	VAV3;ROCK2;STAT1;STAT2;STAT3;PIK3R3;BRAF;PRKCZ;NFKB1;RHOA;RELA;CDC42;NRAS;CCL9;CXCL12;RAC2;AKT1;GNB5;RAC1;IKBKG;CRK
Striated Muscle Contraction WP216	0.00443176	0.0278568	MYL4;ACTC1;TPM4;TPM2;TPM1;DMD;MYL9;ACTG1
IL-2 Signaling Pathway WP450	0.00489675	0.0297182	STAT1;STAT3;BCL2;AKT1;STAM;MAPK14;CRK;PRKCZ;RELA;NFKB1;ICAM1
G Protein Signaling Pathways WP232	0.0078509	0.0460586	GNA13;NRAS;AKAP11;GNAL;RRAS;GNAQ;PDE4C;AKAP9;ARHGEF1;GNB5;PRKCZ;RHOA
Wnt Signaling Pathway WP403	0.00829027	0.0470674	FZD1;JUN;CCND2;CCND1;MYC;FZD10;RAC1;PRKCZ;RHOA
Factors and pathways affecting insulin-like growth factor (IGF1)-Akt signaling WP3675	0.00866311	0.0476471	ITGB1;AKT1;TNF;NFKB1;IGF1R;PDK1
Prostaglandin Synthesis and Regulation WP374	0.00866311	0.0462033	EDNRA;ANXA4;ANXA5;S100A6;PTGDS;S100A10
ApoE and miR-146 in inflammation and atherosclerosis WP3592	0.00921122	0.0476816	TRAF6;RELA;TLR2
Delta-Notch Signaling Pathway WP265	0.00949934	0.0477681	LFNG;NOTCH3;ADAM17;JUN;NCOR1;JAG1;STAT3;AKT1;TCF3;SKP2;RELA
Microglia Pathogen Phagocytosis Pathway WP3626	0.00950878	0.0464874	VAV3;ARPC1B;RAC2;PLCG2;PIK3R3;RAC1;SIGLECE
NLR Proteins WP1256	0.0132154	0.0628623	IKBKG;MAP3K7;RELA
IL-6 signaling Pathway WP387	0.0137496	0.0636822	PPP2CA;JUN;IL6;STAT1;STAT3;AKT1;RAC1;NLK;SGK1;MAPK14;MAP3K7;NFKB1
Estrogen signaling WP1244	0.014953	0.0674804	JUN;CDK7;NCOR1;CCND1;BCL2;AKT1;BRAF;IKBKG;MAPK14;NFKB1
Dysregulated miRNA Targeting in Insulin/PI3K-AKT Signaling WP3855	0.0166357	0.0731972	CCND2;COL4A2;BCL2;PIK3R3;FLOT2
EPO Receptor Signaling WP1249	0.0166357	0.0714119	PTPRU;STAT1;STAT3;AKT1;PDK1
Mecp2 and Associated Rett Syndrome WP2910	0.0196044	0.0821518	NCOR1;DLX5;BDNF;GAD1;E2F1;NREP;EZH2
IL-5 Signaling Pathway WP151	0.0198676	0.0813187	JUN;STAT1;STAT3;AKT1;RAC1;MAPK14;NFKB1;ICAM1;DNM2
mRNA processing WP310	0.0214828	0.0859311	RBM8A;NIP7;CELF2;CELF5;NOL8;MSI2;ELAVL3;PTBP1;SYNCRIP;ATXN1;EXOSC4;ZFP385A;QK;ZFP740;RBM34;PPARGC1B;PSKH1;RBM11;RBM33;TTC14;ZFP830;RBFOX2;IMP3;ADAT1;PTBP2;CNOT4;SNRNP40;DDX19B;SLC6A8;NCL;TRAF6;RBMS1;ACO1;SREK1;SLC25A4;EIF4G2;RBMS2;CPEB4
Cholesterol metabolism (includes both Bloch and Kandutsch-Russell pathways) WP4346	0.0241993	0.0946462	FADS2;NSDHL;SOAT1;MVD;SCD1;SREBF2;ABCG1
Primary Focal Segmental Glomerulosclerosis FSGS WP2573	0.0255355	0.097701	ITGB1;CD151;JAG1;ITGA3;WT1;AKT1;MYH9;TLN1;LRP6
Matrix Metalloproteinases WP441	0.0259677	0.0972408	MMP25;BSG;TIMP3;TNF;MMP9
G1 to S cell cycle control WP413	0.026495	0.0971482	ORC4;CDK7;CCND2;CCND1;MYC;E2F1;MCM5;E2F3
Id Signaling Pathway WP512	0.0294837	0.105901	CCNA2;TCF7L2;TCF3;SMAD5;RELA;NFKB1;IGF1R
Alzheimers Disease WP2075	0.0322621	0.113563	BACE1;ADAM17;PPP3R1;GNAQ;EIF2AK3;ATP2A2;ITPR3;FADD;TNF
Oxidative Damage WP1496	0.0357051	0.123218	CDC42;TRAF6;BCL2;BAK1;TNF;NFKB1
Neural Crest Differentiation WP2074	0.0361006	0.122187	ITGB1;PRTG;NOTCH3;CDH1;DLX5;SNAI1;LHX5;TCF4;SOX9;AXIN2;NFKB1
Myometrial Relaxation and Contraction Pathways WP385	0.03736	0.124063	JUN;ATP2A2;ITPR3;PRKCZ;SLC8A1;NFKB1;ACTG1;MYL4;IL6;ACTC1;CALD1;GNAQ;PLCG2;GNB5;RAMP1
IL-7 Signaling Pathway WP297	0.0435397	0.141907	CCNA2;CCND2;STAT1;STAT3;AKT1;STAM
Folic Acid Network WP1273	0.0437504	0.140001	FADS2;CAT;MTR;PTGDS
Selenium Micronutrient Network WP1272	0.0437504	0.137501	FADS2;CAT;MTR;PTGDS
Osteoclast WP454	0.0459444	0.141863	GPR68;SPP1;IFNAR1
ESC Pluripotency Pathways WP339	0.0462901	0.140466	PDGFRB;MAP2K3;FZD1;JUN;MYC;STAT3;AKT1;SMAD9;BRAF;SMAD5;BMPR1A;LRP6
Fatty Acid Beta Oxidation WP1269	0.0478372	0.142701	HADHB;ECI1;GPD2;CRAT;PNPLA2
Signaling of Hepatocyte Growth Factor Receptor WP193	0.0478372	0.140322	ITGB1;JUN;STAT3;MET;CRK
Notch Signaling Pathway WP29	0.052371	0.151103	LFNG;NOTCH3;ADAM17;JAG1;DTX2;TNF
Biogenic Amine Synthesis WP522	0.0549804	0.156073	DDC;GAD1;COMT
Iron Homeostasis WP1596	0.0549804	0.153596	IL6;SLC40A1;TNF
SIDS Susceptibility Pathways WP1266	0.0673462	0.185202	KCNH2;DDC;IL6;TNF;PPARGC1B;NFKB1;PHOX2A
Apoptosis Modulation by HSP70 WP166	0.0753427	0.204005	RIPK1;FADD;NFKB1
Dopaminergic Neurogenesis WP1498	0.0982485	0.261996	DDC;STAT3;NEUROG2;FOXA2
Alpha6-Beta4 Integrin Signaling Pathway WP488	0.099763	0.262064	CD151;AKT1;PIK3R3;LAMC1;RAC1;MET;RHOA
Gene regulatory network modelling somitogenesis WP2852	0.134784	0.348853	LFNG;EPHA4
SREBF and miR33 in cholesterol and lipid homeostasis WP2084	0.134784	0.343798	PPARA;SREBF2
Hedgehog Signaling Pathway WP116	0.137757	0.34636	SMO;IGF2;SAP18
Lung fibrosis WP3632	0.150304	0.372585	IL6;IL13;SPP1;TNF;MMP9;SKIL
IL-9 Signaling Pathway WP10	0.16639	0.406732	STAT1;STAT3;AKT1
Selenium metabolism/Selenoproteins WP108	0.171606	0.413735	EEFSEC;JUN;CREM;RELA;NFKB1
Serotonin and anxiety-related events WP2140	0.177127	0.421275	ARC;PLEK
Parkinsons Disease Pathway WP3638	0.197045	0.462399	DDC;SYT11;UBE2J2;MAPK14
Kit Receptor Signaling Pathway WP407	0.20329	0.470776	PTPRU;STAT1;STAT3;AKT1;TNFRSF10B;CRK
Cytokines and Inflammatory Response WP222	0.21212	0.484846	IL6;IL13;TNF
Alanine and aspartate metabolism WP240	0.221146	0.498996	GAD1;CRAT
Cholesterol Biosynthesis WP103	0.221146	0.49268	NSDHL;MVD
Oxidative Stress WP412	0.227927	0.501439	CAT;MAPK14;NFKB1
Splicing factor NOVA regulated synaptic proteins WP1983	0.235004	0.510626	GRIK2;EFNA5;STX2;PRKCZ
Eicosanoid metabolism via Cytochrome P450 Mono-Oxygenases (CYP) pathway WP4349	0.243482	0.522596	EPHX2;PPARA
One Carbon Metabolism WP435	0.243944	0.517279	DHFR;DNMT3B;MTR
TYROBP Causal Network WP3625	0.257451	0.539421	PLEK;SPP1;SFT2D2;SH2B3;TGFBR1
Heart Development WP2067	0.261205	0.540849	SRF;GATA6;BMPR1A;FOXA2
Ovarian Infertility Genes WP273	0.276453	0.565765	CCND2;NCOR1;SYNE2
Focal Adhesion-PI3K-Akt-mTOR-signaling pathway WP2841	0.28037	0.567186	PDGFRB;ITGB1;ITGA4;ITGA3;PDPK1;IRS4;SLC2A3;SLC2A4;LAMC1;EFNA5;THBS1;IGF1R;PPP2CA;NRAS;COL4A2;PIK3IP1;COL4A1;SPP1;AKT1;IKBKG;MET;IFNAR1
ErbB signaling pathway WP1261	0.287924	0.575849	JUN;MYC;MAP2K7;CRK
EDA Signalling in Hair Follicle Development WP3652	0.288314	0.570149	RELA;NFKB1
Serotonin and anxiety WP2141	0.288314	0.563814	ARC;PLEK
Non-homologous end joining WP1242	0.30619	0.592191	XRCC6
Robo4 and VEGF Signaling Pathways Crosstalk WP3864	0.30619	0.585754	RAC1
Monoamine GPCRs WP570	0.309346	0.58543	DRD3;ADRA2B;ADRA2A
Mitochondrial Gene Expression WP1263	0.310644	0.581632	TFAM;PPARGC1B
Statin Pathway WP1	0.310644	0.57551	SCARB1;SOAT1
Type II interferon signaling (IFNG) WP1253	0.325851	0.597393	STAT1;STAT2;ICAM1
Exercise-induced Circadian Regulation WP544	0.328621	0.59626	STBD1;QK;TUBB4A;EIF4G2
BMP Signaling Pathway in Eyelid Development WP3663	0.332823	0.597723	JUN;SMAD5
Translation Factors WP307	0.342274	0.608487	EIF5A;EIF2AK3;EIF4EBP2;EIF4G2
PPAR signaling pathway WP2316	0.345433	0.607962	FADS2;SLC27A1;PDPK1;AQP7;SCD1;PPARA
Acetylcholine Synthesis WP175	0.347206	0.605033	PEMT
Pentose Phosphate Pathway WP63	0.347206	0.599101	RPIA
p53 signaling WP2902	0.362951	0.620188	CCND2;CCND1;ZMAT3;CHEK1;THBS1
One carbon metabolism and related pathways WP1770	0.369605	0.625486	DHFR;GAD1;PEMT;MTR
Wnt Signaling in Kidney Disease WP3857	0.375223	0.628945	FZD1;RHOA;LRP6
Fatty Acid Biosynthesis WP336	0.376494	0.625122	ACAA2;SCD1
Eicosanoid Lipid Synthesis Map WP4335	0.422114	0.694318	PTGDS
Methylation WP1247	0.422114	0.687889	COMT
miR-127 in mesendoderm differentiation WP3991	0.422114	0.681578	FOXA2
Fatty acid oxidation WP2318	0.456282	0.730051	ACAA2
Leptin and adiponectin WP683	0.456282	0.723474	ADIPOR2
Macrophage markers WP2271	0.456282	0.717014	RAC2
Osteoblast WP238	0.456282	0.710669	PDGFRB
Tryptophan metabolism WP79	0.486411	0.75095	DDC;AFMID;CAT
Ptf1a related regulatory pathway WP201	0.488432	0.747513	PROX1
Inflammatory Response Pathway WP458	0.536341	0.813758	LAMC1;THBS1
Nuclear receptors in lipid metabolism and toxicity WP431	0.536341	0.806803	PPARA;ABCG1
Glutathione and one carbon metabolism WP730	0.554264	0.826699	DNMT3B;MTR
Hypothetical Network for Drug Addiction WP1246	0.554264	0.819751	GRIA2;GRIA3
TCA Cycle WP434	0.554264	0.81292	SUCLG2;PDK1
White fat cell differentiation WP2872	0.57169	0.831549	CEBPA;KLF5
Estrogen metabolism WP1264	0.573926	0.827959	COMT
Kennedy pathway WP1771	0.573926	0.821227	PEMT
Glycolysis and Gluconeogenesis WP157	0.58714	0.83336	SLC2A3;SLC2A4;ENO2
Metapathway biotransformation WP1251	0.598538	0.842742	GSTK1;NAA40;GSTA3;EPHX2;NDST3;KCNAB2;COMT;GAL3ST3
Glycogen Metabolism WP317	0.605038	0.845133	PPP2CA;AGL
Glucuronidation WP1241	0.622834	0.86314	PGM5
Mitochondrial LC-Fatty Acid Beta-Oxidation WP401	0.622834	0.856397	ECI1
Calcium Regulation in the Cardiac Cell WP553	0.645507	0.880691	GNAQ;ATP2A2;ITPR3;ATP2B2;GNB5;PRKCZ;CACNA1E;SLC8A1
Nuclear Receptors WP509	0.665733	0.9013	NR2E1;PPARA
Eicosanoid Synthesis WP318	0.666132	0.894956	PTGDS
Small Ligand GPCRs WP353	0.666132	0.888176	CNR1
Retinol metabolism WP1259	0.679678	0.899424	SCARB1;RDH10
Nucleotide Metabolism WP87	0.685881	0.900859	DHFR
Orphan GPCRs WP1398	0.685881	0.894186	GPR137
Hypertrophy Model WP202	0.704463	0.911658	JUND
DNA Replication WP150	0.706139	0.907156	ORC4;MCM5
Eukaryotic Transcription Initiation WP567	0.73075	0.93197	CDK7;POLR1B
Signal Transduction of S1P Receptor WP57	0.738397	0.934949	AKT1
Triacylglyceride Synthesis WP386	0.753875	0.947728	PNPLA2
Amino Acid metabolism WP662	0.820091	1	LARS2;DDC;PYCR1;GLS
Eicosanoid metabolism via Cyclo Oxygenases (COX) WP4347	0.848917	1	PTGDS
Eicosanoid metabolism via Lipo Oxygenases (LOX) WP4348	0.85786	1	PPARA
Purine metabolism WP2185	0.942993	1	ENTPD4;POLR3GL;POLR1B;PDE4C;ADSSL1;NME4
GPCRs, Other WP41	0.955486	1	FZD1;PROKR1;EDNRA;SMO;CNR1
Non-odorant GPCRs WP1396	0.95746	1	FZD1;PROKR1;EDNRA;SMO;GPR68;CNR1;C5AR2;DRD3;ADRA2B;ADRA2A
Peptide GPCRs WP234	0.98687	1	EDNRA
Odorant GPCRs WP1397	0.988693	1	GPR21;GPR63;GPR85;MRGPRB1;GPR137
GPCRs, Class A Rhodopsin-like WP189	0.997941	1	CNR1;GPR63;DRD3;ADRA2B;ADRA2A
Electron Transport Chain WP295	0.998145	1	SLC25A4

## Sheet: Table S6
Term	P-value	Adjusted P-value	Genes
Apoptosis WP1254	3.34836e-05	0.00589311	HRK;CRADD;IGF2;XIAP;TNFRSF10B;PIK3R1;CFLAR;IGF1;IGF1R;CASP8;BCL2L11;TNFSF10;BCL2;MDM2;AKT1;BIRC5;PMAIP1;IKBKG;FADD;BCL2L2
MAPK signaling pathway WP493	0.000619191	0.0544888	PTPRR;NLK;ACVR1B;CRKL;NTF5;PPP3R1;NRAS;CASP8;RAC2;AKT1;FLNA;IKBKG;MAP3K7;MAP4K3;PDGFRB;TGFB2;BDNF;DUSP1;PRKCD;BRAF;DUSP6;TGFBR1;DUSP7;RASA2;GRB2;PTPN7;CRK;MAP3K12
TGF Beta Signaling Pathway WP113	0.00227139	0.133255	TGFBR3;SKI;ZEB2;STAT1;SERPINE1;STAT3;SMAD9;CTNNB1;RUNX3;THBS1;SKIL;TGFBR1
Endochondral Ossification WP1270	0.00374374	0.164725	TGFB2;STAT1;IGF2;IGF1;RUNX3;IGF1R;VEGFA;CTSL;PLAU;AKT1;CALM1;BMPR1A;FGFR1
IL-3 Signaling Pathway WP373	0.00426112	0.149991	STAT1;KCNIP3;STAT3;CSF2RB;PIK3R1;VAV1;CRKL;BCL2L11;CREB1;CHEK1;BCL2;RAC2;RARA;AKT1;BIRC5;GRB2;FCER2A;CRK
Mitochondrial Gene Expression WP1263	0.005732	0.168139	GABPB2;CREB1;CAMK4;TFAM;NRF1;PPARGC1B
p53 signaling WP2902	0.0074373	0.186995	SERPINE1;IGF1;RCHY1;THBS1;BBC3;CASP8;CCND1;ZMAT3;CHEK2;CHEK1;MDM2;PMAIP1;SFN
IL-2 Signaling Pathway WP450	0.00893351	0.196537	STAT1;STAT3;YBX1;PIK3R1;STAM;ETS1;VAV1;CRKL;CREB1;BCL2;AKT1;GRB2;PLCB1;CRK
Focal Adhesion WP85	0.0111418	0.217884	ROCK2;PIK3R1;THBS1;CRKL;ACTG1;MYLK;PIK3R5;CCND1;RAC2;AKT1;FLNA;PAK6;ITGAV;PDGFRB;ITGA4;PTK6;BRAF;IGF1;VAV1;VEGFA;COL4A2;ITGA11;BCL2;GRB2;MET;CRK;ITGA9
EGFR1 Signaling Pathway WP572	0.0220184	0.387523	CEBPA;PTPRR;HTT;PIK3R1;CRKL;PIK3C2B;NRAS;SIN3A;REPS2;AKT1;APPL1;VAV3;PRKCI;DUSP1;STAT1;STAT2;STAT3;RFXANK;PTK6;VAV1;CEACAM1;CREB1;WNK1;GRB2;CRK
Regulation of Actin Cytoskeleton WP523	0.0222968	0.356749	PDGFRB;APC2;ROCK2;RDX;WAS;BRAF;PIK3R1;PIK3C2A;VAV1;ACTG1;MYLK;PIK3R5;SSH1;PIK3C2B;FGF5;GNA13;NRAS;ABI2;RAC2;PAK6;CRK;FGFR1
Chemokine signaling pathway WP2292	0.0266256	0.390509	CX3CR1;ROCK2;WAS;PIK3R1;CXCL5;CRKL;PIK3R5;GNGT1;NRAS;CCL9;GNG2;RAC2;AKT1;IKBKG;VAV3;XCR1;STAT1;STAT2;PRKCD;STAT3;BRAF;VAV1;GNB4;GRB2;PLCB1;CRK
Dysregulated miRNA Targeting in Insulin/PI3K-AKT Signaling WP3855	0.0279205	0.378001	BCL2L11;COL4A2;BCL2;PIK3R1;EIF4E2;CRKL
Novel Jun-Dmp1 Pathway WP3654	0.0279205	0.351001	NRAS;CCND1;E2F1;MDM2;BRAF;ETS1
Integrin-mediated Cell Adhesion WP6	0.040124	0.470788	VAV3;GIT2;ITGA4;ROCK2;BRAF;CAPNS1;ITGA11;RAC2;AKT1;PAK6;GRB2;ITGAV;CRK;TNS1;ITGA9
Kit Receptor Signaling Pathway WP407	0.0414794	0.456273	PTPRU;STAT1;STAT3;AKT1;TNFRSF10B;CSF2RB;GRB2;PIK3R1;CRK;VAV1;CRKL
G Protein Signaling Pathways WP232	0.0416956	0.431672	PRKCI;PDE4C;PRKCD;AKAP8;AKAP7;AKAP5;AKAP2;GNGT1;GNA13;AKAP10;NRAS;AKAP11;GNAL;CALM1
IL-7 Signaling Pathway WP297	0.0454435	0.444336	CCNA2;BCL2L11;STAT1;STAT3;AKT1;GRB2;PIK3R1;STAM
Hedgehog Signaling Pathway WP116	0.0461299	0.427309	SKI;SMO;SIN3A;IGF2;SAP18
Estrogen signaling WP1244	0.0484584	0.426434	GNGT1;CDK7;NCOR1;CREB1;CCND1;SIN3A;BCL2;AKT1;BRAF;GRB2;IKBKG;GTF2H2
IL-5 Signaling Pathway WP151	0.0498478	0.417772	STAT1;PRKCD;STAT3;IL5RA;AKT1;CTNNB1;CSF2RB;GRB2;PIK3R1;VAV1;CRKL
Hypothetical Network for Drug Addiction WP1246	0.0604208	0.483366	GRIA2;CREB1;CAMK4;TERF2IP;GRIN2B;GRIA3
G13 Signaling Pathway WP298	0.0628615	0.481027	PPP1CB;GNA13;ROCK2;WAS;IQGAP2;CALM1;APBB3
Mecp2 and Associated Rett Syndrome WP2910	0.0633372	0.464473	CREB1;NCOR1;SIN3A;BDNF;GAD1;E2F1;YBX1;TAF1
IL-9 Signaling Pathway WP10	0.0639836	0.450444	STAT1;STAT3;AKT1;GRB2;PIK3R1
Adipogenesis genes WP447	0.0665785	0.450685	MEF2A;CEBPA;EPAS1;STAT1;STAT2;SERPINE1;STAT3;LIFR;HNF1A;IGF1;SLC2A4;CREB1;NCOR1;RARA;E2F1;PNPLA3;CTNNB1;PCK1
Focal Adhesion-PI3K-Akt-mTOR-signaling pathway WP2841	0.0725121	0.472672	CSF3R;EPAS1;SLC2A3;PIK3R1;HIF3A;SLC2A4;PIK3C2A;THBS1;PIK3R5;IGF1R;PIK3C2B;GNGT1;NRAS;GNG2;AKT1;ITGAV;IKBKG;PDGFRB;NGFR;ITGA4;INSR;IGF1;VEGFA;RAB11B;CREB1;COL4A2;PIK3IP1;CDC37;ITGA11;GNB4;MDM2;GRB2;EIF4E2;MET;IFNAR1;FGFR1;CREB5;ITGA9
Monoamine GPCRs WP570	0.0778588	0.489398	HTR1F;ADRA1B;HTR5A;DRD3;ADRA2B;ADRA2A
EPO Receptor Signaling WP1249	0.0851823	0.516968	PTPRU;STAT1;STAT3;AKT1;GRB2
TNF-alpha NF-kB Signaling Pathway WP246	0.0935904	0.549063	PIAS3;SMARCC1;CSNK2A1;CRADD;STAT1;AKAP8;TNFRSF11A;RASAL2;CFLAR;IQGAP2;MCC;SMARCA4;CYLD;CASP8;NKIRAS1;CDC37;POLR1B;AKT1;FLNA;MCM5;FADD;IKBKG;AZI2
Insulin Signaling WP65	0.0944124	0.536019	SNAP25;PRKCI;STXBP4;INSR;PRKCD;SNAP23;PIK3R1;SLC2A4;PIK3C2A;IGF1R;MAPK11;PFKL;RAC2;AKT1;GRB2;SGK3;MAP3K7;CRK;MAP4K3;MAP3K12
p38 MAPK Signaling Pathway WP350	0.108741	0.598075	TGFB2;CREB1;STAT1;GRB2;MAP3K7;TGFBR1
Wnt Signaling Pathway NetPath WP539	0.120398	0.642124	CSNK2A1;FZD7;CSNK1E;NLK;PAX2;SFRP1;FRAT2;SOX1;CCND1;AKT1;PIN1;CTNNB1;TCF4;MAP3K7
MicroRNAs in Cardiomyocyte Hypertrophy WP1560	0.131343	0.679891	CDK7;ROCK2;STAT3;AKT1;CTNNB1;IKBKG;PIK3R1;IGF1;CALM1;IGF1R;MYLK
Osteoclast WP454	0.132098	0.664263	GPR68;TNFRSF11A;IFNAR1
Biogenic Amine Synthesis WP522	0.154396	0.754825	MAOA;GAD1;GAD2
Microglia Pathogen Phagocytosis Pathway WP3626	0.171759	0.817016	VAV3;RAC2;PIK3R1;PIK3C2A;VAV1;SIGLECE
ESC Pluripotency Pathways WP339	0.196481	0.910018	PDGFRB;FZD7;STAT3;SMAD9;LIFR;BRAF;HNF1A;FGF5;MDM2;AKT1;CTNNB1;GRB2;FGFR1;BMPR1A
Heme Biosynthesis WP18	0.1982	0.894439	FECH;CPOX
NLR Proteins WP1256	0.1982	0.872078	IKBKG;MAP3K7
Spinal Cord Injury WP2432	0.198792	0.853351	EFNB2;MMP12;EPHA4;NGFR;VCAN;SEMA6A;CCND1;BDNF;ROCK2;NCAN;E2F1;TACR1
Signaling of Hepatocyte Growth Factor Receptor WP193	0.199465	0.835854	STAT3;GRB2;MET;CRK;CRKL
Heart Development WP2067	0.215376	0.881537	TBX20;NFATC2;CTNNB1;NFATC1;VEGFA;BMPR1A
Leptin Insulin Overlap WP578	0.226944	0.907777	INSR;STAT3;AKT1
Serotonin and anxiety WP2141	0.226944	0.887604	GABRA1;ARC;PLEK
Small Ligand GPCRs WP353	0.226944	0.868308	CNR1;S1PR3;PTGDR
PluriNetWork WP1763	0.227273	0.851066	ROCK2;NEDD4L;ACVR1B;FGF5;ZMYM2;CCND1;SIN3A;AKT1;JARID2;CER1;SMARCC1;PBRM1;TLE2;INSR;STAT3;LIFR;ARID3B;SMARCA2;TGFBR1;SMARCA4;OCLN;CREB1;SMO;NCL;MTF2;ZFP42;MDM2;CTNNB1;PIN1;GRB2;FGFR1
Ethanol metabolism resulting in production of ROS by CYP2E1 WP4265	0.233448	0.855975	PRKCD;CYP2E1
Gene regulatory network modelling somitogenesis WP2852	0.269008	0.966231	LFNG;EPHA4
Alpha6-Beta4 Integrin Signaling Pathway WP488	0.273696	0.963409	CD151;PRKCD;CLCA2;AKT1;SFN;GRB2;PIK3R1;MET
Matrix Metalloproteinases WP441	0.27566	0.951298	MMP12;MMP25;BSG;TIMP2
Blood Clotting Cascade WP460	0.278283	0.941879	F10;PLAU;SERPINE1
Wnt Signaling Pathway and Pluripotency WP723	0.279534	0.928265	PRKCI;CCND1;PLAU;FZD7;PRKCD;CTNNB1;TCF4;CSNK1E;HNF1A;NLK;MAP3K7
TYROBP Causal Network WP3625	0.283967	0.925523	CD4;MAF;PLEK;LOXL3;RUNX3;SH2B3;TGFBR1
Cholesterol metabolism (includes both Bloch and Kandutsch-Russell pathways) WP4346	0.294876	0.943605	SOAT1;SCD2;ACOT2;SC5D;LBR;ABCG1
Nuclear receptors in lipid metabolism and toxicity WP431	0.296993	0.933407	VDR;RARA;CYP2E1;ABCG1
Wnt Signaling Pathway WP403	0.314086	0.969809	PRKCI;CCND1;PLAU;FZD7;PRKCD;CTNNB1;CSNK1E
Factors and pathways affecting insulin-like growth factor (IGF1)-Akt signaling WP3675	0.318515	0.966528	JKAMP;AKT1;IGF1;IGF1R
Glycolysis and Gluconeogenesis WP157	0.328215	0.979081	PFKL;SLC2A3;SLC2A4;ENO2;PCK1;HK2
Id Signaling Pathway WP512	0.328215	0.962763	CCNA2;CTNNB1;IGF1;PAX2;IGF1R;VEGFA
G1 to S cell cycle control WP413	0.32936	0.950284	ORC4;CDK7;CCND1;E2F1;MDM2;MCM5;E2F3
SIDS Susceptibility Pathways WP1266	0.32936	0.934957	CHRNB4;ADCYAP1R1;CREB1;MAOA;ECE1;YBX1;PPARGC1B
Signal Transduction of S1P Receptor WP57	0.330547	0.923432	ASAH2;AKT1;S1PR3
Serotonin and anxiety-related events WP2140	0.3397	0.934174	ARC;PLEK
Primary Focal Segmental Glomerulosclerosis FSGS WP2573	0.343573	0.930289	MYO1E;CD151;CTSL;AKT1;CTNNB1;ITGAV;PAX2;CD2AP
Splicing factor NOVA regulated synaptic proteins WP1983	0.343954	0.917212	CADM3;CASK;TERF2IP;GRIK2;GRIN2B
Delta-Notch Signaling Pathway WP265	0.355248	0.93319	LFNG;JAG2;NCOR1;POFUT1;SIN3A;STAT3;AKT1;HIVEP3;PIK3R1
Toll Like Receptor signaling WP88	0.361825	0.936487	CASP8;IRAK2;FADD;IKBKG
Aflatoxin B1 metabolism WP1262	0.383166	0.977351	GSTM1
Alzheimers Disease WP2075	0.386651	0.972152	BACE1;PPP3R1;CASP8;EIF2AK3;ATP2A2;FADD;PLCB1;GRIN2B
mRNA processing WP310	0.400972	0.993959	DDX6;RNASEL;RBM8A;NIP7;CELF2;CELF5;NOL8;MSI2;YBX1;ADARB2;MRPL11;SYNCRIP;LSM11;ATXN1;EXOSC4;QK;ZFP740;RBM34;RPP14;PPARGC1B;RBM11;RBM33;TTC14;ZFP830;FUS;GATC;ELMOD3;HNRNPAB;SRRM1;AFG3L1;PRPF4;DDX19B;SLC6A8;NCL;OAS3;RBM41;ACO1;HNRNPC;SREK1;EIF4E2;SLC25A4;EIF4G2;RBMS2;CPEB4
Alanine and aspartate metabolism WP240	0.408131	0.997655	GAD1;GAD2
IL-6 signaling Pathway WP387	0.428796	1	STAT1;PRKCD;STAT3;AKT1;GRB2;HNF1A;PIK3R1;NLK;MAP3K7;VAV1
Robo4 and VEGF Signaling Pathways Crosstalk WP3864	0.43999	1	VEGFA
mir-193a and MVP in colon cancer metastasis WP3979	0.43999	1	CCND1
Glucuronidation WP1241	0.441042	1	PGM3;PGM5
Mitochondrial LC-Fatty Acid Beta-Oxidation WP401	0.441042	1	ECI1;EHHADH
IL-1 Signaling Pathway WP37	0.447641	1	CAPNS1;IRAK2;AKT1;MAP3K7
Nuclear Receptors WP509	0.468591	1	NR4A2;VDR;RARA;NR2E1
PPAR signaling pathway WP2316	0.472856	1	SLC27A1;EHHADH;SCD4;SCD2;AQP7;SCD3;OLR1;PCK1
Apoptosis Modulation by HSP70 WP166	0.472915	1	CASP8;FADD
Exercise-induced Circadian Regulation WP544	0.475115	1	PURA;CRY2;QK;TUBB4A;EIF4G2
MAPK Cascade WP251	0.483365	1	NRAS;BRAF;MAP3K12
Oxidative Stress WP412	0.483365	1	MAOA;CAT;SOD2
Peptide GPCRs WP234	0.483824	1	CX3CR1;OXTR;EDNRA;NPY1R;TACR2;TACR1;OPRM1
Calcium Regulation in the Cardiac Cell WP553	0.488967	1	PRKCD;ATP2A2;ATP2B3;ATP2B2;ADRA1B;CACNA1E;SLC8A1;GNGT1;SLC8A3;GNG2;CAMK4;GNB4;RGS20;SFN
Fatty Acid Omega Oxidation WP33	0.491583	0.994466	CYP2E1
Pentose Phosphate Pathway WP63	0.491583	0.983165	RPIA
Non-odorant GPCRs WP1396	0.496395	0.981635	CX3CR1;OXTR;ADCYAP1R1;GPR68;C5AR2;ADRA1B;EDNRA;CALCR;P2RY4;CNR1;S1PR3;DRD3;PTGDR;XCR1;HTR1F;FZD7;TACR2;NPY1R;TACR1;OPRM1;HTR5A;ADRA2B;ADRA2A;SMO;APLNR
Dopaminergic Neurogenesis WP1498	0.530702	1	NR4A2;LMX1A;STAT3
Inflammatory Response Pathway WP458	0.530702	1	CD28;IL5RA;THBS1
Nucleotide Metabolism WP87	0.533218	1	PRPS2;DHFR
Myometrial Relaxation and Contraction Pathways WP385	0.551214	1	OXTR;PRKCD;ATP2A2;ADM;SLC8A1;ACTG1;GNGT1;CREB1;GNG2;CALD1;GNB4;RGS20;SFN;RAMP1
Eicosanoid metabolism via Cyclo Oxygenases (COX) WP4347	0.553436	1	EHHADH;PTGDS;PTGDR
Ovarian Infertility Genes WP273	0.553436	1	NCOR1;VDR;SYNE2
Prostaglandin Synthesis and Regulation WP374	0.553436	1	EDNRA;PTGDS;PTGDR
White fat cell differentiation WP2872	0.5755	1	CEBPA;CREB1;RARA
Eicosanoid Lipid Synthesis Map WP4335	0.580952	1	PTGDS
Methylation WP1247	0.580952	1	TPMT
Tryptophan metabolism WP79	0.586755	1	CAT;MDM2;CYP2E1;ACMSD
EBV LMP1 signaling WP1243	0.614422	1	IKBKG;MAP3K7
GPCRs, Class B Secretin-like WP456	0.614422	1	ADCYAP1R1;CALCR
Type II interferon signaling (IFNG) WP1253	0.617519	1	STAT1;STAT2;PRKCD
Leptin and adiponectin WP683	0.619564	1	ADIPOR2
Macrophage markers WP2271	0.619564	1	RAC2
Osteoblast WP238	0.619564	1	PDGFRB
ErbB signaling pathway WP1261	0.622578	1	NRG3;GRB2;CRK;PIK3R5
Notch Signaling Pathway WP29	0.622578	1	LFNG;JAG2;DTX3L;DLL3
Folic Acid Network WP1273	0.638968	1	CAT;PTGDS
Selenium Micronutrient Network WP1272	0.638968	1	CAT;PTGDS
Ptf1a related regulatory pathway WP201	0.654619	1	CTNNB1
Amino Acid metabolism WP662	0.656974	1	AOC3;MAOA;EHHADH;PYCR1;IARS;ACSS1;PCK1;GLS
Wnt Signaling in Kidney Disease WP3857	0.675061	1	INVS;FZD7;CTNNB1
Nucleotide GPCRs WP207	0.686446	1	P2RY4
Translation Factors WP307	0.688063	1	EIF2AK3;EIF4EBP2;EIF2S1;EIF4G2
Parkinsons Disease Pathway WP3638	0.709718	1	MAPK11;SYT11;UBE2J2
Retinol metabolism WP1259	0.709718	1	RDH10;RARA;CYP2E1
One carbon metabolism and related pathways WP1770	0.717628	1	DHFR;GAD1;GAD2;SOD2
Neural Crest Differentiation WP2074	0.723075	1	TFAP2B;MSX2;SNAI2;CTNNB1;TCF4;ETS1;FGFR1;DLL3
Cytokines and Inflammatory Response WP222	0.724919	1	IL11;CD4
Estrogen metabolism WP1264	0.741576	1	GSTM1
Keap1-Nrf2 WP1245	0.741576	1	MAF
One Carbon Metabolism WP435	0.760994	1	DHFR;MTRR
Cholesterol Biosynthesis WP103	0.765393	1	SC5D
GPCRs, Class C Metabotropic glutamate, pheromone WP327	0.765393	1	GPRC5C
Eukaryotic Transcription Initiation WP567	0.770371	1	CDK7;POLR1B;GTF2H2
Striated Muscle Contraction WP216	0.796584	1	TPM3;DMD;ACTG1
Complement Activation, Classical Pathway WP200	0.806648	1	CD55
EDA Signalling in Hair Follicle Development WP3652	0.824471	1	EDARADD
Eicosanoid Synthesis WP318	0.824471	1	PTGDS
Lung fibrosis WP3632	0.825145	1	PLAU;ELN;IGF1;SKIL
Fatty Acid Beta Oxidation WP1269	0.833682	1	ECI1;DECR1
Glycogen Metabolism WP317	0.833682	1	AGL;CALM1
Complement and Coagulation Cascades WP449	0.834685	1	F10;PLAU;SERPINE1;CD55
Orphan GPCRs WP1398	0.840651	1	GPR137
Statin Pathway WP1	0.840651	1	SOAT1
Metapathway biotransformation WP1251	0.84681	1	HS3ST3B1;GSTM1;NAA40;TPMT;NDST3;CHST1;CYP2E1;NAT8L;GAL3ST3;CHST2
BMP Signaling Pathway in Eyelid Development WP3663	0.855341	1	SFRP1
Hypertrophy Model WP202	0.855341	1	VEGFA
Fatty Acid Biosynthesis WP336	0.880785	1	DECR1
Oxidation by Cytochrome P450 WP1274	0.894194	1	CYB5R1;CYP2E1
DNA Replication WP150	0.902026	1	ORC4;MCM5
GPCRs, Class A Rhodopsin-like WP189	0.938636	1	CX3CR1;OXTR;HTR1F;GPR63;NPY1R;OPRM1;ADRA1B;HTR5A;ADRA2B;ADRA2A;P2RY4;CNR1;APLNR;DRD3;PTGDR
Glutathione and one carbon metabolism WP730	0.950092	1	MTRR
Eicosanoid metabolism via Lipo Oxygenases (LOX) WP4348	0.954696	1	EHHADH
Oxidative Damage WP1496	0.982791	1	BCL2
Electron Transport Chain WP295	0.988237	1	SLC25A27;SCO1;COX15;SLC25A4
GPCRs, Other WP41	0.990874	1	EDNRA;CALCR;XCR1;SMO;CNR1;FZD7;OPRM1
Purine metabolism WP2185	0.991236	1	PRPS2;ENTPD1;POLR3GL;ENTPD5;POLR1B;PDE4C;POLR3F;PFAS
Selenium metabolism/Selenoproteins WP108	0.992069	1	CREM
Proteasome Degradation WP519	0.993466	1	PSMD9
Odorant GPCRs WP1397	0.997051	1	GPR63;MRGPRB1;GPR20;GPR137;MRGPRE;TAS1R3;LGR5;GPR157
Cytoplasmic Ribosomal Proteins WP163	0.998596	1	RPL31;RPS3

## Sheet: Table S7
Term	P-value	Adjusted P-value	Genes
Glioblastoma	3.18266e-10	3.12792e-06	IL1RN;NDUFA13;SMARCB1;BCCIP;AHR;ENO2;TNF;ICAM1;ACTG1;IGF1R;GLS;CDC14B;HOXA9;EDNRA;CCND2;CAPNS1;CCND1;KIF5C;KHSRP;MYC;SALL4;BSG;AKT1;SOX9;PTGDS;SKP2;PDK1;KCNH2;PDGFRB;MAP2K3;GSTK1;EPHA4;CSNK2A1;CD93;IMP3;SOX11;EBF3;RUNX2;MYCN;SOAT1;STIM1;LOX;COL4A1;NCL;S100A6;HOXB7;GRIA2;NOTCH3;DLX2;CD151;GATA6;NREP;ABHD5;NLK;PRKCZ;ADIPOR2;RASGRP3;RRAS;PRDX1;RIPK1;RSU1;RHPN2;FADD;MAP2K7;S100A10;ZBTB18;VAT1;CBX7;JU…
Colorectal Cancer	5.54376e-09	2.7242e-05	IL1RN;SMARCB1;FZD10;CLDN2;ANTXR2;CYB5D2;ICAM1;GLS;PREX2;MYC;NDST3;BSG;CHEK1;AKT1;DIP2B;SOX9;PTGDS;SKP2;TNS3;SOX7;EPHB3;PDK1;NUP214;GSTK1;EPHA4;CSNK2A1;RUNX2;ARC;SOAT1;RUFY3;AKAP9;TFAM;HOXB7;GATA6;PIK3R3;IQGAP1;NLK;KALRN;PRKCZ;ADAMTS15;BRIP1;NUAK1;FADD;B4GALNT2;S100A10;SPTBN2;JUN;XRCC6;JAG1;JUND;FOXF2;FUCA1;SLC33A1;PBX3;IGF2;BRAF;STAM;DCLK1;DHFR;OCLN;SLC6A8;WNK1;SNAI1;FAT4;ZBTB8B;CPEB2;EZH2;CPEB4;…
Medulloblastoma	8.69832e-09	2.84957e-05	ITGB1;COL18A1;SNED1;NRP2;SMARCB1;DIS3L;AHR;TNF;IGF1R;PTBP1;CCND2;CCND1;CDH1;MDK;MYC;KHSRP;AKT1;TIMP3;KIF1B;SOX9;RAC1;PTGDS;SKP2;CTSB;PDGFRB;IL13;SOX11;EBF3;AXIN2;DYNLL1;MMP9;DNM2;MYCN;SMO;ASPH;SCN8A;S100A6;DCX;BIRC5;CRK;MET;KCNA1;EFNA5;THBS1;RELA;AURKB;NRAS;MNT;KCTD21;INPP5E;E2F1;OTX1;MAP2K7;S100A10;FZD1;ZBTB18;BDNF;STAT3;IGF2;MAPK14;NFKB1;DHFR;IL6;CXCL12;WT1;WNK1;DLC1;SNAI1;BCL2;PIN1;EZH2
Glioma	2.79754e-08	6.87355e-05	NDUFA13;SMARCB1;CTNND1;ZDHHC5;PLOD2;PRDM1;AHR;ENO2;TNF;ICAM1;IGF1R;GLS;SLC8A2;HOXA9;EDNRA;CCND2;CAPNS1;CCND1;CDH1;KHSRP;MYC;SALL4;RAVER2;BSG;CHEK1;AKT1;NRCAM;TRIM27;SOX9;SKP2;PDK1;PDGFRB;MAP2K3;GSTK1;EPHA4;SLC15A1;CD93;SOX11;TUG1;RUNX2;ADAM17;MYCN;SOAT1;STIM1;LOX;COL4A1;SCN8A;RAB34;NCL;ZFP42;S100A6;TFAM;GRIA2;NOTCH3;CD151;GATA6;PIK3R3;IQGAP1;NREP;NLK;RASGRP3;MAN2A2;CALD1;PRDX1;RIPK1;RSU1;RHPN2;FA…
Glioblastoma Multiforme	2.98066e-08	5.85879e-05	PTPRU;COL18A1;NRP2;SMG1;DYRK2;MTR;TNF;IGF1R;GLS;CDC14B;PTBP1;HOXA9;EDNRA;CCND1;KHSRP;MYC;SALL4;RAVER2;AKT1;HIF1AN;SKP2;CTSB;KCNH2;PDGFRB;GSTK1;IMP3;ABCC5;IL13;ANXA5;SOX11;AXIN2;MMP9;ADRA2B;DUSP6;ZEB2;NCOR1;VSNL1;STIM1;CAT;ZFP42;S100A6;DCX;BIRC5;PPARA;SGK1;MET;NOTCH3;DLX2;FGL2;GATA6;SLC3A2;NLK;PRKCZ;THBS1;SPP1;E2F1;RIPK1;FADD;MAP2K7;ZBTB18;CBX7;JUN;XRCC6;JAG1;JUND;STAT1;BDNF;LRRN2;STAT3;IGF2;TNFRS…
Brain Neoplasms	3.39236e-08	5.55668e-05	COL18A1;SMARCB1;SLC2A3;AHR;LAMC1;NR2E1;TNF;GLS;ICAM1;PTBP1;MMP25;CCND2;CCND1;CDH1;MDK;MYC;BSG;DNMT3B;AKT1;SOX9;RAC1;PTGDS;CTSB;VAV3;PDGFRB;GSTK1;IL13;EBF3;MMP9;PTBP2;ADAM17;MYCN;SMO;SOAT1;CAT;DCX;MET;TLR2;TTYH1;DTX2;IQGAP1;PTN;RELA;NRAS;ATXN1;SPP1;E2F1;DMD;FADD;LRIG2;ZBTB18;NTRK2;TCF7L2;JAG1;STAT1;BDNF;STAT3;GFPT1;IGF2;TNFRSF10B;HMGA2;BRAF;NFKB1;DLK1;APLN;DHFR;IL6;CXCL12;LIN28A;WNK1;BCL2;TCF4;NF2…
Malignant neoplasm of large intestine	3.54005e-08	4.97024e-05	IL21;GLS;ICAM1;IGF1R;PTBP1;CCND1;CDH1;MYC;CHEK1;AKT1;SOX9;KCNH2;EPHA4;IL13;TUG1;SRCIN1;MMP9;ADAM17;TBL1XR1;RUFY3;TFAM;MYH9;PPARA;SGK1;HOXB7;AJUBA;CRK;MET;PIK3R3;FOXK1;IQGAP1;CORO1A;LPP;ADIPOR2;THBS1;CDC42;NRAS;STK35;SPP1;E2F1;FSD1;MAP2K7;FAM83D;EGLN2;FOXF2;STAT1;BDNF;USP22;STAT3;HMGA2;BRAF;MCC;MAPK14;DCLK1;IL6;CXCL12;PQLC2;SNAI1;BCL2;TCF4;ERCC6;CPEB2;EZH2
Malignant neoplasm of ovary	4.5747e-08	5.62002e-05	MDC1;TOR2A;IL1RN;NUP107;CTNND1;BCCIP;NUCKS1;AHR;COMT;BACH1;TNF;BACH2;ICAM1;ACTG1;IGF1R;HOXA9;EDNRA;CCND2;CCND1;CDH1;MYC;SALL4;BSG;CHEK1;AKT1;TRIM27;SOX9;PTGDS;SKP2;MAP3K7;SOX7;EPHB3;KCNH2;PDGFRB;NUP214;GSTK1;SCARA3;RBFOX2;FST;SOX11;RUNX2;ADAM17;MYCN;SOAT1;LOX;S100A6;HOXB4;TFAM;TARS2;RAI14;NOTCH3;CBFB;DLX5;GATA6;PIK3R3;IQGAP1;NLK;CORO1A;PRKCZ;SOCS2;BRIP1;RIPK1;MAP2K7;S100A10;WDTC1;KL;CD164;JUN;JAG…
Pancreatic Ductal Adenocarcinoma	4.99885e-08	5.45875e-05	ITGB1;FAAH;CTNND1;CHD7;TNF;GLS;IGF1R;PREX2;PTBP1;XPO1;CCND1;CDH1;MDK;MYC;DNMT3B;AKT1;TIMP3;EMB;SOX9;RAC1;SKP2;KCNH2;EIF5A;VAV3;EPHA4;DUSP1;IMP3;PDPK1;IL13;FOXL1;DYNLL1;MMP9;RUNX2;TGFBR1;ADAM17;NCL;TRAF6;S100A6;DSG3;HOXB7;CRK;ABCG1;SLC24A2;CEBPA;CD151;GATA6;TULP3;THBS1;RELA;CDC42;CNR1;PRDX1;SPP1;E2F1;MAP2K7;MYO10;GAD1;USP22;STAT3;IGF2;TNFRSF10B;HMGA2;BRAF;MAPK14;NFKB1;DCLK1;IL6;PNKD;CXCL12;KLF5;WT…
Malignant tumor of colon	8.39352e-08	8.24915e-05	IL1RN;CTNND1;AHR;CLDN2;COMT;TNF;ICAM1;IGF1R;NR3C2;HOXA9;CCND2;CCND1;CDH1;MYC;BSG;CHEK1;AKT1;NRCAM;TRIM27;SOX9;PTGDS;SKP2;MAP3K7;KCNH2;PDGFRB;MAP2K3;GSTK1;CSNK2A1;TPM2;RUNX2;ADAM17;ARC;MYCN;SOAT1;LOX;S100A6;HOXB7;CD151;SDC4;GATA6;CREM;IQGAP1;NLK;NID1;CORO1A;ADIPOR2;ADAMTS15;BRIP1;NUAK1;CALD1;ZMAT3;PRDX1;BMF;RIPK1;MAP2K7;PPARGC1B;FZD1;KL;CBX7;JUN;XRCC6;JAG1;JUND;CBX5;BDNF;RDX;EIF2AK3;IGF2;TNFRSF10B…
Prostate carcinoma	9.73647e-08	8.6991e-05	MDC1;IL1RN;FAAH;ENO2;ANTXR2;ICAM1;HOXA9;EDNRA;CAPNS1;MYC;BSG;CHEK1;AKT1;SOX9;PTGDS;SKP2;TNS3;PDK1;NUP214;GSTK1;EPHA4;CSNK2A1;IMP3;SOX11;FNDC3A;RUNX2;ARMC2;SOAT1;SUCLG2;TFAM;TLN1;TRIB2;PIK3R3;NLK;PRKCZ;BRIP1;SEC14L1;RRAS;PRDX1;FADD;ST3GAL2;JUN;XRCC6;JAG1;JUND;FOXF2;CADM2;RDX;SLC33A1;PBX3;IGF2;PYCR1;PTK6;BRAF;HSPBAP1;SLC6A8;PPP1R1A;WNK1;SNAI1;EZH2;PTPRU;COL18A1;NRP2;ARHGAP1;MRPL41;XPO1;RAC2;GPR137;…
Colon Carcinoma	9.77049e-08	8.00203e-05	IL1RN;CTNND1;AHR;CLDN2;COMT;TNF;ICAM1;ACTG1;IGF1R;NR3C2;GLS;HOXA9;CCND1;CDH1;MYC;BSG;CHEK1;AKT1;NRCAM;SOX9;PTGDS;SKP2;MAP3K7;EPHB3;KCNH2;PDGFRB;NUP214;GSTK1;CSNK2A1;TPM2;RUNX2;ADAM17;ARC;SMO;SOAT1;LOX;NCL;S100A6;HOXB7;CD151;SDC4;GATA6;CREM;IQGAP1;NLK;NID1;CORO1A;PRKCZ;ADIPOR2;ADAMTS15;BRIP1;NUAK1;CALD1;FUT9;ZMAT3;PRDX1;BMF;RIPK1;MAP2K7;PPARGC1B;WDTC1;FZD1;KL;CBX7;JUN;XRCC6;JAG1;JUND;CBX5;BDNF;RDX…
Ovarian Carcinoma	1.42553e-07	0.00010777	MDC1;TOR2A;IL1RN;NUP107;SMARCB1;DCLRE1C;CTNND1;BCCIP;NUCKS1;AHR;FRY;COMT;BACH1;TNF;BACH2;ICAM1;ACTG1;IGF1R;HOXA9;EDNRA;CCND2;CCND1;CDH1;MYC;SALL4;BSG;CHEK1;AKT1;TRIM27;SOX9;PTGDS;SKP2;MAP3K7;SOX7;EPHB3;KCNH2;PDGFRB;GSTK1;SCARA3;RBFOX2;FST;SOX11;RUNX2;ADAM17;MYCN;SOAT1;STIM1;LOX;S100A6;HOXB4;TFAM;TARS2;HOXB7;RAI14;NOTCH3;CBFB;DLX5;GATA6;PIK3R3;IQGAP1;NLK;CORO1A;SOCS2;BRIP1;RIPK1;FADD;MAP2K7;S100A1…
Atypical Teratoid Rhabdoid Tumor	1.73977e-07	0.000122132	SMARCB1;HMGA2;BRAF;IGF1R;CLDN6;MYCN;LIN28A;CCND1;MYC;SPP1;BCL2;NF2;MAP2K7;EZH2
Tumor Progression	3.83275e-07	0.000251122	MDC1;IL1RN;CTNND1;FZD10;AHR;CLDN2;TNF;ICAM1;IGF1R;NR3C2;EDNRA;CCND2;CCND1;CDH1;MYC;SALL4;BSG;CHEK1;AKT1;NRCAM;SOX9;PTGDS;SKP2;SOX7;PDK1;KCNH2;PDGFRB;MAP2K3;IMP3;FST;SACM1L;TUG1;RUNX2;FRMD5;ADAM17;MYCN;SOAT1;STIM1;LOX;TBL1XR1;RAB34;NCL;S100A6;HOXB7;NOTCH3;DLX2;CD151;RBM8A;GATA6;PIK3R3;IQGAP1;EFNA5;DNAJC27;SOCS2;NUAK1;CALD1;RIPK1;MAP2K7;GRIA3;KL;CBX7;JUN;XRCC6;JAG1;JUND;CBX5;FOXF2;BDNF;RDX;IGF2;HMG…
Hepatocarcinogenesis	3.85484e-07	0.000236784	COL18A1;IL1RN;SUV39H1;CTNND1;ARHGAP1;AHR;TNF;IGF1R;PTBP1;XPO1;CCND2;CCND1;CDH1;MYC;SALL4;DNMT3B;AKT1;IKBKG;SKP2;MAP3K7;SOX7;GSTK1;DUSP1;FST;DYNLL1;CCNA2;ZEB2;SOAT1;NCL;PPARA;MET;CEBPA;SRF;LRP6;RASGRP3;PPP2CA;NRAS;PRDX1;SPP1;E2F1;FSD1;MBD4;KL;JUN;JUND;CBX5;STAT3;IGF2;STAM;NFKB1;DCLK1;DLK1;PTPRD;RPIA;IL6;LIN28A;DLC1;PNPLA3;PIN1;APBA1;EZH2
Lymphoma	4.44166e-07	0.00025678	SLC23A2;IL1RN;DCLRE1C;PRDM1;AHR;ENO2;ANTXR2;COMT;TNF;BACH2;ICAM1;SMC2;SPIB;EDNRA;CCND2;CCND1;CDH1;MYC;SALL4;CHEK1;AKT1;PTGDS;SKP2;MAP3K7;PDGFRB;GSTK1;SOX11;RUNX2;MYCN;SOAT1;TBL1XR1;TFAM;NOTCH3;CD151;DLX5;CORO1A;NUAK1;BRINP1;PRDX1;PLCG2;MAP2K7;EVI5;GRIA3;CBX7;JUN;XRCC6;JAG1;JUND;IGF2;TNFRSF10B;HMGA2;PTK6;BRAF;SMAD5;NFKB1;DHFR;IL6;CXCL12;WNK1;BCL2;PIN1;CNTN2;TCF3;MYD88;EZH2;ITGB1;IL21;COL18A1;NRP2;…
Bladder Neoplasm	5.49067e-07	0.00029979	MDC1;AHR;ENO2;COMT;TNF;ICAM1;IGF1R;NR3C2;GLS;HOXA9;EDNRA;CCND1;CDH1;MYC;BSG;CHEK1;AKT1;TRIM27;SOX9;SKP2;MAP3K7;PDGFRB;GSTK1;IMP3;FST;SOX11;LIG3;TUG1;HIC2;MYCN;LOX;TBL1XR1;S100A6;IFNAR1;ITPR3;IQGAP1;BRINP1;CALD1;SLC38A6;SMYD3;MAP2K7;WDTC1;JUN;XRCC6;JAG1;JUND;BDNF;IGF2;TNFRSF10B;HMGA2;PRRC2C;BRAF;NFKB1;DCLK1;IL6;DAB2;CXCL12;LIN28A;WNK1;SP4;SNAI1;BCL2;PEMT;NF2;EIF4G2;EZH2;ITGB1;COL18A1;NCAN;MTR;SLC2…
Heart Diseases	6.19278e-07	0.00032033	SCARB1;NOTCH3;IL1RN;CHD7;ATP2A2;SLC3A2;TNF;THBS1;NR3C2;PPP2CA;MYC;BSG;RAC2;SPP1;DMD;FSD1;GSTK1;XRCC6;KLF13;GAA;ANXA5;STAT3;BRAF;ABCC9;MMP9;RUNX2;NFKB1;ADRA2A;DLK1;HADHB;CCNA2;IL6;LOX;CAT;PELI1;TCF4;PPARA;SGK1;MET;GLA;MYD88;PNPLA2;FBN1
Neoplastic Cell Transformation	6.56103e-07	0.000322409	KCNH2;JUN;STAT3;SLC40A1;ENO2;MMP9;NFKB1;RELA;ACTG1;IGF1R;IL6;OCLN;ZEB2;CCND2;MYCN;LIN28A;CCND1;CDH1;MYC;CAT;BCL2;SNAI1;RAC1;MYD88
Fibrosis	6.83578e-07	0.000319915	IL1RN;TNF;THBS1;ICAM1;NR3C2;CDC42;CCND2;CCND1;SPP1;AKT1;RAC1;MAP2K7;PDGFRB;ITGA3;STAT1;IL13;STAT3;MAPK14;ADRA2A;RHOA;PHOX2A;CCNA2;IL6;CXCL12;LOX;WT1;TCF3;SGK1
Thyroid Neoplasm	6.86552e-07	0.000306701	COL18A1;NDUFA13;SLC2A3;TNF;IGF1R;HOXA9;EDNRA;CCND2;CCND1;CDH1;BSG;AKT1;TIMP3;NRCAM;PTGDS;SKP2;CTSB;GSTK1;SOX11;ADRA2B;MMP9;RUNX2;MADD;AKAP9;S100A6;BIRC5;MCM5;MET;NOTCH3;THBS1;NRAS;SPP1;E2F1;BAK1;MAP2K7;SNX5;FZD1;SPAG9;CBX7;JUN;BDNF;FUCA1;STAT3;IGF2;HMGA2;BRAF;MAPK14;NFKB1;RAB11A;RPIA;IL6;WT1;BCL2;PIN1;RAD9A;FOXA2
Osteopenia	8.64346e-07	0.000369339	IL1RN;NUP107;SLC20A1;CHD7;CREM;PLOD3;PLOD2;PTN;AHR;ANTXR2;TNF;PSMC3IP;UNC80;IL1RL1;NRAS;CCND1;TRPS1;MCF2L;PLCG2;SPP1;TMED1;DMD;ATP7A;RSPRY1;PDGFRB;KL;IRX5;STAT1;IL13;STAT3;EIF2AK3;PYCR1;BRAF;RUNX2;DUSP6;NFKB1;IL6;SCN8A;BCL2;NSMF;FAT4;TLR2;FBN1
Malignant neoplasm of prostate	1.13421e-06	0.000464459	ITSN2;MDC1;IL1RN;FAAH;ENO2;ANTXR2;ICAM1;HOXA9;EDNRA;CAPNS1;MYC;BSG;CHEK1;AKT1;SOX9;PTGDS;SKP2;PDK1;GSTK1;EPHA4;CSNK2A1;IMP3;SOX11;RUNX2;SOAT1;TFAM;TLN1;TRIB2;PIK3R3;NLK;PRKCZ;BRIP1;SEC14L1;RRAS;PRDX1;FADD;ST3GAL2;JUN;XRCC6;JAG1;JUND;FOXF2;CADM2;RDX;SLC33A1;PBX3;IGF2;PYCR1;PTK6;BRAF;HSPBAP1;SLC6A8;PPP1R1A;WNK1;SNAI1;EZH2;PTPRU;COL18A1;NRP2;ARHGAP1;MRPL41;XPO1;RAC2;GPR137;TIMP3;RAC1;CTSB;VAV3;DUSP3…
Alzheimer's Disease	1.18843e-06	0.000467194	IL1RN;FAAH;IRS4;AHR;ENO2;COMT;BACH1;TNF;SLC8A1;ICAM1;IGF1R;NR3C2;CCND1;CDH1;KHSRP;MYC;BSG;CHEK1;AKT1;PTGDS;PDK1;PDGFRB;NUP214;GSTK1;EPHA4;CSNK2A1;EBF3;SYPL2;ADAM17;ARC;SOAT1;LOX;NAAA;MADD;AKAP9;S100A6;SUCLG2;TFAM;SREK1;ABCG1;GRIA2;NOTCH3;PAXIP1;PIK3R3;ITPR3;KALRN;ARPP19;CPLX1;PLD3;SOCS2;PPP3R1;ATXN1;RRAS;PRDX1;PLCG2;RIPK1;SKIL;DRD3;GRIA3;KL;JUN;JUND;HOMER1;BDNF;SLC33A1;EIF2AK3;IGF2;NBEAL1;PRRC2C;…
Breast Carcinoma	1.28478e-06	0.000485645	ITSN2;MDC1;SLC23A2;IL1RN;FAAH;CERK;ZDHHC5;CLDN2;ENO2;ANTXR2;BACH1;DCAF7;ICAM1;SMC2;GLS;PREX2;SPIB;HOXA9;EDNRA;CAPNS1;MYC;BSG;CHEK1;AKT1;SOX9;PTGDS;SKP2;TNS3;SOX7;PDK1;NUP214;GSTK1;EPHA4;RBFOX2;CSNK2A1;IMP3;SACM1L;ARRDC3;DDX10;SOX11;RUNX2;CLDN6;SOAT1;ZC3H11A;AKAP9;TFAM;TLN1;HOXB7;RABL6;PFN2;PAXIP1;SDC4;GATA6;SLCO5A1;IQGAP1;NLK;PRKCZ;ADAMTS15;BRIP1;NUAK1;RRAS;PRDX1;PLCG2;RSU1;FADD;PPARGC1B;S100A10;…
Colorectal Carcinoma	1.41028e-06	0.000513342	IL1RN;SMARCB1;CLDN2;ANTXR2;ICAM1;GLS;HOXA9;MYC;BSG;CHEK1;AKT1;SOX9;PTGDS;SKP2;TNS3;SOX7;EPHB3;PDK1;GSTK1;EPHA4;CSNK2A1;RUNX2;ARC;SOAT1;RUFY3;AKAP9;TFAM;HOXB7;GATA6;PIK3R3;IQGAP1;NLK;ADAMTS15;BRIP1;NUAK1;FADD;S100A10;JUN;XRCC6;JAG1;JUND;FOXF2;FUCA1;PBX3;IGF2;BRAF;DCLK1;DHFR;OCLN;WNK1;SNAI1;FAT4;CPEB2;EZH2;CPEB4;CD320;IL21;COL18A1;NRP2;SUV39H1;MRPL41;XPO1;TIMP3;RAC1;LDLRAP1;CTSB;APC2;DUSP4;VAV3;DUS…
Adenocarcinoma of lung (disorder)	1.47044e-06	0.000516123	FAAH;NDUFA13;CERK;CTNND1;PRDM1;AHR;CLDN2;FRY;ENO2;TNF;ICAM1;IGF1R;CCND1;CDH1;MYC;BSG;CHEK1;AKT1;SOX9;PDK1;GSTK1;EPHA4;SLC15A2;FST;LMTK2;SRCIN1;SUPT7L;RUNX2;CLDN6;ADAM17;NCL;SUCLG2;HOXB7;NOTCH3;GATA6;PIK3R3;PRKCZ;LPP;ATXN1;FUT9;IRAK2;MAP2K7;JUN;XRCC6;JUND;BDNF;RDX;IGF2;BRAF;SMAD5;NFKB1;IL6;CXCL12;WNK1;SNAI1;BCL2;PIN1;TCF4;EIF4G2;EZH2;RAD9A;PTPRU;ARHGAP1;AATK;LIMD1;MDK;DNMT3B;RAC1;APC2;DUSP4;EIF5A;…
Leukemia, Myelocytic, Acute	1.49818e-06	0.000507727	IL1RN;SMARCB1;DCLRE1C;POGLUT1;MSI2;PRDM1;ENO2;BACH1;TNF;BACH2;ICAM1;IGF1R;GLS;HOXA9;CCND2;CCND1;CDH1;KHSRP;MYC;SALL4;CHEK1;AKT1;SKP2;MAP3K7;SOX7;PDK1;KCNH2;PDGFRB;NUP214;GSTK1;RBFOX2;CD93;IMP3;DDX10;MOGS;EBF3;FNDC3A;TUG1;RUNX2;ADAM17;MYCN;SOAT1;S100A6;HOXB4;TRIB2;HOXB7;SDC4;CBFB;PIK3R3;EFNA5;LPP;SOCS2;BRIP1;DPP6;ATXN1;RRAS;RIPK1;MAP2K7;S100A10;WDTC1;JUN;JAG1;JUND;PBX3;IGF2;TNFRSF10B;HMGA2;BRAF;SM…
Prostatic Neoplasms	1.87048e-06	0.000612769	ITSN2;IL1RN;NDUFA13;GPR68;CTNND1;AHR;ANTXR2;COMT;TNF;ICAM1;IGF1R;EDNRA;CCND2;CAPNS1;CCND1;CDH1;MYC;BSG;CHEK1;AKT1;SOX9;PTGDS;SKP2;MAP3K7;SOX7;KCNH2;PDGFRB;GSTK1;SCARA3;CSNK2A1;FST;LMTK2;RUNX2;TOM1L1;ADAM17;LOX;TBL1XR1;GPD2;NAAA;TRIB2;CREM;PRKCZ;ADIPOR2;RASGRP3;SOCS2;ADAMTS15;BRIP1;RRAS;RIPK1;SMYD3;CD164;JUN;JAG1;SDF2L1;JUND;BDNF;IGF2;EPHX3;PTK6;BRAF;NFKB1;IL6;DAB2;CXCL12;WNK1;BCL2;SP5;PIN1;NF2;EZ…
Addictive Behavior	1.87413e-06	0.000594159	FAAH;NR2E1;COMT;KALRN;GLS;IGF1R;CNR1;MYC;E2F1;AKT1;NRCAM;MAP2K7;CSMD1;DRD3;PDK1;NTRK2;JUN;JUND;HOMER1;BDNF;STAT3;IGF2;BRAF;NFKB1;SLC4A7;CDK7;MYCN;BCL2;CNIH3;MET;EZH2
Pancreatic Neoplasm	1.89751e-06	0.000582772	ITGB1;COL18A1;NRP2;CTNND1;MTR;AHR;SLC7A11;TNF;ICAM1;IGF1R;PTBP1;CCND1;CDH1;MYC;AKT1;SOX9;RAC1;CTSB;EIF5A;DUSP1;ABCC5;IL13;FOXL1;PROX1;MMP9;DUSP6;TGFBR1;DNM2;TGFBR3;SMO;LOX;PALLD;S100A6;BIRC5;CRK;MET;IFNAR1;TLR2;NOTCH3;CEBPA;SEMA3A;GATA6;PTN;ACVR1B;PRKCZ;THBS1;RELA;CNR1;SPP1;RIPK1;MAP2K7;JUN;JAG1;RIOK3;RDX;STAT3;TNFRSF10B;HMGA2;BRAF;CFLAR;MAPK14;NFKB1;IL6;CXCL12;KLF5;WT1;WNK1;MGAT4A;BCL2;EZH2
Status Epilepticus, Subclinical	1.95693e-06	0.000582811	GRIA2;NTRK2;IL1RN;PDXK;JUN;JUND;BDNF;EIF2AK3;ATP2A2;TNF;SLC8A1;CNR1;SCN8A;CAT;DMD;SNTA1
Complex Partial Status Epilepticus	1.95693e-06	0.000565669	GRIA2;NTRK2;IL1RN;PDXK;JUN;JUND;BDNF;EIF2AK3;ATP2A2;TNF;SLC8A1;CNR1;SCN8A;CAT;DMD;SNTA1
Grand Mal Status Epilepticus	1.95693e-06	0.000549507	GRIA2;NTRK2;IL1RN;PDXK;JUN;JUND;BDNF;EIF2AK3;ATP2A2;TNF;SLC8A1;CNR1;SCN8A;CAT;DMD;SNTA1
Non-Convulsive Status Epilepticus	1.95693e-06	0.000534243	GRIA2;NTRK2;IL1RN;PDXK;JUN;JUND;BDNF;EIF2AK3;ATP2A2;TNF;SLC8A1;CNR1;SCN8A;CAT;DMD;SNTA1
Simple Partial Status Epilepticus	1.95693e-06	0.000519804	GRIA2;NTRK2;IL1RN;PDXK;JUN;JUND;BDNF;EIF2AK3;ATP2A2;TNF;SLC8A1;CNR1;SCN8A;CAT;DMD;SNTA1
Pancreatic carcinoma	1.9897e-06	0.000514599	IL1RN;FAAH;CTNND1;PLOD2;PRDM1;COMT;BACH1;TNF;ICAM1;IGF1R;NR3C2;SMC2;CCND2;CCND1;CDH1;KHSRP;MYC;BSG;CHEK1;AKT1;TRIM27;SOX9;SKP2;MAP3K7;TNS3;SOX7;PDK1;KCNH2;PDGFRB;GSTK1;EPHA4;SLC15A1;IMP3;ZBTB34;LIG3;TUG1;RUNX2;ADAM17;MYCN;SOAT1;COL4A2;LOX;NCL;MADD;S100A6;HOXB7;IFNAR1;NOTCH3;GATA6;NUAK1;DPP6;PRDX1;RIPK1;SMYD3;FADD;MAP2K7;GRIA3;KL;CBX7;JUN;XRCC6;JAG1;JUND;GFPT1;SLC33A1;IGF2;TNFRSF10B;HMGA2;PTK6;BRA…
Leukemogenesis	2.02727e-06	0.000510873	IL21;IL1RN;SMARCB1;FMN2;MSI2;PRDM1;TNF;BACH2;SPIB;PTBP1;HOXA9;EDNRA;XPO1;CCND1;CDH1;MYC;SALL4;TRPS1;DNMT3B;AKT1;RAC1;SKP2;NUP214;EIF5A;PDGFRB;CD93;IL13;DDX10;ADRA2B;DUSP6;RUNX2;RHOA;DNM2;NCOR1;SOAT1;NCL;BIRC5;TRIB2;NOTCH3;CEBPA;CBFB;DLX5;SLC3A2;LPP;RELA;NRAS;BRIP1;ATXN1;BRINP1;SPP1;E2F1;RIPK1;MAP2K7;EVI5;SH2B3;PDLIM7;JUN;JAG1;JUND;CBX5;BDNF;STAT3;PBX3;IGF2;SMAD5;NFKB1;PML;IL6;CXCL12;WT1;DLC1;BCL2…
Cancer of Nasopharynx	2.30354e-06	0.000565981	OSCP1;MDC1;TNFRSF19;STAT3;MMP9;RELA;NFKB1;EDNRA;IL6;CDH1;WNK1;BCL2;FLNA;MAP2K7;PDLIM7
Conventional (Clear Cell) Renal Cell Carcinoma	2.33999e-06	0.000560913	ITGB1;COL18A1;SCARB1;NRP2;DNHD1;FMN2;AHR;TNF;SYNE2;IGF1R;CCND1;CDH1;MYC;BSG;AKT1;TIMP3;CTSB;PDGFRB;GSTK1;SLC15A1;PBRM1;ANXA4;IL13;MMP9;TGFBR1;CCNA2;TGFBR3;SLC7A6;ARC;NCL;S100A6;BIRC5;MVD;SGK1;MET;SLC3A2;PRKCZ;THBS1;RELA;SPP1;E2F1;FSD1;MAP2K7;TCF7L2;JAG1;EGLN2;STAT1;CMTM4;STAT3;LSAMP;MCC;NFKB1;DCLK1;KLF8;OCLN;IL6;PNKD;CXCL12;KLF5;WT1;BCL2;PIN1;ACO1;NF2;RHEBL1;EZH2;BMPR1A
Primary malignant neoplasm of lung	2.42424e-06	0.000567272	MDC1;IL1RN;SMARCB1;CTNND1;MSI2;PRDM1;AHR;CLDN2;ENO2;COMT;BACH1;TNF;ICAM1;IGF1R;GLS;HOXA9;EDNRA;CCND1;PPME1;CDH1;MYC;SALL4;BSG;CHEK1;AKT1;SOX9;SKP2;MAP3K7;SOX7;PDK1;PDGFRB;GSTK1;EPHA4;SCARA3;RBFOX2;FST;MOGS;FNDC3A;SRCIN1;FRMD5;ADAM17;EBNA1BP2;MYCN;SMO;SOAT1;COL4A2;LOX;TBL1XR1;NCL;S100A6;TFAM;MYL9;PFN2;NOTCH3;CD151;DLX5;PIK3R3;PRKCZ;LPP;SOCS2;BRINP1;PRDX1;TSPAN2;MAP2K7;WDTC1;KL;JUN;XRCC6;JAG1;CBX5;…
Status Epilepticus	2.43231e-06	0.000555925	GRIA2;IL1RN;PDXK;SRF;ATP2A2;TNF;RELA;SLC8A1;SLC8A2;ARV1;CCND1;CNR1;MFN1;DMD;SNTA1;PDGFRB;NTRK2;JUN;JUND;KCNJ10;BDNF;STAT2;EIF2AK3;PROX1;MMP9;SLC6A8;CXCL12;SYNJ1;SCN8A;CAT;BCL2;TFAM
Thyroid carcinoma	2.46303e-06	0.000550152	SMG1;NRP2;AHR;TNF;ICAM1;IGF1R;EDNRA;CCND2;CCND1;CDH1;MYC;AKT1;TIMP3;PTGDS;CTSB;GSTK1;CSNK2A1;IMP3;IL13;SOX11;PROX1;MMP9;DUSP6;RUNX2;DNM2;MYCN;SOAT1;LOX;MADD;AKAP9;CAT;BIRC5;RBMS1;MCM5;MVD;MET;NOTCH3;CREM;IQGAP1;ZBTB5;ACVR1B;THBS1;RELA;AURKB;NRAS;PRDX1;SPP1;FSD1;MAP2K7;PDLIM7;SPAG9;CBX7;JUN;JUND;KCNJ10;CBX5;STAT1;BDNF;FUCA1;STAT3;IGF2;HMGA2;BRAF;NFKB1;RAB11A;IL6;WT1;WNK1;SP4;SNAI1;BCL2;RAMP1;EZH2;…
Triple Negative Breast Neoplasms	2.47116e-06	0.000539702	ITGB1;COL18A1;NRP2;SUV39H1;AHR;SLC7A11;TNF;IGF1R;RND1;PTBP1;XPO1;CCND1;CDH1;MYC;CHEK1;AKT1;RAC1;SKP2;DUSP4;PDGFRB;ITGA3;IMP3;ANXA5;AXIN2;MMP9;TGFBR3;LATS1;ZEB2;ADAM17;SOAT1;NCL;BIRC5;PPARA;TLN1;MET;THBS1;LRP6;PSMC3IP;E2F1;FLNA;RIPK1;FSD1;MAP2K7;FZD1;SPAG9;KL;FOXF2;STAT1;BDNF;STAT3;GFPT1;EIF2AK3;IGF2;TNFRSF10B;HMGA2;PTK6;PTPN12;NFKB1;CDK7;IL6;KLF5;WT1;BCL2;PIN1;CPEB2;PTPN2;EZH2
Liver and Intrahepatic Biliary Tract Carcinoma	2.48928e-06	0.000531841	TRIM71;COL18A1;ARHGAP1;MTR;AHR;COMT;TNF;ICAM1;IGF1R;PTBP1;XPO1;CCND1;CDH1;MYC;BSG;AKT1;RAC1;PDGFRB;GSTK1;RBFOX2;DYNLL1;MMP9;RUNX2;CCNA2;ZEB2;ASPH;LOX;CTDSP1;S100A6;BIRC5;PPARA;MET;TRIB2;CEBPA;SLCO5A1;SLC3A2;PRICKLE1;NLK;RELA;NRAS;CALD1;PRDX1;SPP1;E2F1;FSD1;MAP2K7;CSMD1;TCF7L2;CBX5;STAT3;ATAD2;IGF2;HMGA2;NFKB1;PML;DLK1;RPIA;IL6;DLC1;BCL2;PNPLA3;PEMT;NF2;EZH2;CPEB4
Mammary Neoplasms	2.51034e-06	0.000524927	ITSN2;CERK;CLDN2;ANTXR2;BACH1;ZDHHC3;ICAM1;GLS;HOXA9;EDNRA;CAPNS1;MYC;BSG;CHEK1;AKT1;PIP4K2B;SOX9;PTGDS;SKP2;PDK1;CSNK2A1;IMP3;ARRDC3;RUNX2;ZC3H11A;AKAP9;HOXB7;RABL6;SDC4;PRKCZ;BRIP1;RRAS;FADD;PPARGC1B;S100A10;JUN;XRCC6;JAG1;JUND;IGF2;PTK6;BRAF;TRERF1;DHFR;OCLN;AGO3;SNAI1;PEMT;FAT4;EZH2;COL18A1;LIMD1;LFNG;XPO1;TIMP3;RAC1;EMB;CTSB;APC2;VAV3;DUSP1;PROX1;DYNLL1;DUSP6;RHOA;HADHB;ZEB2;NCOR1;B3GNT5;ARH…
Secondary malignant neoplasm of lung	2.5112e-06	0.000514168	ITGB1;COL18A1;IL1RN;DCLRE1C;SUV39H1;PLOD2;AHR;CLDN2;TNF;ICAM1;IGF1R;MDK;MYC;BSG;FLOT2;TRIM27;SOX9;SKP2;MAP3K7;CTSB;VAV3;PDGFRB;GSTK1;PROX1;SRCIN1;MMP9;TGFBR1;ZEB2;ADAM17;MYCN;STIM1;LOX;TRAF6;HOXB7;MET;IFNAR1;TLR2;DLX2;DLX5;SRF;IQGAP1;THBS1;CDC42;NRAS;NUAK1;CNR1;SPP1;MAP2K7;RAB11FIP4;MYO10;FOXF2;RIOK3;STAT3;HMGA2;BRAF;PTPN12;CFLAR;MAPK14;NFKB1;DHFR;KLF8;IL6;CXCL12;WT1;DLC1;SNAI1;BCL2;GNB5;MYD88;EZ…
Carcinoma of lung	2.53065e-06	0.000507576	MDC1;IL1RN;SMARCB1;CLDN2;ENO2;BACH1;ICAM1;GLS;HOXA9;EDNRA;MYC;BSG;CHEK1;AKT1;SOX9;SKP2;SOX7;PDK1;GSTK1;EPHA4;RBFOX2;MOGS;FNDC3A;CLDN6;SOAT1;TFAM;MYL9;PFN2;PIK3R3;PRKCZ;PGBD1;PRDX1;TSPAN2;JUN;XRCC6;JAG1;FOXF2;ARPP21;SLC33A1;EIF2AK3;IGF2;BRAF;OCLN;WNK1;SNAI1;FAT4;EZH2;PTPRU;COL18A1;NRP2;LIMD1;XPO1;TIMP3;TMED1;RAC1;CTSB;DUSP4;PBRM1;DUSP1;ANXA4;IL13;ANXA5;ASH1L;DUSP6;RHOA;ZEB2;VSNL1;PXDN;CDC42EP3;ADS…
Malignant Neoplasms	2.68236e-06	0.000527244	NDUFA13;SMARCB1;PLOD2;MSI2;PRDM1;AHR;CLDN2;TNF;BACH2;IGF1R;PREX2;HOXA9;EDNRA;CCND2;CAPNS1;CCND1;CDH1;MYC;SALL4;BSG;CHEK1;AKT1;SOX9;SKP2;MAP3K7;SOX7;KCNH2;CSNK2A1;FST;TPM2;TUG1;RUNX2;SOAT1;COL4A1;S100A6;HOXB7;PFN2;IQGAP1;CORO1A;RASGRP3;BRIP1;NUAK1;RRAS;TSPAN2;RSU1;MAP2K7;KL;CD164;BDNF;IGF2;HMGA2;BRAF;DCLK1;GGCT;IL6;OCLN;CXCL12;LIN28A;SNAI1;BCL2;PIN1;TCF3;CPEB2;MYD88;EZH2;CPEB4;BMPR1A;OSCP1;PTPRU;S…
Malignant neoplasm of lung	2.71582e-06	0.000523355	MDC1;IL1RN;SMARCB1;CLDN2;ENO2;BACH1;ICAM1;SMC2;HOXA9;EDNRA;MYC;BSG;CHEK1;AKT1;SOX9;SKP2;SOX7;PDK1;GSTK1;EPHA4;RBFOX2;MOGS;FNDC3A;SOAT1;TFAM;MYL9;TRIB2;PFN2;GATA6;PIK3R3;PRKCZ;PRDX1;TSPAN2;FADD;JUN;XRCC6;JAG1;JUND;FOXF2;ARPP21;SLC33A1;EIF2AK3;IGF2;BRAF;OCLN;WNK1;SNAI1;FAT4;EZH2;PTPRU;COL18A1;NRP2;LIMD1;XPO1;IDS;TIMP3;TMED1;IKBKG;RAC1;CTSB;DUSP4;PBRM1;DUSP1;ANXA4;IL13;ANXA5;ASH1L;DUSP6;RHOA;ZEB2;VS…
Epithelial ovarian cancer	2.93865e-06	0.000555405	TOR2A;IL1RN;NUP107;SMARCB1;DCLRE1C;NUCKS1;AHR;FRY;COMT;TNF;ICAM1;ACTG1;IGF1R;HOXA9;EDNRA;CCND2;CAPNS1;CCND1;CDH1;MYC;BSG;CHEK1;AKT1;TRIM27;SOX7;GSTK1;SCARA3;FST;SOX11;TUG1;RUNX2;ADAM17;SOAT1;COL4A2;LOX;TBL1XR1;S100A6;HOXB4;TFAM;NOTCH3;PIK3R3;IQGAP1;NLK;BRIP1;FADD;MAP2K7;WDTC1;KL;JUN;JAG1;IGF2;TNFRSF10B;HMGA2;BRAF;NFKB1;DHFR;IL6;DAB2;CDK7;CXCL12;LIN28A;PPP1R1A;WNK1;SNAI1;BCL2;TCF3;MYD88;EZH2;ITGB1…
Renal fibrosis	2.94059e-06	0.000545286	NREP;TNF;THBS1;ICAM1;PPP2CA;PTBP1;EDNRA;GLIPR2;CNR1;HAS2;PTGDS;STX2;PDGFRB;KL;STAT1;IL13;STAT3;MAPK14;MMP9;NFKB1;TGFBR1;ADAM17;IL6;CXCL12;LOX;SNAI1;TCF3;CRK;MET;TLR2
Diffuse Large B-Cell Lymphoma	3.39035e-06	0.000617043	IL21;MTR;AHR;PRDM1;TNF;BACH2;SPIB;CCND2;CCND1;CDH1;MYC;AKT1;ATP7A;SKP2;DUSP4;PDPK1;IL13;SMO;SOAT1;TRAF6;CAT;BIRC5;CCDC86;SGK1;MET;CEBPA;ITPR3;SLC3A2;ABHD5;LPP;GMCL1;RELA;GNA13;NRAS;CALD1;PLCG2;SPP1;E2F1;ASCC2;RIPK1;FADD;PDLIM7;WDTC1;XRCC6;STAT1;BDNF;RDX;STAT3;TNFRSF10B;BRAF;RFXANK;CFLAR;SMAD5;NFKB1;PTPRD;IL6;WNK1;DLC1;BCL2;SSBP2;MYD88;EZH2
Neoplasm Invasiveness	3.46153e-06	0.000618544	ITGB1;IL1RN;SEMA3A;AHR;TNF;RELA;NUAK1;CDH1;BSG;TIMP3;DMD;CTSB;NTRK2;HMGA2;SOX11;MMP9;RHOA;IL6;ZEB2;CXCL12;LIN28A;CAT;SNAI1;MYH9;ACO1;TLN1;MET;MYD88
Liver neoplasms	3.6399e-06	0.000638802	SCARB1;IL1RN;CTNND1;PLOD2;PRDM1;AHR;COMT;BACH1;TNF;ICAM1;IGF1R;GLS;CAPNS1;CCND1;MYC;BSG;AKT1;SKP2;MAP3K7;GSTK1;FST;CLDN6;MYCN;SOAT1;ZSCAN22;NCL;S100A6;TRIB2;NOTCH3;SDC4;SLCO5A1;EFNA5;CALD1;RDH10;SMYD3;MAP2K7;KL;JUN;JUND;RDX;SLC33A1;PBX3;IGF2;TNFRSF10B;BRAF;NFKB1;DCLK1;HIGD2A;DHFR;IL6;OCLN;CXCL12;LIN28A;WNK1;BCL2;PEMT;ACO1;TCF4;EZH2;ITGB1;IL21;COL18A1;NAA40;SLC40A1;SLC2A4;ELAVL3;PTBP1;HEBP2;NUDCD3…
Malignant neoplasm of pancreas	3.71274e-06	0.000640154	IL1RN;FAAH;CTNND1;PLOD2;PRDM1;AHR;COMT;TNF;ICAM1;IGF1R;CCND2;CCND1;CDH1;KHSRP;MYC;BSG;CHEK1;AKT1;TRIM27;SOX9;SKP2;MAP3K7;PDK1;KCNH2;PDGFRB;NUP214;GSTK1;EPHA4;SLC15A1;CSNK2A1;IMP3;ZBTB34;LIG3;TUG1;RUNX2;ADAM17;MYCN;SOAT1;COL4A2;LOX;NCL;MADD;S100A6;HOXB7;IFNAR1;NOTCH3;GATA6;PRKCZ;NUAK1;PRDX1;RIPK1;SMYD3;FADD;MAP2K7;GRIA3;KL;CBX7;JUN;XRCC6;JAG1;JUND;GFPT1;SLC33A1;IGF2;TNFRSF10B;HMGA2;PTK6;BRAF;MCC;S…
Hypertensive disease	4.04258e-06	0.000685008	IL1RN;AHR;COMT;TNF;SLC8A1;ICAM1;IGF1R;NR3C2;EDNRA;CCND1;BSG;AKT1;MPV17;PDGFRB;GSTK1;RBFOX2;SFMBT1;TPM1;ADAM17;STIM1;LOX;COL4A1;S100A6;TFAM;NOTCH3;SLC22A6;AGAP1;NREP;PPP3R1;FADD;DRD3;PPARGC1B;KL;BBS1;JUN;XRCC6;JUND;BDNF;EPHX2;SLC33A1;IGF2;SMAD9;NFKB1;PHOX2A;PTPRD;IL6;WNK1;SNAI1;BCL2;ACO1;MYD88;EIF4G2;FBN1;BMPR1A;CNTNAP2;PTPRU;COL18A1;ARHGAP1;ATP2A2;MTR;SLC2A3;SLC2A4;LITAF;SLC2A6;RAC2;RAC1;ATP7A;LD…
Carcinoma	4.19198e-06	0.000698284	SCARB1;SMARCB1;PTN;CORO1A;ACTG1;CDC42;PTBP1;CCND1;CDH1;MDK;MYC;SALL4;TRPS1;DNMT3B;AKT1;SOX9;EIF5A;CBX7;ANXA4;STAT3;BRAF;RHOA;DUSP6;S100A6;BCL2;NSMF;THRSP;PPARA;SGK1;MET;FOXA2
Precancerous Conditions	4.87547e-06	0.000798603	ITGB1;IL1RN;SUV39H1;CTNND1;TNF;IGF1R;HOXA9;CCND1;CDH1;MYC;CHEK1;DNMT3B;AKT1;SOX9;PTGDS;TPM4;ANXA4;ANXA5;MMP9;TGFBR3;MYCN;PIGA;CAT;S100A6;BIRC5;MET;NOTCH3;CEBPA;SEMA3A;THBS1;NRAS;SPP1;E2F1;MAP2K7;EXOSC2;PDLIM7;JUND;STAT1;STAT3;IGF2;BRAF;DCLK1;HIGD2A;DAB2;IL6;KLF5;ACTC1;SNAI1;BCL2;TCF4;EZH2
Hyperactive behavior	4.90359e-06	0.000790041	CNTNAP2;AHR;PRDM1;SLC2A4;COMT;TNF;GLS;IGF1R;FADS2;NSDHL;CDH1;MYC;DNMT3B;AKT1;FLOT2;IKBKG;RAC1;APC2;GSTK1;DUSP1;IL13;MMP9;ADRA2A;RUNX2;DNM2;CCNA2;NCOR1;STIM1;SCN8A;PPARA;CRK;MET;GRIA2;NOTCH3;SRF;GNS;CORO1A;RELA;LRP6;CDC42;NRAS;INPP5E;E2F1;FLNA;DMD;FLNB;MAP2K7;DRD3;SKIL;PDLIM7;NTRK2;CADM2;STAT1;BDNF;STAT3;IGF2;BRAF;MAPK14;NFKB1;PML;IL6;PNKD;SLC6A8;CXCL12;WNK1;NFIC;BCL2;NF2;TCF3;MYD88;EZH2;CUL4B
Neuroblastoma	5.06946e-06	0.000803591	SLC23A2;TOR2A;SMARCB1;CERK;AHR;ENO2;TNF;BACH2;ICAM1;ACTG1;IGF1R;SMC2;EDNRA;CCND2;CCND1;KHSRP;MYC;BSG;CHEK1;AKT1;SKP2;PDK1;KCNH2;PDGFRB;GSTK1;FST;LIG3;RUNX2;ADAM17;MYCN;MADD;S100A6;IFNAR1;GRIA2;NOTCH3;CREM;ITPR3;IQGAP1;NLK;PRKCZ;GMCL1;ZMAT3;RIPK1;SRGAP3;MAP2K7;EVI5;SKIL;FZD1;JUN;XRCC6;JAG1;JUND;BDNF;IGF2;HMGA2;BRAF;NFKB1;DCLK1;PHOX2A;PTPRD;MSRA;IL6;CXCL12;SLC6A8;LIN28A;SYNJ1;WNK1;BCL2;PIN1;ACO1;TC…
Squamous cell carcinoma of the head and neck	5.20177e-06	0.000811476	ITGB1;COL18A1;SMG1;NDUFA13;CTNND1;ARHGAP1;MTR;AHR;LIMD1;TNF;IGF1R;MRPL41;PTBP1;NSDHL;HOXA9;EDNRA;CCND1;UBE2Q2;CDH1;MYC;BSG;CHEK1;DNMT3B;AKT1;TIMP3;FLOT2;KIF1A;RAC1;MAP3K7;DUSP4;KCNH2;GSTK1;DUSP1;IL13;ANXA5;MMP9;ADRA2B;RHOA;TGFBR1;LATS1;ADAM17;ZEB2;SOAT1;STIM1;LOX;CAT;BIRC5;AJUBA;MET;CEBPA;DDC;SEMA3A;SLC3A2;LPP;RELA;AURKB;CDC42;BRIP1;NUAK1;SPP1;E2F1;FLNB;RIPK1;FSD1;FADD;MAP2K7;CSMD1;KL;JUN;XRCC6;J…
Malignant neoplasm of skin	5.51033e-06	0.000846181	NOTCH3;CEBPA;TNF;RELA;ICAM1;IGF1R;EDNRA;BRIP1;CCND1;TNKS2;BSG;AKT1;TRIM27;RAC1;ATP7A;CSMD1;PDGFRB;GSTK1;JUN;JAG1;JUND;CSNK2A1;STAT2;STAT3;BRAF;MAPK14;ADRA2B;MMP9;RAB11A;LOR;TGFBR1;DHFR;SMO;CAT;BCL2;PEMT;CRK;EZH2;RAD9A
Pelvic Organ Prolapse	6.02666e-06	0.000911232	PTPRD;DPP6;IL6;CALD1;WNK1;TPM1;BCL2;LAMC1;THBS1;MMP9;ACTG1
Malignant neoplasm of liver	6.14164e-06	0.000914546	TRIM71;COL18A1;ARHGAP1;SLC40A1;MTR;AHR;COMT;TNF;ICAM1;IGF1R;PTBP1;HEBP2;NUDCD3;XPO1;CCND1;CDH1;MYC;BSG;AKT1;RAC1;PDGFRB;GSTK1;RBFOX2;FST;ANXA4;ASH1L;DYNLL1;MMP9;RUNX2;CCNA2;ZEB2;NCOR1;ASPH;LOX;CTDSP1;ZSCAN22;S100A6;BIRC5;PPARA;MET;TRIB2;CEBPA;SLCO5A1;SLC3A2;PRICKLE1;NLK;RELA;NRAS;CALD1;PRDX1;SPP1;E2F1;FSD1;MAP2K7;CSMD1;EXOSC2;TCF7L2;JUN;CBX5;STAT3;ATAD2;IGF2;HMGA2;BRAF;MAPK14;NFKB1;PML;DLK1;HIGD2…
Proliferative diabetic retinopathy	6.25507e-06	0.000917534	TCF7L2;IL13;PTN;TNF;MMP9;RELA;NFKB1;PML;ICAM1;CCNA2;IL6;CXCL12;LOX;WNK1;BSG;PNPLA2
Malignant neoplasm of urinary bladder	6.71829e-06	0.000970991	MDC1;AHR;ENO2;COMT;TNF;IGF1R;NR3C2;HOXA9;EDNRA;CCND1;CDH1;MYC;BSG;CHEK1;AKT1;TRIM27;SOX9;SKP2;MAP3K7;PDGFRB;GSTK1;IMP3;FST;SOX11;LIG3;TUG1;HIC2;MYCN;LOX;TBL1XR1;S100A6;IFNAR1;ITPR3;IQGAP1;BRINP1;CALD1;SLC38A6;SMYD3;MAP2K7;JUN;XRCC6;JUND;BDNF;IGF2;TNFRSF10B;HMGA2;PRRC2C;BRAF;NFKB1;DCLK1;IL6;DAB2;CXCL12;LIN28A;WNK1;SNAI1;BCL2;PEMT;NF2;EIF4G2;EZH2;COL18A1;NCAN;MTR;SLC2A3;SLC7A11;ELAVL3;PTBP1;MDK;TIM…
Orbital separation excessive	6.98344e-06	0.000994685	NOTCH3;CTNND1;CEP120;GREB1L;CPLX1;ACTG1;NRAS;CCND2;RRAS;CDH1;SALL4;DNMT3B;AKT1;FLNA;FLNB;SOX9;MAP3K7;RSPRY1;APC2;ZBTB18;JAG1;CSNK2A1;IRX5;ITGA3;FUCA1;STAT3;EIF2AK3;PYCR1;HMGA2;EBF3;BRAF;ABCC9;RUNX2;TGFBR1;FRAS1;SMO;TBL1XR1;PIGA;FAT4;STAMBP;MAN1B1;SLC29A3;EZH2;FBN1
Stomach Neoplasms	7.22123e-06	0.00101386	ITGB1;COL18A1;IL1RN;ARPC1B;AHR;TNF;BACH2;ICAM1;IGF1R;CCND2;CCND1;MDK;CDH1;MYC;CHEK1;DNMT3B;AKT1;TIMP3;SOX9;KCNH2;DUSP1;IMP3;FST;ANXA4;ANXA5;AXIN2;MMP9;SREBF2;RHOA;TGFBR1;CCNA2;SMO;ASPH;LOX;S100A6;BIRC5;MET;TLR2;CBFB;SRF;GATA6;SLC3A2;ITPR3;ADIPOR2;THBS1;RELA;AURKB;NRAS;SPP1;E2F1;PLCG2;FSD1;BAK1;FADD;B4GALNT2;SNX5;CBX7;TCF7L2;JUN;XRCC6;JAG1;BDNF;STAT3;IGF2;HMGA2;EPHX3;BRAF;CFLAR;MAPK14;NFKB1;DCBLD2…
Anoxia	7.34411e-06	0.00101659	ITGB1;SLC2A3;AHR;TNF;THBS1;ICAM1;CCND1;MYC;PRDX1;AKT1;SOX9;BAK1;KCNH2;JUN;SLC15A1;CSNK2A1;DUSP1;STAT1;BDNF;STAT3;EIF2AK3;TNFRSF10B;CFLAR;MAPK14;MMP9;RUNX2;NFKB1;TGFBR1;IL6;CXCL12;SOAT1;ASPH;BCL2;BIRC5;ACO1;SGK1;TLR2
Congenital Heart Defects	7.48758e-06	0.00102206	SMARCB1;CBFB;MGRN1;CELF2;CHD7;GATA6;GREB1L;ATP2A2;MTR;SLC2A3;AHR;TNF;EDNRA;SALL4;DNMT3B;SOX9;FSD1;JARID2;SOX7;JAG1;IRX5;STAT3;TPM1;EIF2AK3;SOX11;ATP2B2;PROX1;WDR34;TGFBR1;ZEB2;ACTC1;FRAS1;GNAQ;TFAM;SLC29A3;IFNAR1
Petit mal status	7.49302e-06	0.00100879	GRIA2;NTRK2;IL1RN;PDXK;JUN;JUND;BDNF;EIF2AK3;ATP2A2;TNF;SLC8A1;CNR1;SCN8A;CAT;DMD;SNTA1
Lung Neoplasms	8.22929e-06	0.00109294	IL1RN;CTNND1;AHR;ENO2;TNF;GLS;SMC2;EDNRA;CCND2;CCND1;CDH1;MYC;BSG;CHEK1;AKT1;SOX9;PTGDS;SKP2;PDGFRB;GSTK1;RUNX2;SMO;STIM1;LOX;NCL;TRIB2;NOTCH3;DLX5;GATA6;PRKCZ;PRDX1;RIPK1;FADD;MAP2K7;JUN;JAG1;JUND;IGF2;TNFRSF10B;HMGA2;PRRC2C;BRAF;MCC;SMAD5;NFKB1;IL6;CDK7;DAB2;CXCL12;BCL2;EZH2;ITGB1;PTPRU;COL18A1;B4GALT1;MTR;LIMD1;PTBP1;XPO1;DNMT3B;IDS;TIMP3;IKBKG;RAC1;CTSB;EIF5A;PBRM1;DUSP1;IL13;AXIN2;MMP9;ADRA2…
Malignant Glioma	8.47616e-06	0.00111072	AHR;SLC7A11;TNF;ICAM1;CCND2;CCND1;MDK;PPME1;PSD3;BSG;AKT1;RAC1;CTSB;PDGFRB;ITGA3;IL13;SOX11;CBFA2T2;MMP9;MYCN;SOAT1;TRAF6;CAT;BIRC5;MVD;CRK;MET;GRIA2;NREP;THBS1;AURKB;SPP1;E2F1;BAK1;FADD;RHPN2;NTRK2;STAT1;BDNF;LRRN2;STAT3;HMGA2;BRAF;CFLAR;MAPK14;NFKB1;KLF8;IL6;LIN28A;PPP1R1A;WT1;BCL2;PIN1;CNTN2;EZH2
Malignant Head and Neck Neoplasm	1.01155e-05	0.0013081	ITGB1;SLC23A2;COL18A1;NDUFA13;TNF;IGF1R;EDNRA;CCND1;BSG;CHEK1;AKT1;TIMP3;SOX9;RAC1;SKP2;CTSB;GSTK1;CSNK2A1;ITGA3;IL13;ADRA2B;MMP9;ZEB2;ADAM17;SOAT1;LOX;BIRC5;DSG3;MET;CEBPA;AURKB;NUAK1;BRIP1;FADD;PDLIM7;JUN;XRCC6;JAG1;JUND;STAT1;STAT3;IGF2;TNFRSF10B;ARID3B;NFKB1;DHFR;IL6;CXCL12;PPP1R1A;BCL2;ERCC6;MYD88
Colitis	1.02103e-05	0.00130321	ITGB1;IL21;FAAH;IL1RN;AHR;PRDM1;CLDN2;BACH1;TNF;ICAM1;TIMP3;IKBKG;RAC1;PTGDS;MAP3K7;APC2;GSTK1;SLC15A1;ITGA4;FST;IL13;CBFA2T2;MMP9;RUNX2;ADAM17;TST;TRAF6;CAT;PPARA;SGK1;CRK;CERS2;TLR2;PPP1R15A;CEBPA;C5AR2;SLC3A2;RELA;IL1RL1;SPP1;RIPK1;FADD;MAP2K7;KL;NTRK2;GIT2;EGLN2;STAT1;STAT3;RFXANK;MAPK14;SMAD5;NFKB1;APLN;IL6;KLF5;WNK1;TOLLIP;BCL2;MYD88;PTPN2;EZH2;FBN1
Undifferentiated carcinoma	1.07961e-05	0.0013603	SCARB1;SMARCB1;SRF;PTN;CORO1A;RELA;ACTG1;CDC42;PTBP1;NRAS;CCND1;CDH1;MYC;TRPS1;DNMT3B;SOX9;PDLIM7;EIF5A;ANXA4;STAT3;HMGA2;BRAF;RHOA;DUSP6;WNK1;S100A6;BCL2;NSMF;THRSP;PPARA;SGK1;MET
Primary Effusion Lymphoma	1.10006e-05	0.00136853	RBFOX2;IL13;STAT3;TNFRSF10B;BRAF;PRDM1;CFLAR;TNF;PRKCZ;ADRA2B;PML;ICAM1;DHFR;EDNRA;IL6;CXCL12;MYC;TRAF6;BSG;BCL2;BIRC5;FADD;MET;PDLIM7
Bulging forehead	1.12799e-05	0.00138574	PDGFRB;ZBTB18;APC2;ITGA3;FUCA1;STAT3;IGF2;PYCR1;EBF3;BRAF;ABCC9;GNS;UNC80;NRAS;CCND2;INPP5E;FLNA;FLNB;FBN1
Prominent forehead	1.12799e-05	0.00136863	PDGFRB;ZBTB18;APC2;ITGA3;FUCA1;STAT3;IGF2;PYCR1;EBF3;BRAF;ABCC9;GNS;UNC80;NRAS;CCND2;INPP5E;FLNA;FLNB;FBN1
Malignant neoplasm of nasopharynx	1.14683e-05	0.00137452	OSCP1;MDC1;STAT3;MMP9;RELA;NFKB1;IL6;CDH1;WNK1;BCL2;FLNA;MAP2K7;PDLIM7
Multiple Myeloma	1.16e-05	0.00137356	IL1RN;DCLRE1C;PRDM1;AHR;TNF;ICAM1;IGF1R;EDNRA;CCND2;CCND1;CDH1;MYC;BSG;CHEK1;AKT1;SKP2;MAP3K7;PDK1;NUP214;GSTK1;EPHA4;SCARA3;SOX11;TUG1;RUNX2;ADAM17;SOAT1;LOX;HOXB7;IFNAR1;NOTCH3;IQGAP1;LPP;NUAK1;ATXN1;BMF;MAP2K7;KL;CBX7;JUN;XRCC6;JAG1;JUND;BDNF;TNFRSF10B;BRAF;SMAD5;NFKB1;DHFR;IL6;CXCL12;PPP1R1A;WNK1;BCL2;PPT2;MYD88;EZH2;ITGB1;IL21;COL18A1;SMG1;SLC40A1;MTR;SLC2A4;SLC2A6;PTBP1;XPO1;DNMT3B;RAC1;ATP…
Invasive Carcinoma	1.23139e-05	0.00144073	KL;CBX5;STAT1;MAST2;BRAF;DYNLL1;TNF;MMP9;NFKB1;DUSP6;PML;IGF1R;IL6;CCND2;CCND1;RRAS;CDH1;MYC;RUFY3;TRPS1;CHEK1;BCL2;MET;EZH2
Central neuroblastoma	1.23274e-05	0.00142534	SLC23A2;TOR2A;SMARCB1;CERK;AHR;ENO2;TNF;BACH2;ICAM1;ACTG1;IGF1R;SMC2;EDNRA;CCND2;CCND1;KHSRP;MYC;BSG;CHEK1;AKT1;SKP2;PDK1;KCNH2;PDGFRB;NUP214;GSTK1;FST;LIG3;RUNX2;ADAM17;MYCN;MADD;S100A6;IFNAR1;GRIA2;NOTCH3;CREM;ITPR3;IQGAP1;NLK;GMCL1;ZMAT3;RIPK1;SRGAP3;MAP2K7;EVI5;SKIL;WDTC1;FZD1;JUN;XRCC6;JAG1;JUND;BDNF;IGF2;HMGA2;BRAF;NFKB1;DCLK1;PHOX2A;PTPRD;MSRA;IL6;CXCL12;SLC6A8;LIN28A;SYNJ1;WNK1;BCL2;PIN1;…
Diabetic Nephropathy	1.24698e-05	0.00142504	IL1RN;TNF;ICAM1;NR3C2;PTBP1;MDK;GLIPR2;AKT1;TIMP3;PTGDS;CTSB;AXIN2;MMP9;TGFBR1;ZEB2;ADAM17;COL4A1;CAT;MYH9;PPARA;SGK1;TLR2;NOTCH3;SLC22A6;SEMA3A;CREM;IQGAP1;THBS1;RELA;LRP6;CDC42;NUAK1;CALD1;CNR1;SPP1;E2F1;DRD3;KL;TCF7L2;JUN;JAG1;STAT1;EPHX2;STAT3;GFPT1;SLC33A1;IGF2;HMGA2;MAPK14;SMAD5;NFKB1;IL6;LIN28A;WT1;WNK1;SNAI1;BCL2;EZH2;PNPLA2
Vascular Diseases	1.29406e-05	0.00146184	NOTCH3;SRF;MTR;AHR;TNF;KALRN;THBS1;ICAM1;NR3C2;SOCS2;EDNRA;RNF213;ATXN1;SPP1;TIMP3;FLNA;DMD;CTSB;MKL2;JUN;JUND;STAT1;MMD;IL13;FNDC3A;PROX1;MMP9;NFKB1;RHOA;TGFBR1;DNM2;BACE1;MSRA;IL6;CXCL12;KLF5;SOAT1;LOX;COL4A1;CAT;SGK1;MYL9;TRIB2;GLA;ABCG1;FBN1
Carcinoma of bladder	1.30847e-05	0.00146132	MDC1;AHR;COMT;TNF;IGF1R;NR3C2;EDNRA;CCND1;CDH1;MYC;BSG;CHEK1;AKT1;TRIM27;SOX9;SKP2;MAP3K7;PDGFRB;GSTK1;EPHA4;IMP3;FST;SOX11;LIG3;TUG1;HIC2;MYCN;LOX;TBL1XR1;S100A6;IFNAR1;ITPR3;IQGAP1;BRINP1;CALD1;SLC38A6;SMYD3;MAP2K7;WDTC1;JUN;XRCC6;JUND;BDNF;IGF2;TNFRSF10B;HMGA2;PRRC2C;BRAF;NFKB1;DCLK1;IL6;DAB2;CXCL12;LIN28A;WNK1;SNAI1;BCL2;PEMT;NF2;EIF4G2;EZH2;COL18A1;MTR;SLC2A3;SLC7A11;LITAF;ELAVL3;PTBP1;MDK;T…
Carcinomatosis	1.45097e-05	0.00160226	SCARB1;PTN;CORO1A;ACTG1;CDC42;PTBP1;CCND1;CDH1;MYC;TRPS1;DNMT3B;SOX9;PDGFRB;EIF5A;ITGA3;ANXA4;STAT3;RHOA;DUSP6;S100A6;BCL2;NSMF;THRSP;PPARA;SGK1;MET
leukemia	1.65811e-05	0.00181065	IL1RN;DCLRE1C;POGLUT1;CTNND1;MSI2;AHR;TNF;BACH2;ICAM1;ACTG1;IGF1R;SMC2;GLS;SPIB;HOXA9;EDNRA;CCND2;CCND1;CDH1;MYC;SALL4;BSG;CHEK1;AKT1;SKP2;MAP3K7;SOX7;PDK1;KCNH2;PDGFRB;NUP214;GSTK1;RBFOX2;CD93;IMP3;SACM1L;MOGS;SOX11;EBF3;LIG3;RUNX2;ADAM17;MYCN;SOAT1;NCL;HOXB4;TRIB2;HOXB7;NOTCH3;CD151;CBFB;PIK3R3;CORO1A;PRKCZ;SOCS2;BRIP1;ATXN1;RIPK1;MAP2K7;EVI5;B4GALNT2;GRIA3;JUN;JAG1;JUND;CBX5;BDNF;PBX3;IGF2;TNF…
Carcinoma, Spindle-Cell	1.6893e-05	0.00182445	SCARB1;PTN;CORO1A;ACTG1;CDC42;PTBP1;CCND1;CDH1;MYC;TRPS1;DNMT3B;SOX9;EIF5A;ANXA4;STAT3;MMP9;RHOA;DUSP6;ZEB2;S100A6;BCL2;SNAI1;NSMF;THRSP;PPARA;SGK1;MET
Heart failure	1.72189e-05	0.00183943	ITGB1;ATP2A2;SLC2A4;TNF;SLC8A1;NR3C2;EDNRA;AKT1;IDS;TIMP3;KIF1B;IKBKG;RAC1;JARID2;CTSB;PDK1;KCNH2;MAP2K3;DUSP1;PDPK1;FST;ANXA5;TPM1;ABCC9;DYNLL1;MMP9;DNM2;HADHB;ARC;SOAT1;STIM1;LOX;SCN8A;CAT;BIRC5;TFAM;PPARA;SGK1;CRK;NOTCH3;MTPN;SDC4;SRF;SLC3A2;PTN;THBS1;RELA;PURB;ATXN1;SPP1;FLNA;DMD;FSD1;MAP2K7;PPARGC1B;TCF7L2;XRCC6;DTNA;BDNF;EPHX2;STAT3;SLC33A1;IGF2;MAPK14;NFKB1;APLN;IL6;CXCL12;ACTC1;SLC6A8;PPP…
Colorectal Neoplasms	1.73796e-05	0.00183663	IL1RN;FZD10;CLDN2;TNF;ICAM1;IGF1R;NR3C2;FADS2;CCND2;CCND1;CDH1;MYC;SALL4;CHEK1;AKT1;NRCAM;SOX9;SKP2;SOX7;KCNH2;PDGFRB;GSTK1;EPHA4;ADAM17;LOX;ABCG1;NOTCH3;CBFB;ADIPOR2;RHPN2;SKIL;PPARGC1B;XRCC6;JAG1;CBX5;FUCA1;IGF2;TNFRSF10B;RFXANK;BRAF;MCC;NFKB1;DCLK1;DHFR;PTPRD;IL6;CXCL12;SNAI1;BCL2;PIN1;TCF4;GNB5;PTPRU;NRP2;B4GALT1;SUV39H1;LFNG;PTBP1;XPO1;DNMT3B;TIMP3;RAC1;CTSB;APC2;EIF5A;ABCC5;TNFRSF19;AXIN2;M…
Malignant neoplasm of thyroid	1.81828e-05	0.00190107	AHR;TNF;ICAM1;IGF1R;CCND2;CCND1;MYC;AKT1;TIMP3;PTGDS;GSTK1;CSNK2A1;IL13;SOX11;PROX1;MMP9;DUSP6;RUNX2;MYCN;SOAT1;LOX;MADD;AKAP9;CAT;RBMS1;MCM5;MVD;MET;NOTCH3;CREM;IQGAP1;ZBTB5;ACVR1B;THBS1;RELA;NRAS;MAP2K7;SPAG9;CBX7;JUN;JUND;BDNF;FUCA1;STAT3;IGF2;BRAF;NFKB1;RAB11A;WT1;WNK1;SP4;SNAI1;BCL2;EZH2
Congestive heart failure	1.86913e-05	0.00193366	ITGB1;ATP2A2;SLC2A4;TNF;SLC8A1;NR3C2;EDNRA;RAC2;AKT1;IDS;TIMP3;KIF1B;IKBKG;RAC1;JARID2;CTSB;PDK1;KCNH2;MAP2K3;PDPK1;FST;ANXA5;TPM1;ABCC9;DYNLL1;MMP9;RHOA;DNM2;HADHB;ADAM17;ARC;SOAT1;STIM1;LOX;SCN8A;CAT;BIRC5;TFAM;PPARA;SGK1;CRK;NOTCH3;MTPN;SDC4;SRF;SLC3A2;PTN;ADIPOR2;THBS1;RELA;PURB;ATXN1;SPP1;FLNA;DMD;FSD1;MAP2K7;PPARGC1B;WDTC1;CBR3;XRCC6;DTNA;BDNF;EPHX2;STAT3;SLC33A1;IGF2;MAPK14;NFKB1;APLN;IL6;…
Papillary thyroid carcinoma	2.1078e-05	0.00215786	GABRB2;NDUFA13;AHR;TNF;ICAM1;IGF1R;EDNRA;CCND1;CDH1;MDK;MYC;CHEK1;AKT1;TIMP3;TRIM27;CTSB;VAV3;PDGFRB;PDPK1;PROX1;TUG1;MMP9;DUSP6;RUNX2;ZEB2;MTF1;NCL;TRAF6;S100A6;MET;NOTCH3;SRF;CREM;IQGAP1;PTN;THBS1;RELA;AURKB;RASGRP3;NRAS;SPP1;FSD1;MAP2K7;SNX5;JUN;JAG1;USP22;STAT3;BRAF;NFKB1;RPIA;CXCL12;WNK1;SNAI1;BCL2;GLA;EZH2;FOXA2;BMPR1A
Chronic Lymphocytic Leukemia/Small Lymphocytic Lymphoma	2.14748e-05	0.00217581	IL1RN;DUSP1;SOX11;PRDM1;TNF;ADRA2B;NFKB1;EDNRA;IL6;CCND2;CCND1;BCL2;MYD88
Leiomyosarcoma of uterus	2.35894e-05	0.00236568	NRAS;SMARCB1;BDNF;DLC1;IGF2;BCL2;AKT1;HMGA2;AXIN2;MMP9
Renal Cell Carcinoma	2.41029e-05	0.00239276	SCARB1;NDUFA13;SMARCB1;CTNND1;DNHD1;PLOD2;AHR;COMT;TNF;ICAM1;IGF1R;NR3C2;EDNRA;CCND1;CDH1;MYC;BSG;CHEK1;AKT1;SKP2;TNS3;PDGFRB;GSTK1;SFMBT1;ADAM17;ARC;SOAT1;LOX;ZFP42;MYL9;NOTCH3;PRKCZ;FADD;MAP2K7;ST3GAL2;S100A10;KL;JUN;XRCC6;IGF2;TNFRSF10B;HMGA2;BRAF;HSPBAP1;SMAD5;NFKB1;IL6;CXCL12;SNAI1;BCL2;PIN1;TCF4;NF2;EZH2;ITGB1;PTPRU;COL18A1;NRP2;SMG1;FAF1;FMN2;SLC2A4;SYNE2;PTBP1;XPO1;MCF2L;DNMT3B;TIMP3;RAC1…
Lip and Oral Cavity Carcinoma	2.47104e-05	0.00242853	GRIK2;TNF;ICAM1;PREX2;PTBP1;HOXA9;MMP25;XPO1;CCND1;CDH1;MYC;DNMT3B;AKT1;RAC1;SKP2;CTSB;GSTK1;FST;GAA;ANXA5;IL13;NME4;AXIN2;MMP9;ZEB2;ADAM17;CAT;BIRC5;MVD;PPARA;TLN1;THOP1;TLR2;NOTCH3;RELA;RASGRP3;PRDX1;SPP1;MAP2K7;XRCC6;STAT1;IGF2;BRAF;MAPK14;NFKB1;IL6;CXCL12;WNK1;BCL2;ERCC6;EZH2
Craniosynostosis	2.56472e-05	0.00249565	DLX5;CHD7;TNF;ACTG1;IGF1R;ORC4;PRDX1;TRPS1;SPP1;IDS;FLNA;PTGDS;RSPRY1;SCARA3;JAG1;IRX5;IL13;STAT3;AXIN2;MMP9;RUNX2;TGFBR1;OCLN;ZEB2;IL6;SMO;SNAI1;EZH2;FBN1
Meningioma	2.80639e-05	0.00270404	SMARCB1;MTR;PTN;TNF;THBS1;IGF1R;PTBP1;HOXA9;MMP25;BRIP1;CCND1;CDH1;MDK;MYC;BSG;SPP1;AKT1;TIMP3;RAC1;PTGDS;S100A10;CTSB;EIF5A;PDGFRB;JAG1;ITGA3;ABCC5;RDX;STAT3;IL13;IGF2;MMP9;NFKB1;IL6;CXCL12;MYCN;SMO;SOAT1;WT1;DLC1;S100A6;BCL2;DCX;BIRC5;MCM5;NF2;PPARA;SGK1
Adenocarcinoma	2.82316e-05	0.00269379	IL1RN;NUP107;SMARCB1;CTNND1;MSI2;AHR;CLDN2;COMT;TNF;ICAM1;IGF1R;CCND2;CCND1;CDH1;MYC;BSG;CHEK1;AKT1;SKP2;SOX7;KCNH2;GSTK1;EPHA4;LMTK2;SRCIN1;RUNX2;CLDN6;MYCN;SMO;STIM1;NCL;S100A6;TRIB2;HOXB7;GRIA2;NOTCH3;CBFB;GATA6;CREM;IQGAP1;PRKCZ;ADIPOR2;ZMAT3;PRDX1;FADD;MAP2K7;KL;CBX7;JUN;XRCC6;JAG1;BDNF;IGF2;TNFRSF10B;HMGA2;PTK6;BRAF;MCC;NFKB1;DCLK1;GGCT;IL6;OCLN;CXCL12;WNK1;BCL2;TCF4;FAT4;EZH2;CPEB4;ITGB1;C…
Myeloid Leukemia	2.9085e-05	0.00274853	OSCP1;NRP2;MSI2;TNF;ICAM1;PTBP1;SYNCRIP;HOXA9;CCND1;MYC;KHSRP;CHEK1;AKT1;RAC1;SKP2;NUP214;DUSP1;MMP9;DUSP7;SOAT1;CAT;MYADM;BIRC5;ARHGEF1;MET;TRIB2;CEBPA;CBFB;THBS1;SOCS2;IL1RL1;NRAS;FLNA;FLNB;JUN;XRCC6;JAG1;JUND;STAT1;STAT2;STAT3;IGF2;PYCR1;NFKB1;PML;DHFR;IL6;PPP1R1A;WT1;BCL2;SSBP2;EIF4G2;EZH2
Cerebral Infarction	2.90884e-05	0.00272268	IL21;SCARB1;NOTCH3;IL1RN;GOLT1B;SEMA3A;PIK3R3;GRIK2;TNF;DCAF7;SLC8A1;ICAM1;NR3C2;CDC42;SRR;MDK;BSG;RIPK1;RAC1;MAP2K7;JUN;JUND;BDNF;EPHX2;SLC33A1;MAPK14;MMP9;NFKB1;BACE1;IL6;CXCL12;BCL2;BIRC5;SGK1;RAMP1
Secondary malignant neoplasm of lymph node	3.11486e-05	0.002888	FAAH;CTNND1;CLDN2;ENO2;COMT;TNF;ICAM1;IGF1R;CCND1;CDH1;MYC;BSG;CHEK1;AKT1;SKP2;MAP3K7;KCNH2;PDGFRB;IMP3;RUNX2;ADAM17;MYCN;LOX;S100A6;HOXB7;NOTCH3;CD151;GATA6;CREM;IQGAP1;NLK;NUAK1;SEC14L1;BRINP1;CALD1;PRDX1;RSU1;SMYD3;FADD;MAP2K7;KL;CBX7;JUN;JAG1;BDNF;RDX;IGF2;TNFRSF10B;HMGA2;BRAF;NFKB1;IL6;DAB2;CDK7;CXCL12;SLC6A8;LIN28A;WNK1;SNAI1;BCL2;PIN1;TCF4;FAT4;AMOTL1;EZH2;COL18A1;NRP2;FMN2;PTBP1;MDK;DNMT3…
Fibromatosis, Aggressive	3.17978e-05	0.00292065	PDGFRB;COL18A1;SOX11;BRAF;TNF;ATXN1;CCND1;MDK;WT1;BCL2;AKT1;TCF3;IFNAR1
Activated B-cell type diffuse large B-cell lymphoma	3.20548e-05	0.00291699	SPIB;MYC;STAT3;BCL2;AKT1;PRDM1;NFKB1;MYD88
Adenomatous Polyposis Coli	3.37105e-05	0.00303952	COL18A1;SNED1;CTNND1;PLEK;SLC3A2;IQGAP1;TNF;RELA;ICAM1;NR3C2;XPO1;CCND1;CDH1;MYC;CHEK1;DNMT3B;AKT1;RSU1;SOX9;RAC1;EPHB3;APC2;KCNH2;TCF7L2;STAT3;IGF2;TNFRSF10B;BRAF;AXIN2;MCC;MMP9;NFKB1;LATS1;DAB2;PPP1R1A;LOX;WNK1;PALLD;BCL2;APBA1;TCF4;SGK1;MET;BMPR1A
Small cell carcinoma of lung	3.63919e-05	0.00325145	CNTNAP2;USP32;AHR;ENO2;TSPAN12;TNF;ICAM1;IGF1R;ELAVL3;ZDBF2;PTBP1;CCND2;CCND1;CDH1;MYC;KHSRP;CHEK1;DNMT3B;AKT1;TIMP3;RAC1;ATP7A;SKP2;EPHB3;SRRM4;FST;IFRD2;ABCC5;SOX11;ASH1L;MMP9;TGFBR1;ZEB2;MYCN;COL4A2;CAT;BIRC5;AJUBA;MET;NOTCH3;DDC;SLCO5A1;PTN;AURKB;NRAS;SPP1;E2F1;MAP2K7;KL;NTRK2;BDNF;MGA;STAT3;TNFRSF10B;BRAF;MCC;NFKB1;PTPRD;CDK7;IL6;CXCL12;LIN28A;PIK3IP1;BCL2;CNTN2;EZH2
Multiple malignancy	4.12392e-05	0.00365134	CD151;CTNND1;AURKB;IGF1R;CCND2;MYC;E2F1;AKT1;TIMP3;FSD1;MAP2K7;MYO10;STAT3;IGF2;BRAF;NFKB1;CCNA2;DAB2;MYCN;NCL;BCL2;PIN1;TCF4;MET;EZH2
Generalized osteopenia	4.26364e-05	0.00374135	PDGFRB;NUP107;IRX5;STAT1;CHD7;STAT3;EIF2AK3;PLOD3;PYCR1;PLOD2;BRAF;ANTXR2;DUSP6;UNC80;PSMC3IP;NRAS;CCND1;TRPS1;NSMF;FAT4;ATP7A;RSPRY1
Malignant neoplasm of breast	4.40163e-05	0.00382825	ITSN2;MDC1;SLC23A2;IL1RN;FAAH;CERK;ZDHHC5;CLDN2;ANTXR2;BACH1;ICAM1;GLS;PREX2;HOXA9;EDNRA;CAPNS1;MYC;BSG;CHEK1;AKT1;SOX9;PTGDS;SKP2;TNS3;SOX7;PDK1;NUP214;GSTK1;EPHA4;RBFOX2;CSNK2A1;IMP3;SACM1L;ARRDC3;DDX10;SOX11;RUNX2;CLDN6;SOAT1;ZC3H11A;AKAP9;TFAM;TLN1;HOXB7;RABL6;PFN2;PAXIP1;SDC4;GATA6;PIK3R3;SLCO5A1;IQGAP1;KALRN;PRKCZ;BRIP1;NUAK1;RRAS;PRDX1;PLCG2;RSU1;FADD;PPARGC1B;S100A10;FZD1;VAT1;JUN;XRCC6;J…
Invasive carcinoma of breast	4.63472e-05	0.00399562	COL18A1;FAAH;COMT;PRKCZ;TNF;THBS1;IGF1R;CCND1;CDH1;MYC;BSG;AKT1;FLNA;HAS2;RAC1;FZD1;MAP2K3;JUN;PBRM1;CBX5;EYA3;STAT3;IGF2;PYCR1;ARID3B;MAPK14;PTPN14;MMP9;NFKB1;RUNX2;TGFBR1;CCNA2;IL6;NCOR1;CXCL12;LOX;PALLD;SNAI1;BCL2;THRSP;MET;EZH2;CERS2
Acute Myeloid Leukemia, M1	4.80811e-05	0.00410905	CEBPA;SVIL;CBFB;ANXA4;ANXA5;STAT3;ENO2;BACH2;PML;HOXA9;NRAS;CCND2;WT1;MYC;PXDN;BCL2;SGK1;MET;S100A10
Neoplasm Metastasis	4.81156e-05	0.00407656	MDC1;IL1RN;SMARCB1;CLDN2;ENO2;ANTXR2;BACH1;ICAM1;GLS;HOXA9;EDNRA;CAPNS1;MYC;BSG;CHEK1;AKT1;PIP4K2B;TRIM27;SOX9;PTGDS;SKP2;TNS3;EPHB3;PDK1;NUP214;GSTK1;EPHA4;IMP3;SACM1L;SOX11;RUNX2;CLDN6;SOAT1;RUFY3;TLN1;MYL9;HOXB7;PFN2;GATA6;PIK3R3;IQGAP1;NLK;NUAK1;RRAS;TSPAN2;RSU1;FADD;B4GALNT2;RAB11FIP4;S100A10;FZD1;JUN;JAG1;JUND;FOXF2;RDX;EIF2AK3;PBX3;IGF2;PTK6;BRAF;DCLK1;DHFR;MSRA;OCLN;SLC6A8;WNK1;SNAI1;FAT4…
Primary malignant neoplasm	4.84808e-05	0.00407239	OSCP1;PTPRU;SMG1;PLOD2;MTR;MSI2;SLC7A11;LAMC1;FMN2;AHR;CLDN2;TSPAN12;TNF;IGF1R;PREX2;PTBP1;HEBP2;HOXA9;EDNRA;CDH1;MYC;SALL4;BSG;CHEK1;AKT1;RAC1;HIF1AN;SOX9;JARID2;MAP3K7;SOX7;PBRM1;CSNK2A1;DUSP1;ITGA3;TPM2;IL13;AXIN2;CBFA2T2;TUG1;MMP9;ADRA2B;RUNX2;ZEB2;SOAT1;COL4A1;TRAF6;MYH9;ARHGEF1;PPARA;SGK1;MET;SRF;IQGAP1;PTN;CORO1A;THBS1;LRP6;RASGRP3;CDC42;NRAS;NUAK1;RRAS;SPP1;STOM;TSPAN2;RSU1;FSD1;MAP2K7;WD…
Presenile dementia	5.03102e-05	0.00419024	NOTCH3;IL1RN;PAXIP1;RBM8A;FMN2;AHR;SLC2A4;COMT;TNF;THBS1;GLS;ICAM1;IGF1R;PPP3R1;ATXN1;PLCG2;SPP1;E2F1;ATP7A;DRD3;CTSB;MPZL2;WDTC1;KL;NTRK2;STAT1;BDNF;IGF2;DNM2;BACE1;ARC;IL6;CXCL12;VSNL1;SYNJ1;WNK1;COL4A1;BCL2;TFAM;PPARA;CD320
Cervix carcinoma	5.45449e-05	0.00450476	MDC1;IL1RN;ANTXR2;COMT;TNF;ICAM1;IGF1R;EDNRA;CCND1;CDH1;SALL3;MYC;BSG;CHEK1;AKT1;SOX9;NUP214;GSTK1;IMP3;TPM1;MYCN;SOAT1;STIM1;LOX;TBL1XR1;NCL;AJUBA;HOXB7;NOTCH3;ATXN1;ZMAT3;SMYD3;MAP2K7;KL;JUN;XRCC6;JAG1;JUND;BDNF;IGF2;TNFRSF10B;HMGA2;BRAF;NFKB1;IL6;DAB2;OCLN;SLC6A8;WNK1;BCL2;PIN1;TCF3;AMOTL1;EIF4G2;EZH2;MTR;MDK;DNMT3B;TIMP3;RAC1;IL13;ANXA5;MMP9;UTF1;TGFBR1;DNM2;ZEB2;CAT;BIRC5;PPARA;SGK1;MET;TLR2…
Ewings sarcoma	5.74376e-05	0.00470414	CTNND1;ARHGAP1;PIK3R3;ENO2;TNF;AURKB;IGF1R;MRPL41;CDC42;PTBP1;EDNRA;CCND2;CCND1;MDK;MYC;AKT1;E2F3;RAC1;MAP2K7;PDGFRB;GSTK1;MAP3K3;STAT1;EYA3;STAT3;IGF2;TNFRSF10B;PTPRD;IL6;MYCN;CXCL12;LIN28A;LOX;WT1;BCL2;BIRC5;NF2;MET;DTL;EZH2
Rhabdoid Tumor	5.9357e-05	0.00482116	CNTNAP2;SMARCB1;IGF2;HMGA2;SLC3A2;CLDN6;LIN28A;CCND1;STIM1;MYC;E2F1;SPP1;THOP1;EZH2
Anaplastic Large Cell Lymphoma, ALK-Positive	6.64233e-05	0.00535089	NUP214;IL21;STAT1;MYC;SALL4;STAT3;TNF
Left Ventricular Hypertrophy	6.66936e-05	0.00532898	SLC3A2;AHR;TNF;IGF1R;NR3C2;EDNRA;PPP3R1;MYC;SPP1;AKT1;DMD;FSD1;BBS1;KL;DTNA;GAA;SLC33A1;ANXA5;TPM1;IGF2;ADRA2B;MMP9;IL6;GNAQ;PPARA;GLA;TLR2
Anaplasia	6.76857e-05	0.00536464	DDC;SMARCB1;GATA6;ENO2;COMT;ICAM1;IGF1R;CCND1;CDH1;CALD1;MYC;BSG;SPP1;AKT1;SOX9;RAC1;SKP2;MAP2K7;GSTK1;JUN;DUSP1;IGF2;BRAF;PROX1;AXIN2;MAPK14;MMP9;MYCN;KLF5;WT1;SNAI1;BCL2;HOXB7;EZH2
Oropharyngeal disorders	6.93675e-05	0.00545395	JUN;JUND;CTNND1;BSG;AKT1;BRAF;TNF;PDLIM7;EZH2
Esophageal Neoplasms	7.73313e-05	0.00603184	MDC1;SMG1;MTR;TNF;ICAM1;IGF1R;CCND1;CDH1;MDK;MYC;BSG;DNMT3B;AKT1;SOX9;SKP2;PDK1;CTSB;PDGFRB;GSTK1;TPM4;PDPK1;TPM2;TPM1;PROX1;TUG1;MMP9;TGFBR1;CCNA2;TRAF6;BIRC5;MET;FOXK1;SLC3A2;RELA;AURKB;CDC42;ZMAT3;PRDX1;SPP1;E2F1;RIPK1;FSD1;MAP2K7;FZD1;MAP3K3;XRCC6;STAT3;IGF2;TNFRSF10B;MAPK14;NFKB1;DCLK1;DAB2;IL6;SLC6A8;CXCL12;KLF5;WNK1;BCL2;PIN1;FAT4;RAD9A
polyps	7.78972e-05	0.00602814	IL21;SEMA3A;FZD10;AHR;TNF;THBS1;RELA;AURKB;SOCS2;EDNRA;NRAS;CCND1;CDH1;SPP1;DNMT3B;E2F1;SOX9;PTGDS;KCNH2;JUN;JAG1;IL13;STAT3;SMAD9;BRAF;ADRA2B;MMP9;DCLK1;IL6;WNK1;SNAI1;EZH2;TLR2;BMPR1A
Smooth philtrum	7.8392e-05	0.00601903	ZBTB18;NOTCH3;IRX5;MEIS2;IGF1R;UNC80;ORC4;TBL1XR1;TRPS1;FLNA;MAN1B1;MMACHC;FBN1
Adenocarcinoma of large intestine	7.89646e-05	0.006016	ITGB1;DDC;LAMC1;PRKCZ;TNF;CDC42;FADS2;PTBP1;NRAS;CCND2;CCND1;CDH1;MYC;E2F1;AKT1;FLNA;RIPK1;RHPN2;UPP1;MAP2K7;ATP7A;TCF7L2;IMP3;ANXA5;BRAF;AXIN2;MCC;RUNX2;LIN28A;WT1;TBL1XR1;DLC1;SNAI1;S100A6;MET
Fibrosarcoma	8.45121e-05	0.00638912	SMARCB1;TNF;THBS1;RELA;IGF1R;LRP6;MMP25;NRAS;RRAS;CCND1;KHSRP;E2F1;FLNA;ARFIP1;RIPK1;FADD;RAC1;SMYD3;MAP2K7;PDGFRB;GSTK1;JUN;JUND;STAT1;STAT2;IGF2;BRAF;MMP9;NFKB1;IL6;WNK1;MTF1;SNAI1;BCL2;MET
Kidney Diseases	8.45569e-05	0.0063437	ITGB1;IL1RN;NRP2;NUP107;AHR;TNF;ICAM1;NR3C2;FADS2;EDNRA;CCND1;AKT1;TIMP3;MPV17;RAC1;CEP97;SKP2;SLC15A2;SACM1L;IL13;ADRA2B;MMP9;SREBF2;TGFBR1;ADAM17;SOAT1;COL4A2;COL4A1;PALLD;CAT;MYH9;PPARA;SGK1;TLR2;NOTCH3;SLC22A6;CD151;THBS1;DDN;CDC42;CALD1;INPP5E;SPP1;STX2;DRD3;KL;TCF7L2;JAG1;GAD1;STAT3;GFPT1;SLC33A1;EIF2AK3;HMGA2;NFKB1;IL6;WT1;WNK1;XPNPEP3;BCL2;MMACHC;GLA
cervical cancer	8.64656e-05	0.00643776	MDC1;IL1RN;NDUFA13;MTR;PRDM1;COMT;TNF;ICAM1;IGF1R;CCND1;MDK;CDH1;SALL3;MYC;BSG;CHEK1;DNMT3B;AKT1;TIMP3;RAC1;SOX9;NUP214;GSTK1;IMP3;IL13;ANXA5;MMP9;UTF1;TGFBR1;LATS1;ZEB2;SOAT1;STIM1;LOX;TBL1XR1;NCL;CAT;BIRC5;PPARA;AJUBA;MET;HOXB7;TLR2;NOTCH3;CEBPA;SLC3A2;PTN;THBS1;RELA;CDC42;PGRMC1;ATXN1;TNKS2;ZMAT3;SPP1;E2F1;STOM;FLNB;BAK1;MAP2K7;PDLIM7;SPAG9;KL;JUN;XRCC6;BDNF;USP22;STAT3;IGF2;TNFRSF10B;LHFPL4;B…
Metabolic Syndrome X	8.71034e-05	0.00643649	SLC27A1;FAAH;IL1RN;AHR;COMT;TNF;ICAM1;IGF1R;NR3C2;FADS2;CCND1;BSG;AKT1;PTGDS;TPM1;CBFA2T2;ADRA2B;MMP9;ADRA2A;SREBF2;TBL1XR1;CAT;TFAM;PPARA;SGK1;ABCG1;TLR2;CEBPA;ADIPOR2;THBS1;RELA;LRP6;CNR1;FADD;PPARGC1B;TUB;KL;TCF7L2;MYO10;BDNF;GALNT2;EPHX2;STAT3;IGF2;MAPK14;NFKB1;IL6;WNK1;SNAI1;PNPLA3;CRAT;MYD88;PTPN2;PNPLA2;FBN1
Cardiovascular Diseases	8.72159e-05	0.0063967	SLC23A2;SCARB1;SLC27A1;IL1RN;SLC44A2;MTR;SLC2A4;COMT;TNF;ICAM1;NR3C2;FADS2;EDNRA;CCND1;MCF2L;AKT1;TMED1;KCNH2;GSTK1;DUSP1;ANXA5;ABCC9;MMP9;ADRA2B;ADRA2A;RHOA;TGFBR1;BACE1;SOAT1;COL4A2;LOX;NAAA;CAT;PPARA;ABCG1;CERS2;TLR2;NOTCH3;CEBPA;ROCK2;AGAP1;ABHD5;ADIPOR2;THBS1;SOCS2;CDC42;PROKR1;IL1RL1;CNR1;SPP1;FLNA;SH2B3;KL;BBS1;TCF7L2;JUN;JUND;BDNF;EPHX2;STAT3;SLC33A1;IGF2;NFKB1;DCLK1;MSRA;IL6;CXCL12;KLF5;…
Cerebral Ischemia	8.80285e-05	0.00640847	IL21;NOTCH3;IL1RN;GOLT1B;SEMA3A;PIK3R3;GRIK2;TNF;RELA;SLC8A1;ICAM1;NR3C2;SRR;TIMP3;RIPK1;RAC1;MAP2K7;NUP214;JUN;JUND;BDNF;SLC33A1;STAT3;DYNLL1;MAPK14;MMP9;NFKB1;BACE1;IL6;CXCL12;CAT;BCL2;SGK1
Malignant neoplasm of kidney	8.93485e-05	0.00645674	PTPRU;SLC3A2;AHR;COMT;PRKCZ;TNF;GLS;ICAM1;IGF1R;PTBP1;XPO1;CCND1;CDH1;MYC;SPP1;AKT1;TIMP3;FSD1;SPAG9;PBRM1;ANXA5;STAT3;PYCR1;BRAF;MMP9;NFKB1;ATAT1;LATS1;DNM3;ZEB2;ARC;ADAM17;IL6;CXCL12;WT1;SNAI1;BCL2;PIN1;BIRC5;TCF4;NF2;PPARA;SGK1;MET;EZH2
Malignant mesothelioma	9.04638e-05	0.00648962	NRP2;TENM2;SEMA3A;MTMR4;TNF;ICAM1;CCND2;CCND1;CDH1;MDK;KHSRP;SPP1;AKT1;FSD1;PDLIM7;PDK1;GSTK1;JUN;PBRM1;JAG1;IL13;STAT3;IGF2;SEMA4F;CFLAR;MMP9;LATS1;ZEB2;IL6;CXCL12;SMO;WT1;TBL1XR1;CAT;BCL2;NF2;AJUBA;MET
Malignant tumor of cervix	9.23196e-05	0.00657476	MDC1;IL1RN;MTR;COMT;TNF;ICAM1;IGF1R;CCND1;MDK;CDH1;SALL3;MYC;BSG;CHEK1;DNMT3B;AKT1;TIMP3;RAC1;SOX9;GSTK1;IMP3;IL13;ANXA5;MMP9;UTF1;TGFBR1;ZEB2;SOAT1;STIM1;LOX;TBL1XR1;NCL;CAT;BIRC5;PPARA;AJUBA;MET;TLR2;NOTCH3;CEBPA;PTN;THBS1;RELA;CDC42;PGRMC1;ATXN1;TNKS2;ZMAT3;SPP1;E2F1;STOM;FLNB;BAK1;MAP2K7;PDLIM7;SPAG9;KL;JUN;XRCC6;BDNF;USP22;STAT3;IGF2;TNFRSF10B;LHFPL4;BRAF;CFLAR;NFKB1;PML;IL6;DAB2;OCLN;SLC6A8…
Meningioma, benign, no ICD-O subtype	9.34087e-05	0.00660447	SLC3A2;IGF1R;PTBP1;HOXA9;BRIP1;CCND1;CDH1;MDK;MYC;SPP1;AKT1;TIMP3;RAC1;PTGDS;CTSB;STAT3;IGF2;MMP9;NFKB1;IL6;MYCN;CXCL12;SOAT1;WT1;DLC1;BCL2;DCX;NF2;PPARA;SGK1
Squamous cell carcinoma of esophagus	9.39501e-05	0.0065953	ITGB1;COL18A1;SMG1;IL1RN;MTR;MSI2;AHR;TNF;IGF1R;CCND1;MDK;CDH1;KHSRP;MYC;BSG;DNMT3B;AKT1;TIMP3;TRIM27;RAC1;SOX9;SKP2;MAP3K7;CTSB;PDGFRB;GSTK1;TPM2;ANXA5;TPM1;LIG3;ASH1L;PROX1;TUG1;MMP9;DUSP6;ZEB2;LOX;TRAF6;BIRC5;MYL9;AJUBA;MET;HOXB7;CRK;NOTCH3;CEBPA;CREM;IQGAP1;THBS1;RELA;AURKB;LRP6;RASGRP3;CDC42;ZMAT3;PRDX1;SPP1;E2F1;FLNB;SMYD3;FSD1;FADD;MAP2K7;PDLIM7;S100A10;MBD4;JUN;CADM2;STAT1;BDNF;STAT3;IGF2…
Endometriosis	9.66624e-05	0.00673758	ITGB1;COL18A1;IL1RN;DCLRE1C;SLC40A1;SLC2A3;AHR;SLC2A4;COMT;TNF;ICAM1;IGF1R;NR3C2;CCND1;CDH1;MDK;SALL4;BSG;DNMT3B;AKT1;SKP2;GSTK1;KLF13;DUSP1;FST;IL13;ABCC9;MMP9;UTF1;SLC22A23;CCNA2;NCOR1;ZFP42;CAT;S100A6;BIRC5;SUCLG2;PPARA;CRK;MET;CEBPA;SLC20A1;GATA6;PTN;THBS1;RELA;CDC42;SRR;DPP6;CALD1;CNR1;SPP1;MAP2K7;NTRK2;JUN;BDNF;STAT3;SLC33A1;HMGA2;BRAF;MAPK14;NFKB1;IL6;CXCL12;WT1;WNK1;BCL2;TCF3;CNIH3;FBN1
Sezary Syndrome	9.71043e-05	0.00672071	IL21;EPHA4;CD164;SDC4;ANXA5;IL13;STAT3;GATA6;TNFRSF10B;BRAF;CHD3;TNF;NFKB1;DNM3;NRAS;CCND1;SOAT1;PPP1R1A;MYC;BCL2;AKT1;TCF3
Squamous cell carcinoma	9.93186e-05	0.0068259	SCARB1;IL1RN;SMARCB1;DCLRE1C;CTNND1;IRS4;CLDN2;COMT;TNF;ICAM1;IGF1R;HOXA9;CCND2;CCND1;CDH1;KHSRP;MYC;BSG;CHEK1;AKT1;SOX9;SKP2;MAP3K7;EPHB3;KCNH2;GSTK1;CSNK2A1;IMP3;FST;TPM2;EBF3;TUG1;LOR;TOM1L1;ADAM17;SOAT1;STIM1;LOX;TBL1XR1;NCL;S100A6;TLN1;NOTCH3;CD151;CORO1A;LPP;SOCS2;BRINP1;ZMAT3;PRDX1;RIPK1;OTX1;MAP2K7;SKIL;KL;JUN;JAG1;JUND;BDNF;IGF2;TNFRSF10B;HMGA2;PTK6;BRAF;MCC;NFKB1;PTPRD;IL6;DAB2;CXCL12;L…
Carcinoma, Transitional Cell	0.000105547	0.0072036	CEBPA;GATA6;MTR;AHR;GRIK2;TNF;THBS1;ELAVL3;PTBP1;NRAS;CCND2;BRINP1;CCND1;CDH1;MYC;BSG;DNMT3B;E2F1;AKT1;E2F3;MAP2K7;PDGFRB;GSTK1;CBX7;DUSP1;BDNF;MMD;TMOD3;IGF2;PRRC2C;TUG1;MMP9;NFKB1;CCNA2;DAB2;IL6;NCOR1;COL4A1;CDC42EP3;BCL2;PPARA;MET;EZH2
Schizophrenia	0.000105885	0.0071768	ITSN2;IL1RN;FAAH;NUCKS1;MSI2;ENO2;COMT;TNF;DCAF7;ICAM1;ACTG1;GLS;FADS2;EDNRA;CCND2;CCND1;NDST3;BSG;CHEK1;AKT1;NRCAM;PIP4K2C;PTGDS;KPNA1;KCNH2;PDGFRB;GSTK1;CSNK2A1;SFMBT1;ENTPD4;LARS2;ARC;AKAP9;CCDC86;GRIA2;CREM;GPR85;AGAP1;EFNA5;KALRN;CPLX1;SOCS2;PGBD1;PPP3R1;ATXN1;BLOC1S3;SRGAP3;MAP2K7;DRD3;PPARGC1B;GRIA3;SPTBN2;JUN;JAG1;SDF2L1;HOMER1;BDNF;EPHX2;IGF2;SMAD5;NFKB1;DCLK1;DHFR;MSRA;IL6;CXCL12;GNAL;S…
Precursor Cell Lymphoblastic Leukemia Lymphoma	0.00010763	0.0072451	COL18A1;IL1RN;FMN2;MSI2;ENO2;TNF;GLS;ACTG1;IGF1R;HOXA9;XPO1;CCND1;MDK;MYC;SALL4;CHEK1;AKT1;NUP214;KCNH2;EIF5A;GSTK1;ITGA4;SACM1L;SOX11;MOGS;MMP9;DNM2;CCNA2;ZEB2;TBL1XR1;S100A6;PPARA;MET;NOTCH3;CEBPA;DDC;CBFB;SLC3A2;EFNA5;NRAS;SPP1;MAP2K7;SH2B3;WDTC1;STAT3;IGF2;HMGA2;BRAF;CFLAR;NFKB1;PML;DHFR;CXCL12;WT1;SP4;BCL2;PNPLA3;TCF3;SSBP2;EZH2
Shigella Infections	0.000109329	0.00730944	RDX;TNF;PRKCZ;RELA;NFKB1;CDC42;DHFR;IL6;WNK1;RAC1;IKBKG;STX2;TLR2
Stomach Carcinoma	0.000120446	0.00799828	MDC1;SLC23A2;IL1RN;NDUFA13;DCLRE1C;CTNND1;AHR;ANTXR2;COMT;TNF;BACH2;SLC8A1;ICAM1;IGF1R;NR3C2;PREX2;EDNRA;CCND2;CCND1;PPME1;CDH1;KHSRP;MYC;SALL4;BSG;CHEK1;AKT1;SOX9;PTGDS;SKP2;PDK1;KCNH2;NUP214;GSTK1;EPHA4;IMP3;SOX11;EBF3;TUG1;SRCIN1;ADAM17;MYCN;SMO;SOAT1;STIM1;LOX;TBL1XR1;RUFY3;NCL;MADD;S100A6;IFNAR1;PFN2;CD151;CBFB;GATA6;IQGAP1;ADIPOR2;SOCS2;NUAK1;BRINP1;CALD1;SMYD3;MAP2K7;B4GALNT2;S100A10;OSBPL…
Anaplastic astrocytoma	0.000121091	0.0079871	PDGFRB;DUSP4;NTRK2;IL1RN;LRRN2;STAT3;GATA6;HMGA2;BRAF;MMP9;LATS1;MMP25;CCND2;MYCN;CCND1;PRDX1;BCL2;DCX;SPP1;AKT1;PTGDS;MAP2K7;MET
Nasopharyngeal carcinoma	0.000122248	0.00800967	OSCP1;MDC1;COL18A1;CELF2;BACH1;TNF;ICAM1;PTBP1;EDNRA;CAPNS1;CCND1;CDH1;MYC;BSG;CHEK1;AKT1;TIMP3;FLOT2;KIF1A;SKP2;PDK1;GSTK1;ABCC5;TNFRSF19;ANXA5;DYNLL1;MMP9;DUSP6;ADAM17;SOAT1;TBL1XR1;NCL;BIRC5;TFAM;TLN1;MET;CRK;TLR2;FAIM;IQGAP1;THBS1;RELA;AURKB;CDC42;FGD4;MNT;SPP1;E2F1;FLNA;FSD1;MAP2K7;PDLIM7;JUN;STAT1;STAT2;USP22;STAT3;HMGA2;PTPN12;CFLAR;MAPK14;NFKB1;PML;DHFR;IL6;DAB2;CXCL12;WNK1;DLC1;BCL2;EZH2…
Non-Small Cell Lung Carcinoma	0.000122561	0.007977	IL1RN;FAAH;CTNND1;ZDHHC5;PLOD2;AHR;CLDN2;ENO2;COMT;TNF;ICAM1;IGF1R;GLS;HOXA9;CCND2;CCND1;CDH1;KHSRP;MYC;SALL4;BSG;CHEK1;AKT1;SOX9;SKP2;SOX7;EPHB3;PDK1;PDGFRB;MAP2K3;GSTK1;TUG1;RUNX2;CLDN6;ADAM17;MYCN;SMO;SOAT1;LOX;NCL;S100A6;MYL9;TRIB2;HOXB7;ABCG1;PFN2;NOTCH3;CD151;SDC4;DLX5;PIK3R3;NLK;NUAK1;BRINP1;RDH10;PRDX1;BMF;RIPK1;MAP2K7;SKIL;GRIA3;FZD1;JUN;XRCC6;JAG1;JUND;BDNF;IGF2;TNFRSF10B;HMGA2;BRAF;MCC…
Urothelial Carcinoma	0.000129262	0.00835779	CEBPA;MTR;GRIK2;AHR;TNF;THBS1;ELAVL3;PTBP1;BRINP1;CCND1;MYC;BSG;DNMT3B;AKT1;MAP2K7;PDGFRB;GSTK1;CBX7;DUSP1;MMD;IGF2;TUG1;MMP9;NFKB1;DAB2;IL6;COL4A1;CDC42EP3;BCL2;MET;EZH2
Epiretinal Membrane	0.000129547	0.00832147	WNK1;KHSRP;PTN;NF2;THBS1;MET;RELA;NFKB1;PML;IGF1R
Lymphedema	0.000129707	0.00827768	IL6;MYC;AKT1;ABCC9;BRAF;IKBKG;FAT4;ANTXR2;MET;PTPN14;GLA
Hereditary hemochromatosis	0.000132736	0.00841629	NTRK2;SMARCB1;FST;SLC40A1;CYBRD1;TNF;NFKB1;ICAM1;IL6;MYCN;SMO;TRAF6;BCL2;E2F1;SPP1;PNPLA3;AKT1;ACO1;TCF4;SOX9;RAC1;MAP2K7;B4GALNT2
Metastatic Neoplasm	0.000133746	0.008426	PLOD2;PRDM1;TNF;SYNE2;IGF1R;CAPNS1;MDK;MYC;KHSRP;BSG;AKT1;RAC1;JARID2;MAP3K7;FST;TUG1;SRCIN1;MMP9;ZEB2;MYCN;STIM1;LOX;RUFY3;ARHGEF1;PPARA;HOXB7;MYL9;MET;IFNAR1;NOTCH3;GATA6;IQGAP1;PTN;THBS1;CDC42;NRAS;NUAK1;SPP1;TSPAN2;FSD1;GRIA3;FOXF2;USP22;STAT3;HMGA2;BRAF;IL6;CXCL12;SNAI1;BCL2;CPEB2;MYD88;EZH2;PNPLA2
Malignant neoplasm of stomach	0.00013424	0.00840324	MDC1;SLC23A2;IL1RN;NDUFA13;DCLRE1C;CTNND1;AHR;CLDN2;COMT;TNF;BACH2;SLC8A1;ICAM1;IGF1R;PREX2;EDNRA;CCND2;CCND1;PPME1;CDH1;KHSRP;MYC;SALL4;BSG;CHEK1;AKT1;SOX9;PTGDS;SKP2;PDK1;KCNH2;GSTK1;EPHA4;IMP3;FST;SOX11;EBF3;TUG1;SRCIN1;RUNX2;ADAM17;MYCN;SMO;SOAT1;STIM1;LOX;TBL1XR1;RUFY3;NCL;MADD;S100A6;IFNAR1;PFN2;CD151;CBFB;GATA6;IQGAP1;NID1;ADIPOR2;SOCS2;NUAK1;BRINP1;CALD1;SMYD3;MAP2K7;B4GALNT2;SNX5;S100A10…
Adenocarcinoma of pancreas	0.000137158	0.00853154	PTPRU;NRP2;GATA6;TULP3;THBS1;RELA;ICAM1;IGF1R;CDC42;IL1RL1;CCND2;CCND1;CNR1;BSG;SPP1;AKT1;TMED1;MAP2K7;EPHA4;KL;CBX7;RIOK3;ABCC5;BRAF;MAPK14;MMP9;DCLK1;NFKB1;IL6;MYCN;STIM1;WNK1;PALLD;CAT;BCL2;HOXB7;CRK;EZH2;TJP2
ovarian neoplasm	0.000145206	0.00897536	ITGB1;COL18A1;IL1RN;AHR;TNF;BACH2;ICAM1;PTBP1;EDNRA;CCND2;CCND1;MDK;CDH1;MYC;BSG;PSD3;DNMT3B;AKT1;RAC1;SOX9;ATP7A;PTGDS;SKP2;CTSB;DUSP4;PDGFRB;RBFOX2;DUSP1;FST;IL13;MMP9;DUSP6;RHOA;CCNA2;TGFBR3;ADAM17;COL4A2;BIRC5;SGK1;MET;TLR2;NOTCH3;GATA6;SLC3A2;IQGAP1;PTN;CORO1A;RELA;CDC42;PSMC3IP;NRAS;BRIP1;PGRMC1;SPP1;E2F1;CBR3;FZD1;NTRK2;MAP3K3;CD164;JUN;JAG1;STAT3;IGF2;HMGA2;PTK6;BRAF;CFLAR;ARID3B;MAPK14;N…
Depressed philtrum	0.000155927	0.00957783	NRAS;TRPS1;ATP6V1B2;BRAF;EBF3;MAP3K7;EZH2;FBN1
Intestinal Neoplasms	0.000156737	0.00956776	TCF7L2;JAG1;TNFRSF19;IGF2;PROX1;AXIN2;MCC;PRKCZ;DCLK1;SMC2;CDC42;PTBP1;KLF5;CCND1;MYC;BCL2;SPP1;AKT1;TCF4;SOX9;PTGDS;SGK1
Lymphoma, T-Cell, Cutaneous	0.000159773	0.00969292	IL21;OSCP1;SDC4;TNF;THBS1;NRAS;CCND2;CCND1;MYC;AKT1;RAC1;EPHA4;CD164;JUN;JAG1;STAT1;STAT2;ANXA5;IL13;STAT3;BRAF;CFLAR;RHOA;LOR;NFKB1;ARC;IL6;SOAT1;CTDSP1;BCL2;CNTN2
Triangular face	0.000162648	0.0098068	JAG1;TPM2;IGF2;EIF2AK3;PYCR1;PLOD2;EBF3;BRAF;PEX13;UNC80;NRAS;MYCN;RRAS;TRPS1;OBSL1
Blast Phase	0.00016383	0.00981782	CEBPA;SMARCB1;SLC3A2;MSI2;BACH2;ICAM1;HOXA9;NRAS;CCND2;CCND1;CDH1;MYC;RAC1;SH2B3;PDGFRB;GSTK1;ANXA5;IGF2;HMGA2;MMP9;RHOA;IL6;CXCL12;WT1;BCL2;BIRC5;ARHGEF1
Ventricular arrhythmia	0.000171201	0.0101973	KCNH2;ADAM17;DTNA;SEMA3A;TPM1;IDS;ABCC9;SLC3A2;SGK1;MET;NR3C2;FBN1
Anaplastic carcinoma	0.000182344	0.0107957	SCARB1;SRF;PTN;CORO1A;ACTG1;CDC42;PTBP1;CCND1;CDH1;MYC;TRPS1;DNMT3B;SOX9;EIF5A;ANXA4;STAT3;BRAF;RHOA;DUSP6;S100A6;BCL2;NSMF;THRSP;PPARA;SGK1;MET
Adrenoleukodystrophy	0.000184496	0.0108577	GSTK1;ELOVL1;TCF7L2;ACAA2;NCAN;STAT3;SLC40A1;TNF;PEX13;NFKB1;HADHB;IL6;SLC6A8;CAT;BCL2;SPP1;PNPLA3;TCF4;PPARA;MYD88;S100A10
Hypotrophic malar bone	0.000188469	0.0110254	NOTCH3;AGL;CHD7;PLOD3;PYCR1;COMT;RUNX2;TGFBR1;HIRA;NSDHL;SLC6A8;TBL1XR1;PIGA;DNMT3B;FLNA;FLNB;FAT4;KIF1A;MAN1B1;OBSL1;FBN1;RSPRY1
Malar flattening	0.000188469	0.0109602	NOTCH3;AGL;CHD7;PLOD3;PYCR1;COMT;RUNX2;TGFBR1;HIRA;NSDHL;SLC6A8;TBL1XR1;PIGA;DNMT3B;FLNA;FLNB;FAT4;KIF1A;MAN1B1;OBSL1;FBN1;RSPRY1
Myeloid Leukemia, Chronic	0.000188572	0.0109017	NRP2;IL1RN;SMARCB1;PLEK;PLOD2;MSI2;AHR;SLC2A4;TNF;BACH2;ICAM1;IGF1R;NR3C2;HOXA9;CCND2;XPO1;CCND1;CDH1;MYC;RAC2;DNMT3B;AKT1;RAC1;SKP2;CTSB;PDGFRB;GSTK1;ITGA4;ANXA5;LIG3;MMP9;SOAT1;CTDSP1;PIGA;CAT;S100A6;BIRC5;MET;TRIB2;CRK;IFNAR1;CEBPA;CBFB;SLC3A2;ADIPOR2;RELA;AURKB;SOCS2;CDC42;NRAS;ATXN1;SPP1;E2F3;FADD;MAP2K7;SH2B3;WDTC1;SPAG9;XRCC6;CBX5;STAT1;STAT3;IGF2;HMGA2;ELP2;BRAF;MAPK14;NFKB1;PML;DLK1;IL6;…
Rhabdomyosarcoma	0.000189339	0.010882	NOTCH3;SMARCB1;SLC3A2;TNF;IGF1R;CDC42;NRAS;CCND2;CNR1;MYC;SPP1;AKT1;DMD;FSD1;FADD;JARID2;MAP2K7;PDLIM7;PDGFRB;JAG1;STAT1;PDPK1;IGF2;TNFRSF10B;HMGA2;BRAF;MAPK14;MMP9;NFKB1;DLK1;GGCT;CXCL12;MYCN;SMO;STIM1;SYNJ1;BCL2;BIRC5;PPARA;CRK;MET;EZH2
Waldenstrom Macroglobulinemia	0.000194579	0.0111182	ITGA4;ANXA5;SLC3A2;TNF;BACH2;SPIB;IL6;CCND2;CXCL12;CCND1;SOAT1;MYC;BSG;BCL2;AKT1;HAS2;MYD88
premalignant lesion	0.000201516	0.011448	CCND1;IGF2;BRAF;TNF;NFKB1;IGF1R
Malignant neoplasm of esophagus	0.000203815	0.0115121	MDC1;SMG1;MTR;TNF;ICAM1;IGF1R;PTBP1;CCND1;CDH1;MYC;BSG;DNMT3B;AKT1;TIMP3;SOX9;SKP2;PDK1;PDGFRB;GSTK1;TPM4;PDPK1;TPM2;TPM1;PROX1;TUG1;MMP9;TGFBR1;CCNA2;TRAF6;BIRC5;MCM5;CRK;MET;FOXK1;SLC3A2;CDC42;ZMAT3;PRDX1;SPP1;E2F1;RIPK1;FSD1;MAP2K7;FZD1;MAP3K3;XRCC6;STAT3;IGF2;TNFRSF10B;MCC;MAPK14;NFKB1;DCLK1;DAB2;IL6;SLC6A8;CXCL12;LIN28A;BCL2;PIN1;FAT4;EZH2;RAD9A
Asbestosis	0.000204247	0.0114705	TPM4;PRDX1;SPP1;RAC1;MAPK14;TNF;CRK;IGF1R
Deep philtrum	0.000204247	0.0114054	NRAS;TRPS1;ATP6V1B2;BRAF;EBF3;MAP3K7;EZH2;FBN1
Osteosarcoma	0.000205079	0.0113871	ITGB1;PTPRU;COL18A1;NRP2;DCLRE1C;GPR68;SLC2A4;TNF;ICAM1;IGF1R;EDNRA;XPO1;CCND1;MDK;MYC;SALL4;TRPS1;BSG;CHEK1;AKT1;TIMP3;TRIM27;RAC1;PTGDS;SKP2;SOX7;CTSB;PDGFRB;MAP2K3;GSTK1;ITGA4;DUSP1;IMP3;ANXA5;TUG1;MMP9;RUNX2;RHOA;TGFBR1;CCNA2;ADAM17;ZEB2;MYCN;SMO;STIM1;LOX;TRAF6;CAT;S100A6;BIRC5;MET;HOXB7;CEBPA;SDC4;ROCK2;SLC3A2;THBS1;RELA;AURKB;SRR;STK35;SPP1;E2F1;HAS2;E2F3;FSD1;FADD;PDLIM7;FZD1;JUN;JAG1;USP…
Hyperglycemia	0.000205321	0.0113365	IL21;PTPRU;FAAH;IL1RN;SUV39H1;AQP7;SLC2A3;AHR;SLC2A4;TNF;ICAM1;CCND1;AKT1;ANXA5;PROX1;MMP9;PTBP2;RUNX2;SMO;CAT;PPARA;SGK1;CRK;TLR2;GATA6;CREM;PRKCZ;THBS1;RELA;SPP1;MAP2K7;KL;TCF7L2;JUN;JUND;GALNT2;GAD1;STAT3;EIF2AK3;IGF2;MAPK14;NFKB1;IL6;CXCL12;WNK1;BCL2;PNPLA3;PIN1;FBN1
Hepatitis, Chronic	0.000205689	0.0112934	NOTCH3;STAT1;STAT3;IGF2;TNFRSF10B;TNF;MMP9;NFKB1;AURKB;IL6;SOAT1;CDH1;MYC;CAT;BCL2;DNMT3B;PNPLA3;TFAM;TIMP3;IKBKG;EMB;ATP7A;MET;TLR2
Delayed bone age	0.000205689	0.0112306	PDGFRB;SMARCB1;NUP107;STAT1;CHD7;IGF2;EIF2AK3;BRAF;ABCC9;CPLX1;DUSP6;IGF1R;PSMC3IP;ORC4;DPP6;NRAS;RRAS;TRPS1;NSMF;FLNB;MAP3K7;OBSL1;FBN1;RSPRY1
Liver carcinoma	0.00021158	0.0114884	IL1RN;BACH1;ICAM1;GLS;PREX2;SPIB;HOXA9;EDNRA;CAPNS1;MYC;BSG;CHEK1;AKT1;TRIM27;SOX9;SKP2;TNS3;SOX7;NUP214;GSTK1;EPHA4;IMP3;RUNX2;CLDN6;SOAT1;TFAM;TLN1;HOXB7;SDC4;PIK3R3;IQGAP1;NLK;ARPP19;NUAK1;RDH10;PRDX1;FADD;RAB11FIP4;S100A10;JUN;XRCC6;JAG1;JUND;FOXF2;CADM2;RDX;SLC33A1;PBX3;IGF2;BRAF;STAM;DCLK1;MSRA;OCLN;PPP1R1A;WNK1;SNAI1;PEMT;FAT4;EZH2;IL21;COL18A1;SMG1;NCAN;SUV39H1;ARHGAP1;XPO1;GLIPR2;RAC2;TI…
Infarction, Middle Cerebral Artery	0.000213866	0.0115488	PDGFRB;GABRA6;BDNF;IL13;STAT3;DYNLL1;TNF;MMP9;ICAM1;RGMA;ARC;IL6;SMO;BCL2;HAS2;FADD;UPP1;ERCC6
Attention deficit hyperactivity disorder	0.000215031	0.0115482	CNTNAP2;IL1RN;NRP2;DDC;NCAN;CHD7;SLC2A3;COMT;CORO1A;KALRN;CPLX1;NR3C2;PRTG;FADS2;HIRA;EDNRA;DPP6;ATXN1;CNR1;AKT1;DMD;ASCC2;IKBKG;PTGDS;CSMD1;DRD3;NTRK2;CSNK2A1;BDNF;SYN3;ADRA2B;ADRA2A;DCLK1;PTPRD;SLC6A8;MYCN;SCN8A;GNAQ;TBC1D24;MKRN3;TCF4;NF2;GNB5
Malformations of Cortical Development	0.000217593	0.0116223	CNTNAP2;CSNK2A1;TNFRSF19;SLC3A2;PEX13;TUBB4A;ACTG1;CCNA2;OCLN;CCND2;SMO;KIF5C;BCL2;DCX;AKT1;FLNA
Chondrosarcoma	0.000218981	0.0116332	OSCP1;SMARCB1;EFNA5;TNF;ADIPOR2;ICAM1;NRAS;CCND1;MYC;SPP1;AKT1;SOX9;PDGFRB;ARPP21;BDNF;ANXA5;HMGA2;MAPK14;MMP9;RUNX2;NFKB1;CCNA2;IL6;CXCL12;SMO;BCL2;BIRC5;CRK;MET
Pulmonary Hypertension	0.000222729	0.0117687	JUN;EPHX2;IL13;GATA6;SMAD9;SLC2A4;TNF;MMP9;RHOA;TGFBR1;RELA;EDNRA;IL6;LOX;COL4A1;MYC;BCL2;MFN1;BIRC5;HAS2;ATP7A
Alzheimer Disease, Late Onset	0.000222809	0.01171	PAXIP1;CELF2;SLC2A4;TNF;SLC8A1;PLD3;IGF1R;NR3C2;LRP6;PGBD1;ATXN1;BLOC1S3;PLCG2;DNMT3B;DRD3;APC2;BDNF;IGF2;EBF3;DNM2;BACE1;ARC;IL6;VSNL1;CAT;BCL2;TFAM;PIN1;PPARA;TLR2
Other specified types of schizophrenia, unspecified	0.000224927	0.0117584	BACE1;PPP3R1;SRR;MDK;CNR1;SP4;AKT1;TCF4;SRGAP3;MAP2K7;CSMD1
Solid Neoplasm	0.000229759	0.0119474	IL21;COL18A1;NRP2;IL1RN;SMARCB1;AHR;TNF;ICAM1;IGF1R;NR3C2;PTBP1;HOXA9;XPO1;CCND1;MDK;CDH1;MYC;SALL4;BSG;CHEK1;AKT1;FLOT2;UPP1;RAC1;SOX9;CTSB;PDK1;PDGFRB;GSTK1;CSNK2A1;DUSP1;IMP3;IL13;MMP9;RUNX2;DUSP7;MYL4;ARC;MYCN;SOAT1;COL4A2;LOX;DCX;MET;NOTCH3;DLX2;FOXK1;THBS1;AURKB;SPP1;FSD1;MAP2K7;SH2B3;NTRK2;BDNF;STAT3;IGF2;TNFRSF10B;HMGA2;BRAF;MCC;SMAD5;NFKB1;DCLK1;PML;IL6;CXCL12;KLF5;LIN28A;WT1;DLC1;BCL2;A…
Impaired glucose tolerance	0.000232817	0.0120428	SLC27A1;SLC40A1;NUCKS1;SLC2A3;SLC2A4;COMT;PRKCZ;TNF;CACNA1E;ADIPOR2;THBS1;RELA;ICAM1;IGF1R;NR3C2;CNR1;AKT1;RAC1;APBB3;CTSB;TCF7L2;GAD1;STAT3;MAPK14;ADRA2B;NFKB1;DLK1;IL6;LIN28A;WNK1;PIN1;PPARA;SGK1;CRAT;MYD88;TLR2
Pemphigus Vulgaris	0.000236964	0.0121931	IL1RN;ZEB2;IL6;CDH1;SUV39H1;SLC3A2;DSG3;MAPK14;TNF;MMP9;CRK;EZH2
Coarse hair	0.00023896	0.0122317	NOTCH3;NRAS;RRAS;PLOD3;FLNA;HR;BRAF;IKBKG;ATP7A;GNS
Rough hair texture	0.00023896	0.0121684	NOTCH3;NRAS;RRAS;PLOD3;FLNA;HR;BRAF;IKBKG;ATP7A;GNS
Adenovirus Infections	0.000239736	0.012145	TNFRSF10B;TNF;PML;ICAM1;DNM2;DHFR;CALD1;TRPS1;CHEK1;E2F1;BCL2;AKT1;EIF4EBP2;PIN1;FOXA2
Reperfusion Injury	0.000243974	0.0122963	JUN;ANXA5;STAT3;IQGAP1;EFNA5;MAPK14;TNF;MMP9;THBS1;RELA;ICAM1;IL6;CAT;BCL2;PPARA;MYD88;TLR2
Malignant neoplasm of mouth	0.00024872	0.0124715	TNF;ICAM1;PTBP1;HOXA9;MMP25;XPO1;CCND1;CDH1;MYC;DNMT3B;AKT1;RAC1;SKP2;CTSB;GSTK1;ANXA5;IL13;NME4;AXIN2;MMP9;ZEB2;ADAM17;CAT;BIRC5;MVD;PPARA;TLN1;THOP1;TLR2;NOTCH3;RELA;PRDX1;SPP1;MAP2K7;JUN;XRCC6;JUND;STAT1;IGF2;BRAF;MAPK14;NFKB1;IL6;CXCL12;LIN28A;WNK1;BCL2;ERCC6;EZH2
Osteoporosis	0.000257365	0.0128395	IL1RN;DLX5;PLEK;CHD7;PLOD2;PTN;ANTXR2;COMT;TNF;LRP6;ICAM1;ACTG1;IGF1R;CCND1;MYC;SPP1;DMD;RSU1;SOX9;ATP7A;GSTK1;KL;SVIL;JAG1;TPM4;STAT1;EIF2AK3;IGF2;PYCR1;ABCC9;MAPK14;DUSP6;NFKB1;RUNX2;IL6;LOX;WT1;TRAF6;GPD2;CAT;BCL2;NSMF;ERCC6;PPARA;TLN1
Vascular inflammations	0.00026237	0.0130231	KL;TOR2A;DUSP1;EPHX2;ANXA5;STAT3;AHR;TNF;MMP9;NFKB1;NR3C2;PTBP1;ADAM17;IL6;AKT1;PIN1;TIMP3;SGK1;SH2B3;TLR2
African Burkitt's lymphoma	0.000264198	0.0130479	GNA13;SPAG9;MNT;SALL3;MYC;TCF3;PDLIM7;RHOA
Acute Myeloid Leukemia (AML-M2)	0.000264395	0.0129924	CEBPA;SVIL;CBFB;ANXA4;ANXA5;STAT3;ENO2;BACH2;HOXA9;NRAS;CCND2;WT1;MYC;PXDN;BCL2;SGK1;MET;S100A10
Pheochromocytoma	0.00027481	0.013437	PTPRU;SCARB1;DDC;COMT;ACVR1B;TNF;DCAF7;IGF1R;CDC42;EDNRA;CCND1;CNR1;MYC;KIF1B;RAC1;MPZL2;FARP1;EGLN2;DUSP1;STAT3;IGF2;FNDC3A;MAPK14;TGFBR1;MYCN;CXCL12;CAT;SNAI1;BCL2;BIRC5;ARHGEF1;NF2
Hemangioma	0.000275502	0.0134041	ITGB1;COL18A1;NRP2;JAG1;IGF2;CPLX1;THBS1;NFKB1;NRAS;CCND1;TBL1XR1;WT1;GNAQ;AKT1;KIF1B;PNPLA2
precancerous lesions	0.000279055	0.0135101	KCNH2;IL1RN;XRCC6;ITGA4;IGF2;BRAF;TNF;MMP9;NFKB1;ICAM1;IL6;MYCN;CXCL12;CCND1;LOX;CDH1;MDK;BCL2;MVD
Osteosarcoma of bone	0.00028047	0.0135121	ITGB1;PTPRU;COL18A1;NRP2;DCLRE1C;GPR68;SLC2A4;TNF;ICAM1;IGF1R;EDNRA;CCND1;MDK;MYC;SALL4;TRPS1;BSG;CHEK1;AKT1;TIMP3;TRIM27;RAC1;PTGDS;SKP2;SOX7;CTSB;PDGFRB;NUP214;MAP2K3;GSTK1;DUSP1;IMP3;TUG1;MMP9;RUNX2;TGFBR1;CCNA2;ADAM17;ZEB2;SMO;VSNL1;STIM1;LOX;TRAF6;CAT;S100A6;BIRC5;MET;HOXB7;CEBPA;SDC4;ROCK2;SLC3A2;THBS1;AURKB;SRR;STK35;SPP1;E2F1;HAS2;E2F3;FSD1;FADD;PDLIM7;WDTC1;FZD1;JAG1;USP22;STAT3;RDX;EIF2…
Feeding difficulties in infancy	0.00028512	0.0136691	DDC;SMARCB1;CEP120;CHD7;MTR;NRAS;RRAS;INPP5E;FLNA;KIF1A;ATP7A;APC2;BCKDHA;TIMMDC1;TPM2;IGF2;SOX11;MOGS;BRAF;KCNAB2;PEX13;SLC6A8;WNK1;TBL1XR1;TCF4;ERCC6;MMACHC;EZH2
TARSAL-CARPAL COALITION SYNDROME	0.000293813	0.0140175	SPAG9;NTRK2;BDNF;GATA6;IGF2;MTR;MMP9;TGFBR1;ELAVL3;DAB2;IL6;BRINP1;LIN28A;CCND1;PPP1R1A;BSG;BCL2;DNMT3B;E2F1;E2F3;MAP2K7;EZH2
Secondary malignant neoplasm of bone	0.000294884	0.0140006	NOTCH3;SRF;ENO2;BACH1;TNF;ICAM1;IGF1R;SOCS2;EDNRA;CDH1;BSG;SPP1;AKT1;FSD1;MAP3K7;CTSB;VAV3;PBRM1;ITGA4;ABCC5;STAT3;CFLAR;SMAD5;MMP9;RUNX2;NFKB1;TGFBR1;ZEB2;IL6;CXCL12;DLC1;SNAI1;BCL2;HOXB7;MET;EZH2
Thyroid associated opthalmopathies	0.000307106	0.0145108	SNED1;IL1RN;STAT1;IL13;HMGA2;PTPN12;TNF;NFKB1;ICAM1;IGF1R;IL6;MYC;BCL2;PPARA;MYD88
Bronchopulmonary Dysplasia	0.000309618	0.0145594	PDGFRB;GSTK1;GABRB2;IL1RN;PBRM1;BDNF;GAD1;GATA6;PLOD3;PLOD2;AHR;GRIK2;COMT;TNF;MMP9;NFKB1;IL6;CXCL12;LOX;SYNJ1;SCN8A;BCL2;AKT1;TLR2
Osteoporosis, Postmenopausal	0.000316824	0.0148274	IL1RN;IL6;CAT;RAC2;PLCG2;SPP1;DMD;RAC1;TNF;NFKB1;ICAM1
melanoma	0.000321164	0.0149592	IL1RN;SMARCB1;DCLRE1C;CTNND1;IRS4;AHR;TNF;GBA2;ICAM1;IGF1R;GLS;PREX2;HOXA9;EDNRA;CCND1;CDH1;KHSRP;MYC;BSG;CHEK1;AKT1;NRCAM;TRIM27;SOX9;PTGDS;SKP2;MAP3K7;PDK1;KCNH2;PDGFRB;GSTK1;EPHA4;SLC15A2;CSNK2A1;FST;TPM1;RUNX2;ADAM17;EBNA1BP2;ARC;MYCN;SOAT1;STIM1;COL4A2;LOX;COL4A1;NCL;AKAP9;S100A6;TRIB2;HOXB7;IFNAR1;NOTCH3;CD151;SDC4;CREM;NID1;EFNA5;PRKCZ;RASGRP3;SOCS2;BRIP1;NUAK1;PRDX1;INPP5E;RIPK1;FADD;MAP2…
Degenerative polyarthritis	0.000326005	0.0151131	ITGB1;IL21;IL1RN;ACAA2;SLC40A1;PLOD2;AHR;TNF;ICAM1;GLS;MMP25;EDNRA;MYC;TRPS1;MCF2L;BSG;AKT1;TIMP3;RAC1;SOX9;PTGDS;MAP3K7;CTSB;GSTK1;ITGA4;DUSP1;IL13;ANXA5;EBF3;MMP9;SREBF2;RUNX2;TGFBR1;TGFBR3;ADAM17;SCN8A;MTF1;TRAF6;ATP6V1B2;PPARA;MET;CRK;TLR2;NOTCH3;SDC4;DLX5;SLC20A1;SEMA3A;PTN;PRKCZ;ADIPOR2;THBS1;RELA;PRTG;ADAMTS15;CNR1;SPP1;PPARGC1B;PDLIM7;MAP4K3;S100A10;KL;MAP3K3;JUN;JAG1;JUND;BDNF;STAT3;IGF2…
Esophageal carcinoma	0.000328748	0.0151687	MDC1;SMG1;PLOD3;MTR;TNF;ICAM1;IGF1R;CCND1;CDH1;MYC;BSG;DNMT3B;AKT1;SOX9;SKP2;MAP3K7;TMED5;PDK1;PDGFRB;GSTK1;PDPK1;TPM2;PROX1;TUG1;MMP9;RHOA;TGFBR1;CCNA2;TRAF6;BIRC5;MCM5;MET;FOXK1;SLC3A2;CDC42;ZMAT3;PRDX1;SPP1;E2F1;STOM;FLNB;RIPK1;FSD1;MAP2K7;FZD1;XRCC6;STAT3;IGF2;TNFRSF10B;HMGA2;MAPK14;NFKB1;DCLK1;DAB2;IL6;SLC6A8;CXCL12;DLC1;BCL2;PIN1;FAT4;PTPN2;RAD9A
Lymphoma, Large-Cell, Follicular	0.000336642	0.0154604	MTR;SLC3A2;MAPK14;TNF;LPP;CXCL12;CCND1;MYC;ATP6V1B2;BCL2;CRK;MYD88;TLR2;EZH2
Van der Woude syndrome	0.000336642	0.0153885	SMG1;STAT1;PIK3R3;MAPK14;TNF;MMP9;RELA;NFKB1;IL6;WNK1;CNTN2;RIPK1;IKBKG;CRK
Congenital contractural arachnodactyly	0.000336786	0.0153238	GATA6;SLC7A11;TNF;RELA;GLS;ICAM1;CDH1;SPP1;AKT1;TIMP3;SOX9;SKP2;MAP2K7;PDGFRB;PBRM1;SLC15A1;ANXA5;STAT3;TPM1;NFKB1;IL6;CXCL12;WNK1;BCL2;BIRC5;FBN1
Lymphatic obstruction	0.000337797	0.0152989	AKT1;BRAF;ABCC9;IKBKG;FAT4;ANTXR2;PTPN14;GLA
Onset of lymphedema around puberty	0.000337797	0.0152288	AKT1;BRAF;ABCC9;IKBKG;FAT4;ANTXR2;PTPN14;GLA
Cerebrovascular accident	0.00033989	0.0152531	IL21;IL1RN;SLC44A2;MTR;AHR;CHD3;ENO2;TNF;SLC8A1;ICAM1;NR3C2;EDNRA;AKT1;TIMP3;IDS;KIF1B;RAC1;GSTK1;SACM1L;CBFA2T2;MMP9;TGFBR3;LARS2;ADAM17;COL4A2;COL4A1;CAT;DCX;TFAM;GRIA2;NOTCH3;RBM8A;SRF;SEMA3A;EFNA5;KALRN;THBS1;RELA;LRP6;CALD1;CNR1;SPP1;FLNA;TSPAN2;SH2B3;WDTC1;FARP1;NTRK2;TCF7L2;JAG1;HOMER1;FOXF2;STAT1;BDNF;GALNT2;EPHX2;LSAMP;NFKB1;OCLN;IL6;CXCL12;WNK1;TOLLIP;GNAQ;BCL2;PIN1;RAMP1;GLA;EZH2
Intellectual Disability	0.000342584	0.0153042	NUP107;SMARCB1;POGLUT1;CEP120;PLOD3;AQP7;PLOD2;FRY;GBA2;ACTG1;IGF1R;NSDHL;EDNRA;CCND2;KIF5C;SALL4;AKT1;NRCAM;DIP2B;MPV17;SOX9;PDGFRB;NUP214;RBFOX2;CSNK2A1;MOGS;SOX11;EBF3;RUNX2;KCTD7;LARS2;MYCN;SMO;COL4A2;COL4A1;TBL1XR1;SCN8A;GPD2;NCL;MADD;TBC1D24;STAMBP;OBSL1;RABL6;CSNK1G1;GRIA2;DLX2;RBM8A;KLHL15;GATA6;ABHD5;GNS;XKRX;ORC4;BRIP1;DPP6;RNF213;ATXN1;INPP5E;SRGAP3;GRIA3;SPTBN2;ZBTB18;BBS1;JUN;JAG1;HO…
Mammary Carcinoma, Animal	0.000347402	0.0154492	EIF5A;SCARB1;ANXA4;STAT3;PTN;COMT;CORO1A;DUSP6;ACTG1;CDC42;PTBP1;CCND1;CDH1;TRPS1;S100A6;NSMF;THRSP;SOX9;PPARA;SGK1
Animal Mammary Neoplasms	0.000347402	0.0153796	EIF5A;SCARB1;ANXA4;STAT3;PTN;COMT;CORO1A;DUSP6;ACTG1;CDC42;PTBP1;CCND1;CDH1;TRPS1;S100A6;NSMF;THRSP;SOX9;PPARA;SGK1
Follicular thyroid carcinoma	0.000348645	0.0153654	FZD1;COL18A1;SMG1;AQP7;HMGA2;BRAF;IQGAP1;MMP9;THBS1;ICAM1;IGF1R;EDNRA;IL6;NRAS;CCND2;BSG;MADD;CAT;E2F1;AKT1;EZH2;FBN1
Uveal melanoma	0.000352016	0.0154447	IL1RN;TNF;ICAM1;RASGRP3;EDNRA;NRAS;CCND2;CCND1;MYC;SPP1;E2F1;AKT1;TIMP3;MAP2K7;PDK1;BRAF;ADRA2B;NFKB1;OCLN;ADAM17;CXCL12;PPP1R1A;LOX;GNAQ;CDC42EP3;BCL2;MET;EZH2
Hereditary gingival fibromatosis	0.000360881	0.0157633	PDGFRB;NOTCH3;ASH1L;ANTXR2;MAPK14;MMP9;NFKB1;ICAM1;IL6;RIPK1;MET;CTSB;EZH2
Muscular Dystrophy, Duchenne	0.000362677	0.0157716	ITGA4;FST;ITPR3;DYNLL1;TNF;CORO1A;MMP9;NFKB1;RELA;DNM2;DHFR;IL6;WNK1;BCL2;E2F1;SPP1;TIMP3;DMD;NF2;FSD1;B4GALNT2;EZH2;CTSB;SNTA1
Recurrent tumor	0.000382197	0.0165473	COL18A1;IL1RN;CERK;TNF;THBS1;RELA;IGF1R;SOCS2;EDNRA;MYC;SALL4;BSG;SPP1;E2F1;AKT1;TIMP3;PDLIM7;S100A10;KCNH2;XRCC6;STAT3;BRAF;PROX1;PTPN12;ADRA2B;MMP9;NFKB1;KLF8;IL6;ASPH;WNK1;NOVA1;SNAI1;BCL2;MET;MYD88;EZH2
Coronary Artery Disease	0.000382875	0.0165039	SCARB1;COL18A1;IL1RN;MTR;SLC2A4;COMT;LITAF;TNF;SLC2A6;ICAM1;NR3C2;FADS2;EDNRA;CCND1;MCF2L;AKT1;TMED1;GSTK1;CD93;MMD;ANXA5;MMP9;ADRA2B;SREBF2;ADRA2A;RHOA;TGFBR1;ADAM17;ZEB2;COL4A2;LOX;COL4A1;PALLD;TRAF6;CAT;MADD;FLYWCH1;PPARA;THOP1;ABCG1;VAMP3;TLR2;ROCK2;C5AR2;KALRN;ADIPOR2;THBS1;GMCL1;LRP6;IL1RL1;RNF213;CNR1;SPP1;PLCG2;FLNA;FSD1;SH2B3;B4GALNT2;WDTC1;MPZL2;VAT1;KL;NEK9;NTRK2;TCF7L2;STAT1;BDNF;GALN…
Poorly Differentiated Thyroid Carcinoma	0.000398992	0.0171235	NRAS;IMP3;BCL2;BRAF;DUSP6
Mammary Neoplasms, Human	0.000399633	0.0170765	ITSN2;NOTCH3;MTR;AHR;COMT;TNF;THBS1;RELA;IGF1R;BRIP1;CCND1;CDH1;CHEK1;SPP1;DNMT3B;E2F1;AKT1;FLNA;NRCAM;MAP2K7;PPARGC1B;APC2;JUN;JAG1;PDPK1;FST;STAT3;ARRDC3;TRERF1;MMP9;DHFR;HADHB;PTPRD;ZEB2;OCLN;IL6;NCOR1;CXCL12;WT1;ZC3H11A;CAT;SNAI1;BCL2;PIN1;BIRC5;MYH9;EZH2
Kaposi Sarcoma	0.000403013	0.0171464	COL18A1;CEBPA;IL1RN;SUV39H1;SEMA3A;TNF;THBS1;ICAM1;IGF1R;EDNRA;CCND1;MYC;BSG;AKT1;RAC1;IKBKG;FSD1;SKP2;MAP3K7;CTSB;RBFOX2;JAG1;IL13;STAT3;PROX1;CFLAR;ADRA2B;NFKB1;DHFR;ARC;IL6;CXCL12;BCL2;PIN1;EZH2
Endometrial Neoplasms	0.000403985	0.0171136	ITGB1;IL1RN;COMT;TNF;AURKB;IGF1R;CCND1;CDH1;MDK;MYC;SPP1;AKT1;SKP2;SH2B3;TCF7L2;JUN;FST;BRAF;ABCC9;CFLAR;MMP9;NFKB1;IL6;WT1;BCL2;BIRC5;MET;EZH2
Endothelial dysfunction	0.00040684	0.0171606	NOTCH3;SMG1;SGMS2;TNF;SLC2A6;RELA;ICAM1;NR3C2;EDNRA;AKT1;RAC1;KL;STAT1;BDNF;SLC33A1;MAPK14;MMP9;SREBF2;NFKB1;TGFBR1;IL6;LOX;WNK1;PXDN;CAT;CRK;GLA;ABCG1;TLR2;PNPLA2
Liver Cirrhosis, Experimental	0.000411927	0.017301	ITGB1;FAM49B;CERK;GPR68;SLC44A2;CELF2;ARPC1B;PLEK;AQP7;PLOD2;FRY;TNF;BICD2;GLS;SMC2;STK10;MYC;RAC2;EMB;PDGFRB;TPM4;ANXA4;ABCC5;ANXA5;TPM1;MMP9;DUSP6;CCNA2;SLC22A23;ADAM17;ZEB2;SOAT1;COL4A2;LOX;COL4A1;PXDN;S100A6;MYADM;NSMF;MYL9;SLC25A4;ABCG1;DDC;SLC20A1;ATP10D;FGL2;IQGAP1;NREP;PTN;NID1;RELA;SOCS2;PRTG;SRR;PALMD;CNR1;RDH10;FLNA;BMF;S100A10;PTPN18;AGL;PYCR1;PTPRD;CXCL12;GSTA3;TCF4;DUS1L;RAMP1;FOXA2…
ECTODERMAL DYSPLASIA 10B, HYPOHIDROTIC/HAIR/TOOTH TYPE, AUTOSOMAL RECESSIVE	0.000421762	0.0176386	CDC42;TRAF6;RAC1;TNF;MAP3K7;NFKB1
ECTODERMAL DYSPLASIA 11B, HYPOHIDROTIC/HAIR/TOOTH TYPE, AUTOSOMAL RECESSIVE	0.000421762	0.0175639	CDC42;TRAF6;RAC1;TNF;MAP3K7;NFKB1
Aneurysmal disease	0.000421762	0.0174898	JUN;IL6;JUND;PRDX1;ATP7A;FBN1
Malignant lymphoma, lymphocytic, intermediate differentiation, diffuse	0.000426853	0.0176265	IL21;SLC3A2;PRDM1;LITAF;TNF;BACH2;XPO1;CCND2;CCND1;CNR1;MYC;PRDX1;CHEK1;E2F1;AKT1;RIPK1;SOX9;FADD;SKP2;MAP3K7;GSTK1;STAT1;STAT3;IGF2;TNFRSF10B;SOX11;NFKB1;CCNA2;IL6;MYCN;CXCL12;PIK3IP1;NCL;BCL2;RAD1;MYD88;EZH2
Congenital arteriovenous malformation	0.000434301	0.0178591	TMEM100;NOTCH3;EDNRA;IL6;BDNF;GNAQ;STAT3;AKT1;TNF;THBS1;TGFBR1;ICAM1
Pneumocystis jiroveci pneumonia	0.000438432	0.0179538	CDC42;DHFR;IL6;NR6A1;WNK1;BRAF;MAP2K7;TNF;RELA;NFKB1;LRP6
Limb ischemia	0.000438448	0.0178799	CD151;BDNF;BACH1;TNF;TRERF1;NFKB1;ATXN1;SOAT1;KHSRP;SPP1;AKT1;RAC1;MYD88;TLR2;EZH2
Left-Sided Heart Failure	0.000438483	0.0178075	ITGB1;PDPK1;EPHX2;ATP2A2;TNF;TGFBR1;NR3C2;EDNRA;IL6;LOX;PPP1R1A;CAT;RAC1;MAP2K7;JARID2;LDLRAP1;FBN1;PNPLA2
Ki-1+ Anaplastic Large Cell Lymphoma	0.000458269	0.0185344	SMG1;PTN;PRDM1;BACH1;TNF;ICAM1;CDC42;RNF213;CCND1;MDK;MYC;BSG;AKT1;RIPK1;PDLIM7;S100A10;PDGFRB;JUN;STAT3;CFLAR;MAPK14;NFKB1;IL6;BCL2;MYH9;RBAK;EZH2
Bacterial Infections	0.000458873	0.0184828	IL1RN;SDC4;SLC3A2;CLDN2;TNF;RNF5;RELA;IRAK2;PLCG2;RAC2;SPP1;AKT1;FLNB;FADD;IKBKG;MAP2K7;SH2B3;STAT1;STAT3;CFLAR;MMP9;NFKB1;TGFBR1;DHFR;IL6;WNK1;TRAF6;BCL2;MYD88;EZH2;TLR2
Atrial Premature Complexes	0.000481647	0.0193209	APC2;TCF7L2;BRAF;MCC;TNF;ICAM1;NR3C2;ACTC1;CDH1;MYC;CHEK1;BCL2;TCF4;SOX9;RAC1;SGK1
synovial sarcoma	0.000483787	0.0193279	SMARCB1;FZD10;ENO2;TNF;IGF1R;CCND1;CDH1;AKT1;RAC1;PDGFRB;STAT3;IGF2;HMGA2;AXIN2;MAPK14;MMP9;NFKB1;IL6;MYCN;SNAI1;BCL2;BIRC5;CRK;MET;EZH2;VAMP3
Mammary Neoplasms, Experimental	0.000494273	0.0196669	EIF5A;SCARB1;ANXA4;STAT3;PTN;MMP9;DUSP6;ACTG1;CDC42;PTBP1;CCND1;CDH1;TRPS1;S100A6;SPP1;NSMF;THRSP;SOX9;MAP2K7;PPARA;SGK1
Dryness of eye	0.000496472	0.0196747	JAG1;SOAT1;BDNF;PTGDS;EFNA5;MAP2K7;TNF;MMP9;THBS1;ICAM1
neurofibroma	0.000501043	0.0197761	SOAT1;MDK;STAT3;DCX;CNTN2;MVD;BRAF;SOX9;PTN;NF2;MAP2K7;EZH2
SCHIZOPHRENIA 1 (disorder)	0.000512563	0.0201499	BACE1;PPP3R1;SRR;MDK;CNR1;SP4;AKT1;TCF4;SRGAP3;MAP2K7;CSMD1
MYELODYSPLASTIC SYNDROME	0.00051349	0.0201059	POGLUT1;MSI2;TNF;ICAM1;IGF1R;HOXA9;CCND1;CDH1;MYC;SALL4;CHEK1;AKT1;IKBKG;RAC1;NUP214;PDGFRB;GSTK1;IL13;NME4;MMP9;RUNX2;TGFBR1;SOAT1;PIGA;TRAF6;DCX;BIRC5;MVD;CRK;MET;TRIB2;TLR2;CEBPA;SRF;RELA;AURKB;PURB;NRAS;SPP1;E2F1;FSD1;FADD;SH2B3;WDTC1;XRCC6;JAG1;STAT3;HMGA2;CFLAR;MAPK14;SMAD5;NFKB1;DLK1;DAB2;IL6;CXCL12;WT1;WNK1;BCL2;CRAT;MYD88;EZH2
Epilepsy	0.000518956	0.0202393	IL1RN;NUP107;SMARCB1;COMT;ACTG1;NSDHL;CCND2;KIF5C;AKT1;KCNH2;PDGFRB;RBFOX2;MOGS;SOX11;LARS2;COL4A2;COL4A1;SCN8A;TBC1D24;TARS2;STAMBP;GRIA2;NOTCH3;DLX2;RBM8A;KLHL15;GNS;CPLX1;RNF213;PRDX1;FADD;OTX1;GRIA3;S100A10;ZBTB18;BDNF;FUCA1;BRAF;HSPBAP1;PHOX2A;PTPRD;IL6;OCLN;SLC6A8;SYNJ1;GNAQ;BCL2;CNTN2;TCF4;FAT4;NF2;EZH2;CNTNAP2;GABRB2;COL18A1;NRP2;KCNC1;ATP2A2;MTR;GRIK2;PTBP1;GM2A;IDS;IKBKG;ATP7A;COA5;BCKD…
Neoplasms	0.000535012	0.020783	NDUFA13;SMARCB1;CTNND1;PRDM1;AHR;COMT;TNF;ACTG1;IGF1R;GLS;MYC;BSG;CHEK1;AKT1;PTGDS;SKP2;SOX7;PDK1;KCNH2;PDGFRB;EPHA4;CD93;SOX11;TUG1;RUNX2;MYCN;STIM1;COL4A1;TBL1XR1;AKAP9;S100A6;CBFB;GATA6;ITPR3;IQGAP1;CORO1A;BRIP1;RIPK1;MAP2K7;KL;CBX7;JAG1;BDNF;IGF2;TNFRSF10B;HMGA2;BRAF;DCLK1;IL6;OCLN;CXCL12;LIN28A;GNAQ;BCL2;PIN1;TCF3;NF2;MYD88;EZH2;PTPRU;TSPAN12;SYNE2;PTBP1;MDK;KIF1B;IKBKG;RAC1;JARID2;CTSB;PBRM…
AIDS related complex	0.000535954	0.0207376	GSTK1;IL6;ARC;JAG1;BCL2;ERCC6;TNF;PDLIM7;NFKB1
Acute lymphocytic leukemia	0.000540735	0.0208406	ITGB1;COL18A1;IL1RN;SMARCB1;IRS4;MTR;MSI2;GRIK2;FMN2;AHR;ENO2;TNF;ICAM1;ACTG1;IGF1R;GLS;HOXA9;CCND2;XPO1;CCND1;MDK;MYC;SALL4;CHEK1;AKT1;KCNH2;EIF5A;PDGFRB;NUP214;GSTK1;ITGA4;SACM1L;ABCC5;ANXA5;MOGS;SOX11;MMP9;DUSP7;ZEB2;NCOR1;SOAT1;TBL1XR1;CAT;S100A6;BIRC5;PPARA;NOTCH3;DDC;CBFB;SLC3A2;AURKB;NRAS;BRINP1;SPP1;MAP2K7;SH2B3;S100A10;WDTC1;SPAG9;TCF7L2;JUN;JUND;STAT1;STAT3;IGF2;HMGA2;CFLAR;NFKB1;PML;DH…
Carcinoma breast stage IV	0.000552335	0.0212045	PTPRU;COL18A1;SMG1;AHR;CLDN2;TNF;IGF1R;CDC42;CCND1;CDH1;MYC;BSG;SPP1;MFN1;AKT1;TIMP3;LDLRAP1;CTSB;GSTK1;CBX5;STAT3;TPM1;IL13;HMGA2;PROX1;MAPK14;MMP9;NFKB1;RUNX2;LOR;IL6;CXCL12;LIN28A;LOX;BCL2;BIRC5;CRK;MET;EZH2;TLR2
Hemangiosarcoma	0.000552625	0.0211331	COL18A1;JUN;BRAF;PROX1;MMP9;THBS1;NRAS;CCND1;WT1;MYC;AKT1;E2F3;MET;PDK1
Sarcoma	0.00056114	0.0213755	SMARCB1;DCLRE1C;PLOD2;AHR;TNF;IGF1R;XPO1;CCND1;MDK;MYC;BSG;AKT1;SOX9;RAC1;PDGFRB;GSTK1;TPM4;ANXA5;FOXL1;DYNLL1;MMP9;TGFBR3;LATS1;MYCN;LOX;SCN8A;BIRC5;TLN1;CRK;MET;TLR2;TTL;THBS1;AURKB;HIRA;NRAS;BRINP1;SPP1;E2F1;STOM;DMD;FSD1;MAP2K7;JUN;STAT1;EIF2AK3;IGF2;TNFRSF10B;HMGA2;BRAF;CFLAR;MAPK14;NFKB1;DHFR;IL6;LIN28A;WT1;SNAI1;BCL2;EZH2
Spinal Muscular Atrophy	0.000572709	0.021732	SLC23A2;BDNF;FST;CELF2;MAPK14;DCAF7;BICD2;PML;IGF1R;SOCS2;SYNCRIP;PTBP1;ZEB2;LIX1;KHSRP;NCL;CAT;BCL2;ATP6V1B2;AKT1;KIF1B;DMD;ATP7A;CRK
Hepatitis B	0.000583051	0.0220393	IL21;CNTNAP2;IL1RN;TNF;ICAM1;IGF1R;PTBP1;CCND2;XPO1;CDH1;MYC;SALL4;MCF2L;AKT1;KIF1B;RAC1;SKP2;TMED5;NUP214;GSTK1;IL13;ANXA5;MMP9;YDJC;DNM2;CCNA2;ADAM17;SOAT1;LOX;LIX1;CAT;PELI1;S100A6;BIRC5;PPARA;IFNAR1;TLR2;FGL2;SLC3A2;ITPR3;THBS1;RELA;PPP2CA;CALD1;SPP1;E2F1;FLNA;SLC38A6;FLNB;RIPK1;JUN;JAG1;CADM2;STAT1;STAT3;GFPT1;IGF2;MCC;MAPK14;NFKB1;DCLK1;PML;MSRA;IL6;SLC6A8;WNK1;DLC1;PNPLA3;SNAI1;BCL2;PIN1;M…
Colorectal cancer metastatic	0.00058726	0.0221134	PPP1R15A;PIK3R3;TNF;THBS1;AURKB;IGF1R;NRAS;CCND1;CDH1;AKT1;MAP2K7;DUSP4;DUSP1;ANXA4;ABCC5;ANXA5;STAT3;TNFRSF10B;BRAF;MMP9;ADAM17;MGAT4A;BCL2;MET;EZH2
Long face	0.00059521	0.0223272	APC2;TPM2;CEP120;GFPT1;EBF3;BRAF;COMT;HIRA;NSDHL;SLC6A8;INPP5E;AKT1;MAN1B1;ATP7A;MMACHC;FBN1
Skin Neoplasms	0.00060016	0.0224273	NOTCH3;CEBPA;CTNND1;TNF;RELA;IGF1R;CCND1;CNR1;E2F1;AKT1;TRIM27;SOX9;RAC1;PDGFRB;GSTK1;CSNK2A1;STAT3;TNFRSF19;BRAF;MAPK14;MMP9;LOR;TGFBR1;PML;ADAM17;IL6;SMO;BCL2;NF2
Amyotrophic Lateral Sclerosis	0.000605427	0.0225384	SLC40A1;SLC7A11;LAMC1;TNF;BICD2;IGF1R;PTBP1;KHSRP;AKT1;TIMP3;KIF1B;TRIM27;ATP7A;GSTK1;EPHA4;IL13;FNDC3A;MMP9;DNM2;VSNL1;COL4A2;SCN8A;CAT;S100A6;TFAM;SGK1;MET;PFN2;TLR2;GRIA2;RBM8A;MGRN1;SEMA3A;SLC3A2;RELA;SRR;DPP6;ATXN1;CNR1;MFN1;RIPK1;SH2B3;PPARGC1B;GRIA3;MAP4K3;KCNJ10;BDNF;SLC33A1;TNFRSF10B;MAPK14;NFKB1;RAB11A;DHFR;ATAT1;OCLN;WNK1;BCL2;AAK1;PIN1;EIF4G2
Eosinophilia	0.000643616	0.0238697	PDGFRB;MAP2K3;DCLRE1C;RBM8A;BDNF;CHD7;IL13;STAT3;SLC3A2;AHR;TNF;IL1RL1;ADAM17;IL6;WT1;BCL2;SPP1;MYH9;IKBKG;PTGDS;SH2B3;MYD88;TLR2
Hashimoto Disease	0.000643616	0.0237799	IL21;VAV3;SCARB1;IL1RN;BDNF;BRAF;TNF;LPP;BACH2;NFKB1;ICAM1;EDNRA;IL6;NRAS;CCND1;MYC;PLCG2;BCL2;FLNB;PTGDS;MET;S100A10;CTSB
Diabetic Angiopathies	0.000660614	0.0243166	TCF7L2;CAT;CREM;E2F1;AKT1;AHR;SGK1;TNF;THBS1;DUSP6;RELA;ICAM1
Coxa valga	0.000663846	0.0243443	RBM8A;FUCA1;EIF2AK3;FLNA;ABCC9;ERCC6;ATP7A;EZH2
Coxa valga deformity	0.000663846	0.0242538	RBM8A;FUCA1;EIF2AK3;FLNA;ABCC9;ERCC6;ATP7A;EZH2
Neuroectodermal Tumors	0.000663846	0.024164	PTPRU;IL6;SMARCB1;ASPH;MYC;E2F1;IGF2;MET
Rhabdoid Tumor of the Kidney	0.000663846	0.0240748	FZD1;SMARCB1;SOAT1;IGF2;BCL2;AKT1;RAC1;MET
Glomerulonephritis	0.000676521	0.0244443	ITGB1;IL1RN;TNF;ICAM1;SRR;SPP1;EMB;S100A10;PDGFRB;JUN;JUND;STAT1;ITGA3;EPHX2;ANXA5;STAT3;MMP9;NFKB1;IL6;LOX;WT1;BCL2;MYH9;MYD88;FBN1
Tumor Initiation	0.000687232	0.0247404	CEBPA;AHR;LIMD1;TNF;IGF1R;CCND1;CDH1;MYC;AKT1;SOX9;RAC1;CTSB;PBRM1;IMP3;STAT3;HMGA2;BRAF;PTK6;ARID3B;MAPK14;NFKB1;MYCN;SOAT1;SNAI1;BCL2;CRK;MET
Dry Eye Syndromes	0.000692438	0.0248368	IL6;JAG1;SOAT1;BDNF;PTGDS;EFNA5;MAP2K7;TNF;MMP9;THBS1;ICAM1
MAJOR AFFECTIVE DISORDER 8	0.000692438	0.0247465	PBRM1;DDC;BDNF;GAD1;TCF4;COMT;SLC25A4;PRKCZ;DRD3;ABCG1;DCLK1
MAJOR AFFECTIVE DISORDER 9	0.000692438	0.0246568	PBRM1;DDC;BDNF;GAD1;TCF4;COMT;SLC25A4;PRKCZ;DRD3;ABCG1;DCLK1
Breast Diseases	0.000693414	0.0246024	CCND2;CCND1;MYC;FST;IGF2;BCL2;MVD;BACH1;MMP9;IGF1R
Craniofacial Abnormalities	0.000693805	0.0245278	DLX2;JAG1;IRX5;DLX5;CHD7;DCAF7;RUNX2;ACTG1;EDNRA;MNT;SALL3;PRKRA;SALL4;RDH10;GNAQ;TRPS1;DNMT3B;TCF4;SOX9;FADD;ERCC6;MMACHC;BMPR1A
Fused cervical vertebrae	0.000701064	0.0246955	SALL4;FLNA;FLNB;MAP3K7
Portal hypertensive gastropathy	0.000701064	0.0246073	WNK1;BCL2;TNF;RELA
Post-Traumatic Stress Disorder	0.000730925	0.0255642	FAM49B;NTRK2;FAAH;BDNF;COMT;TNF;ADRA2B;ICAM1;NR3C2;IL6;CNR1;BCL2;SGK1;DRD3;THOP1;S100A10
Malignant Peripheral Nerve Sheath Tumor	0.000747359	0.0260462	PDGFRB;SMARCB1;STAT3;HMGA2;BRAF;TNF;IGF1R;NRAS;MYCN;CCND1;MDK;WT1;BCL2;SPP1;AKT1;BIRC5;MVD;SOX9;RAC1;MAP2K7;MET;SPTBN2;EZH2
Benign Neoplasm	0.000755135	0.0262243	KCNH2;OCLN;SMARCB1;LIN28A;MYC;SRF;DLC1;CAT;HMGA2;AHR;SKP2;PPARA
Fluid overload	0.00077192	0.0267128	DUSP1;WNK1;SLC33A1;BCL2;ATP2A2;DMD;TNF
Tooth Abnormalities	0.000775664	0.0267482	NRAS;TRAF6;FLNA;IKBKG;FAT4;ANTXR2;MAP3K7;RUNX2;FBN1
Cholestasis, Extrahepatic	0.000800376	0.0275038	PDGFRB;JUN;IL6;PALLD;TFAM;PTN;TNF;MAP3K7;MMP9;RELA;MYD88
MAJOR AFFECTIVE DISORDER 7	0.000800376	0.027408	PBRM1;DDC;BDNF;GAD1;TCF4;COMT;SLC25A4;PRKCZ;DRD3;ABCG1;DCLK1
Malignant neoplasm of brain	0.000806114	0.0275086	GSTK1;COL18A1;SFMBT1;IL13;STAT3;BCCIP;DTX2;BRAF;IQGAP1;RELA;HOXA9;CCND1;SMO;MYC;CHEK1;SNAI1;E2F1;SPP1;AKT1;NF2;EZH2
Plasmacytoma	0.00080813	0.027482	STAT1;SLC3A2;PRDM1;TNF;NFKB1;ICAM1;SOCS2;NUAK1;IL6;CCND1;SOAT1;MYC;PIGA;CAT;BCL2;AKT1
Epithelioma	0.000815117	0.027624	NOTCH3;SNED1;TNF;IGF1R;CDH1;MDK;MYC;SPP1;AKT1;MAP2K7;PDLIM7;CTSB;BDNF;FST;TNFRSF10B;BRAF;PTK6;PTPN12;MMP9;LATS1;ADAM17;DAB2;IL6;LIN28A;LOX;WT1;CAT;SNAI1;BCL2;SGK1;MET;EZH2
Pre-renal acute kidney injury	0.000816472	0.0275749	IL6;CAT;BCL2;STX2;PPARA;SLC2A6;IGF1R;PNPLA2
Micrognathism	0.000819459	0.027581	NOTCH3;RBM8A;CPLX1;LRP6;ACTG1;IGF1R;ORC4;NSDHL;NRAS;EDNRA;RRAS;TRPS1;DNMT3B;AKT1;FLNA;FLNB;SOX9;ATP7A;MAP3K7;ZBTB18;PDGFRB;NEK9;CSNK2A1;BDNF;TPM2;IGF2;BRAF;ABCC9;AXIN2;WDR34;PEX13;RUNX2;TGFBR1;MYCN;WT1;PIGA;FAT4;ERCC6;EZH2;FBN1
Immunologic Deficiency Syndromes	0.000829823	0.0278345	IL21;COL18A1;PLEK;ANTXR2;COMT;TNF;ICAM1;CCND1;MYC;SALL4;BSG;DNMT3B;RAC2;AKT1;IKBKG;RAC1;CTSB;KCNH2;IL13;MMP9;ADAM17;STIM1;SOAT1;LOX;CAT;HOXB4;DSG3;PPARA;MET;CBFB;SLC3A2;CORO1A;THBS1;RASGRP3;HIRA;NRAS;PLCG2;SPP1;DMD;E2F3;PDLIM7;STAT1;AGL;STAT3;BRAF;MCC;NFKB1;PML;DCBLD2;IL6;CXCL12;SNAI1;BCL2;PIN1;RAD1;NF2;TCF3;MYD88
Gastrointestinal Carcinoid Tumor	0.000836706	0.0279699	GATA6;SLC2A3;TNF;NRAS;CCND2;SPP1;AKT1;TIMP3;SOX9;RAC1;BAK1;STAT1;FST;IGF2;BRAF;FOXL1;MCC;SMAD5;MMP9;RUNX2;NFKB1;DLK1;CXCL12;LIN28A;BCL2;BMPR1A
Cryptorchidism	0.000859108	0.0286214	NOTCH3;SMARCB1;KLHL15;SEMA3A;CEP120;CHD7;GATA6;SYNE2;IGF1R;ORC4;NRAS;EDNRA;RRAS;FLNA;FLNB;SOX9;LRIG2;PTGDS;JAG1;IRX5;BDNF;ANXA5;IGF2;PYCR1;SOX11;BRAF;EBF3;WDR34;ADRA2B;PEX13;DUSP6;TGFBR3;FRAS1;WT1;COL4A1;NSMF;TCF4;FAT4;ERCC6;EZH2;CUL4B
Neurofibromatoses	0.000860694	0.0285774	CDC42;SMARCB1;MDK;STAT3;CNTN2;BRAF;SOX9;PTN;NF2;MAP2K7;IGF1R;EZH2
Adenocarcinoma Of Esophagus	0.000862482	0.0285403	ROCK2;GATA6;MTR;PRKCZ;TNF;ADIPOR2;ICAM1;IGF1R;PTBP1;CCND1;CDH1;MYC;SPP1;TIMP3;SOX9;RAC1;HIF1AN;MAP3K7;CTSB;PDGFRB;GSTK1;STAT3;AXIN2;MMP9;DCLK1;NFKB1;MSRA;IL6;SLC6A8;BCL2;MET;TLR2
Neoplasms, Experimental	0.000882959	0.0291199	COL18A1;BRAF;AHR;ENO2;TNF;RELA;NRAS;CCND1;STIM1;CDH1;BSG;S100A6;SPP1
Overweight	0.000890534	0.0292715	SCARB1;FAAH;IL1RN;SLC27A1;PPM1K;ENO2;COMT;TNF;ADIPOR2;THBS1;ICAM1;SPP1;TCF7L2;BDNF;GAD1;IGF2;HMGA2;BRAF;ADRA2B;MMP9;NFKB1;IL6;CAT;PNPLA3;PPARA;TLR2;BMPR1A
Cleft Palate	0.000892165	0.0292273	CBFB;FOXF2;DLX5;FAF1;GAD1;CHD7;SOX11;MTR;AHR;MEIS2;RUNX2;MNT;MYC;CAT;SPP1;SOX9
Myopathy	0.000900436	0.0294003	NOTCH3;B4GALT1;SRF;CHD7;SLC3A2;ABHD5;PRKCZ;LPP;THBS1;PTBP1;SENP5;CALD1;SPP1;AKT1;FLNA;DMD;FLNB;IKBKG;SOX9;ATP7A;CTSB;DTNA;AGL;TPM2;FST;GAA;TPM1;MMP9;PHOX2A;DNM2;STIM1;COL4A2;COL4A1;ADSSL1;BCL2;TFAM;PPARA;SLC25A4;OBSL1;PNPLA2;FBN1
Epileptic encephalopathy	0.000915247	0.0297849	GABRB2;CNTNAP2;COL18A1;KCNC1;KCNA1;MTR;PRICKLE1;PIGW;CLN8;UNC80;NSDHL;NRAS;ARV1;CCND2;GM2A;KIF5C;AKT1;FLNA;IKBKG;KIF1A;ATP7A;ZBTB18;BCKDHA;KCNJ10;FUCA1;BRAF;MOGS;TUBB4A;KCTD7;ZEB2;OCLN;SLC6A8;SYNJ1;COL4A2;COL4A1;TBL1XR1;PIGA;SCN8A;GNAQ;TBC1D24;DCX;TCF4;STAMBP;MMACHC;CSNK1G1
Secondary malignant neoplasm of liver	0.000916766	0.0297359	COL18A1;IQGAP1;CLDN2;TNF;AURKB;ICAM1;IGF1R;GNA13;EDNRA;CCND1;CALD1;FUT9;MYC;SPP1;E2F1;AKT1;TIMP3;FLNA;UPP1;MAP2K7;PDK1;PDGFRB;KL;NTRK2;EPHA4;FST;USP22;ANXA5;IL13;IGF2;TNFRSF10B;BRAF;MMP9;NFKB1;RUNX2;DCLK1;TGFBR1;DHFR;ZEB2;EBNA1BP2;IL6;CXCL12;TBL1XR1;S100A6;BCL2;MET;EZH2;FOXA2
High forehead	0.000921837	0.029802	APC2;RBM8A;EIF2AK3;EBF3;BRAF;CPLX1;PEX13;UNC80;NRAS;CCND2;STIM1;RRAS;TBL1XR1;SOX9;ATP7A;MMACHC;FBN1;CUL4B
Skin Carcinogenesis	0.000921837	0.0297043	CEBPA;STAT1;SUV39H1;STAT2;STAT3;AHR;TNF;MMP9;THBS1;LOR;NFKB1;PML;RAB11A;CCND1;BCL2;SNAI1;AKT1;RAC1
Marijuana Abuse	0.000921897	0.0296092	SCARB1;FAAH;EDNRA;CNR1;BDNF;CADM2;AKT1;COMT;MAPK14;ADRA2B;SMC2
Diabetes Mellitus	0.00092512	0.0296159	SCARB1;IL1RN;IRS4;ENO2;COMT;TNF;DCAF7;BACH2;SLC8A1;ICAM1;IGF1R;NR3C2;EDNRA;KHSRP;MYC;AKT1;SOX9;PTGDS;FST;SACM1L;LARS2;SOAT1;MADD;TFAM;ABCG1;GRIA2;GATA6;ITPR3;ADIPOR2;RNF213;EIF4EBP2;BMF;RIPK1;FADD;PPARGC1B;S100A10;SYT5;KL;BBS1;JAG1;BDNF;EPHX2;GFPT1;SLC33A1;EIF2AK3;IGF2;HMGA2;NFKB1;PTPRD;IL6;CXCL12;LIN28A;WNK1;BCL2;PIN1;PEMT;EZH2;IL21;PTPRU;SNED1;SUV39H1;FAF1;ATP2A2;SLC2A4;LITAF;EEA1;TIMP3;KIF1A;R…
Astrocytoma	0.000930956	0.029706	PTPRU;COL18A1;IL1RN;BCCIP;ATP2A2;SLC2A3;TNF;CDC14B;ICAM1;IGF1R;EDNRA;CCND1;CDH1;MDK;PPME1;MYC;PSD3;BSG;DNMT3B;AKT1;RAC1;SKP2;KCNH2;GSTK1;CD93;IMP3;SOX11;MMP9;RHOA;LATS1;MYCN;LOX;NCL;CAT;DCX;BIRC5;CRK;MET;GATA6;PTN;THBS1;CDC42;CNR1;SPP1;MAP2K7;SPAG9;NTRK2;TCF7L2;BDNF;STAT3;IGF2;BRAF;MAPK14;NFKB1;IL6;SLC6A8;CXCL12;PPP1R1A;NOVA1;BCL2;CNTN2;TCF4;NF2;EZH2;CPEB4
Leukemia, T-Cell	0.000938009	0.0298341	ITGB1;NOTCH3;CD151;PLEK;TNF;THBS1;RELA;ICAM1;NRAS;CCND2;CCND1;MYC;AKT1;RAC1;BAK1;JARID2;JUN;JUND;EGLN2;STAT1;SACM1L;IL13;STAT3;CBFA2T2;MMP9;HIPK3;NFKB1;IL6;SOAT1;WNK1;MYADM;BCL2;CNTN2;BIRC5;MET;PTPN2;EZH2
Patent ductus arteriosus	0.000938749	0.0297614	NOTCH3;CEP120;CHD7;GATA6;TNF;SPP1;FLNA;SOX9;RAC1;PTGDS;MAP3K7;DTNA;USP22;STAT3;TNFRSF10B;BRAF;ABCC9;DYNLL1;NFKB1;TGFBR1;LARS2;ZEB2;MYCN;PALLD;DLC1;NCL;FOXA2;FBN1
Intervertebral Disc Degeneration	0.000942319	0.0297785	IL21;IL1RN;COMT;MAPK14;TNF;NFKB1;IL6;SRR;BCL2;SPP1;TIMP3;FLNB;SOX9;CRK;PDLIM7
Malignant neoplasm of gallbladder	0.000945523	0.029784	ITGB1;COL18A1;NTRK2;BDNF;HMGA2;FOXL1;AXIN2;NLK;TNF;LPP;MMP9;ADRA2A;CDH1;MYC;PRDX1;DLC1;SNAI1;BCL2;BIRC5;RIPK1;FADD;PDK1;TLR2;WDTC1
Aortic valve disorder	0.000977252	0.0306851	KL;IL6;SLC20A1;SPP1;AKT1;SOX9;RUNX2
Odontogenic Tumors	0.000977252	0.0305874	COL18A1;IL1RN;MMP25;SMO;MDK;BCL2;BRAF
Rectal Neoplasms	0.000978273	0.0305221	PDGFRB;TCF7L2;NRAS;CXCL12;CDH1;BCL2;BIRC5;BRAF;MAP2K7;MCC;TNF;NFKB1
Paresis	0.000983506	0.0305883	MMD;TPM2;GAA;TPM1;GFPT1;DNM2;STIM1;SCN8A;BCL2;KIF1B;DMD;FSD1;TNS3;SLC25A4;MET;FBN1
Osteoporosis, Age-Related	0.000993606	0.0308049	KL;TPM4;PLEK;ANTXR2;ACTG1;PTBP1;IL6;CNR1;GPD2;BCL2;DMD;RSU1;TLN1
EAR, PATELLA, SHORT STATURE SYNDROME	0.000996036	0.0307832	ORC4;ASPH;MYH9;SLC3A2;MCM5;COMT;DRD3;NFKB1
Paranoid Schizophrenia	0.000996036	0.0306867	NTRK2;DDC;IL1RN;IL6;CNR1;BDNF;COMT;TNF
Neurilemmoma	0.00100621	0.0309033	PDGFRB;SMARCB1;RDX;STAT3;BRAF;NFKB1;IGF1R;LATS1;CCND1;WT1;KHSRP;DCX;SPP1;AKT1;MVD;DMD;NF2;RAC1
Short neck	0.00101305	0.0310163	TRMT10A;NOTCH3;NEK9;TPM2;BRAF;ABCC9;ANTXR2;COMT;GNS;ACTG1;LFNG;UNC80;HIRA;TBL1XR1;PIGA;ATP6V1B2;IDS;FLNB;TCF4;SOX9;ERCC6;OBSL1;RSPRY1;CUL4B
Lymphoma, Follicular, Grade 2	0.00105811	0.0322952	ATP6V1B2;BCL2;MTR;LPP;MYD88;EZH2
Lymphoma, Mixed-Cell, Follicular	0.00105811	0.0321952	ATP6V1B2;BCL2;MTR;LPP;MYD88;EZH2
Lymphoma, Small Cleaved-Cell, Follicular	0.00105811	0.0320959	ATP6V1B2;BCL2;MTR;LPP;MYD88;EZH2
pathologic fistula	0.00105811	0.0319971	FAAH;IL13;SNAI1;AKT1;MMP9;TNF
Seizures	0.00106385	0.0320723	CNTNAP2;COL18A1;NRP2;FAAH;IL1RN;NUP107;SMARCB1;KCNC1;ATP2A2;MTR;GRIK2;TNF;BICD2;DCAF7;SLC8A1;ACTG1;NSDHL;CCND2;CCND1;GM2A;KIF5C;AKT1;IDS;IKBKG;ATP7A;TMED5;COA5;KCNH2;PDGFRB;BCKDHA;MOGS;SOX11;KCNAB2;PROX1;SYN3;MMP9;DUSP6;BACE1;TGFBR3;LARS2;COL4A2;COL4A1;SCN8A;CAT;TBC1D24;DCX;MAN1B1;STAMBP;GRIA2;NOTCH3;RBM8A;DLX5;KLHL15;KCNA1;SRF;CREM;PRICKLE1;CLN8;GNS;CPLX1;NRAS;RNF213;CNR1;FLNA;SRGAP3;FADD;OTX1;D…
Intracranial Aneurysm	0.00108265	0.0325392	STAT1;GAA;PLOD3;MTR;TNF;MMP9;TGFBR1;DHFR;TGFBR3;ADAMTS15;EDNRA;IL6;LOX;COL4A1;TIMP3;CTSB
Joint hyperflexibility	0.00108265	0.03244	NOTCH3;SMARCB1;STAT3;PYCR1;SOX11;BRAF;ABCC9;ORC4;NRAS;RRAS;TRPS1;FLNA;FLNB;ATP7A;OBSL1;FBN1
Global developmental delay	0.00108388	0.0323779	NUP107;SMARCB1;B4GALT1;CHD7;CEP120;PLOD3;AQP7;MTR;GRIK2;FMN2;PIGW;COMT;DCAF7;ACTG1;IGF1R;UNC80;NSDHL;ARV1;CCND2;GM2A;KIF5C;SALL4;DNMT3B;AKT1;KIF1A;MPV17;ATP7A;COA5;APC2;VAV3;PUS3;CSNK2A1;MOGS;SOX11;EBF3;KCNAB2;HADHB;SMO;COL4A2;COL4A1;TBL1XR1;SCN8A;CAT;TBC1D24;TARS2;MAN1B1;DDC;KLHL15;GATA6;CORO1A;CPLX1;HIRA;BRIP1;EMC1;INPP5E;FLNA;DMD;STX3;SH2B3;DRD3;SPTBN2;ZBTB18;NTRK2;BBS1;TIMMDC1;KCNJ10;BDNF;FUC…
Lymphoma, Non-Hodgkin	0.00108438	0.0322948	SLC23A2;IL1RN;DYRK2;MTR;AHR;COMT;TNF;BACH2;ICAM1;CCND2;CCND1;MDK;MYC;CHEK1;RAC2;AKT1;GSTK1;IL13;DYNLL1;MMP9;RHOA;TGFBR1;TGFBR3;MYCN;SOAT1;TBL1XR1;CAT;BIRC5;CRK;TLR2;CEBPA;SLC3A2;NRAS;SPP1;E2F1;PDLIM7;EPHX2;STAT3;TNFRSF10B;BRAF;MAPK14;NFKB1;PML;IL6;CXCL12;WT1;DLC1;BCL2;TCF3;EZH2
Bone neoplasms	0.00110891	0.0329255	IL6;WNK1;AKT1;PLOD2;EBF3;TRIM27;MMP9;MET;RUNX2;RELA;ICAM1;CTSB
Chubby cheeks	0.00111561	0.0330248	NEK9;AGL;SOX11;BRAF;ACTG1;NRAS;TBL1XR1;FLNA;TCF4;KIF1A;ATP7A;MAP3K7;FBN1
Full cheeks	0.00111561	0.0329257	NEK9;AGL;SOX11;BRAF;ACTG1;NRAS;TBL1XR1;FLNA;TCF4;KIF1A;ATP7A;MAP3K7;FBN1
Hyperplasia of cheeks	0.00111561	0.0328271	NEK9;AGL;SOX11;BRAF;ACTG1;NRAS;TBL1XR1;FLNA;TCF4;KIF1A;ATP7A;MAP3K7;FBN1
Hypertrophy of cheeks	0.00111561	0.0327291	NEK9;AGL;SOX11;BRAF;ACTG1;NRAS;TBL1XR1;FLNA;TCF4;KIF1A;ATP7A;MAP3K7;FBN1
Puffy cheeks	0.00111561	0.0326317	NEK9;AGL;SOX11;BRAF;ACTG1;NRAS;TBL1XR1;FLNA;TCF4;KIF1A;ATP7A;MAP3K7;FBN1
Autistic Disorder	0.00112763	0.0328852	GABRB2;CNTNAP2;SLC23A2;FAAH;IL1RN;NRP2;CHD7;SLC40A1;MTR;GRIK2;COMT;TNF;SYNE2;PTBP1;XPO1;AKT1;NRCAM;RAC1;MKL2;ITGA4;IL13;KCNAB2;SLC35G1;SYN3;MTF1;SCN8A;CAT;CRK;MET;GRIA2;DLX2;DDC;RBM8A;SEMA3A;AGAP1;ITPR3;NRAS;BRINP1;EIF4EBP2;DMD;OTX1;DRD3;MBD4;NTRK2;HOMER1;CADM2;BDNF;GAD1;IGF2;ATP2B2;MCC;DHFR;MYO1D;DAB2;IL6;SLC6A8;WT1;REEP3;BCL2;TCF4
Burkitt Lymphoma	0.00114081	0.0331713	IL21;DCLRE1C;SLC3A2;PRDM1;TNF;BACH2;ICAM1;GNA13;NUAK1;CCND2;CCND1;SALL3;CALD1;ZMAT3;MYC;DNMT3B;E2F1;AKT1;SKP2;PDLIM7;PDK1;SPAG9;BDNF;STAT3;IL13;SOX11;MAPK14;NFKB1;RHOA;IL6;CXCL12;SMO;SOAT1;CAT;BCL2;BIRC5;TCF3;CRK;MET;EZH2
Renal carcinoma	0.00114837	0.0332925	PTPRU;SLC3A2;AHR;COMT;PRKCZ;TNF;THBS1;ICAM1;IGF1R;PTBP1;XPO1;CCND1;CDH1;MYC;AKT1;FSD1;NUP214;SPAG9;PBRM1;ANXA5;STAT3;IL13;PYCR1;BRAF;CFLAR;MMP9;NFKB1;PML;KLF8;ATAT1;LATS1;ZEB2;ARC;ADAM17;IL6;CXCL12;WT1;SNAI1;BCL2;PIN1;BIRC5;TCF4;NF2;PPARA;SGK1;MET;EZH2
Mental deficiency	0.00115671	0.0334356	CNTNAP2;COL18A1;SMARCB1;CHD7;CEP120;SLC7A14;MTR;GRIK2;FMN2;PIGW;FRY;ACTG1;IGF1R;NSDHL;TRPS1;DNMT3B;AKT1;IKBKG;DIP2B;ATP7A;COA5;RSPRY1;APC2;BCKDHA;CSNK2A1;SOX11;EBF3;KCNAB2;ADRA2B;KCTD7;CCNA2;MYCN;SMO;COL4A1;TBL1XR1;SCN8A;DCX;MAN1B1;SLC29A3;RABL6;RBM8A;KLHL15;GATA6;ABHD5;CLN8;GNS;NRAS;BRIP1;DPP6;RNF213;EMC1;INPP5E;FLNA;DMD;FLNB;SRGAP3;GRIA3;ZBTB18;TUB;TRMT10A;BBS1;KCNJ10;BDNF;FUCA1;GAD1;EIF2AK3;DD…
Hepatitis	0.00115878	0.0333974	IL21;IL1RN;B4GALT1;FGL2;AHR;TNF;RELA;ICAM1;NR3C2;MYC;SPP1;KIF1B;RIPK1;FADD;IKBKG;EMB;ATP7A;GSTK1;JUN;STAT1;STAT3;DCLK1;NFKB1;PML;IL6;MYCN;CXCL12;TRAF6;CAT;BCL2;PPARA;MYD88;TLR2
Precursor T-Cell Lymphoblastic Leukemia-Lymphoma	0.00119476	0.0343336	NOTCH3;NRP2;IRS4;SLC3A2;NR2E1;TNF;IGF1R;HOXA9;NRAS;CCND2;CCND1;MYC;CHEK1;SPP1;AKT1;RAC1;MAP2K7;SKP2;NUP214;PDGFRB;JAG1;DUSP1;STAT1;ABCC5;TNFRSF10B;HMGA2;BRAF;MMP9;NFKB1;RUNX2;DNM2;DHFR;ZEB2;CXCL12;MYCN;WT1;BCL2;TCF3;PTPN2;EZH2
Decreased projection of lower jaw	0.00119969	0.0343748	NOTCH3;RBM8A;CPLX1;LRP6;ACTG1;ORC4;NSDHL;NRAS;EDNRA;RRAS;TRPS1;DNMT3B;AKT1;FLNA;FLNB;SOX9;ATP7A;MAP3K7;ZBTB18;PDGFRB;NEK9;CSNK2A1;BDNF;TPM2;IGF2;BRAF;ABCC9;AXIN2;WDR34;PEX13;RUNX2;TGFBR1;MYCN;WT1;PIGA;FAT4;ERCC6;EZH2;FBN1
Decreased projection of mandible	0.00119969	0.0342748	NOTCH3;RBM8A;CPLX1;LRP6;ACTG1;ORC4;NSDHL;NRAS;EDNRA;RRAS;TRPS1;DNMT3B;AKT1;FLNA;FLNB;SOX9;ATP7A;MAP3K7;ZBTB18;PDGFRB;NEK9;CSNK2A1;BDNF;TPM2;IGF2;BRAF;ABCC9;AXIN2;WDR34;PEX13;RUNX2;TGFBR1;MYCN;WT1;PIGA;FAT4;ERCC6;EZH2;FBN1
Hypoplastic mandible condyle	0.00119969	0.0341755	NOTCH3;RBM8A;CPLX1;LRP6;ACTG1;ORC4;NSDHL;NRAS;EDNRA;RRAS;TRPS1;DNMT3B;AKT1;FLNA;FLNB;SOX9;ATP7A;MAP3K7;ZBTB18;PDGFRB;NEK9;CSNK2A1;BDNF;TPM2;IGF2;BRAF;ABCC9;AXIN2;WDR34;PEX13;RUNX2;TGFBR1;MYCN;WT1;PIGA;FAT4;ERCC6;EZH2;FBN1
Retrusion of lower jaw	0.00119969	0.0340767	NOTCH3;RBM8A;CPLX1;LRP6;ACTG1;ORC4;NSDHL;NRAS;EDNRA;RRAS;TRPS1;DNMT3B;AKT1;FLNA;FLNB;SOX9;ATP7A;MAP3K7;ZBTB18;PDGFRB;NEK9;CSNK2A1;BDNF;TPM2;IGF2;BRAF;ABCC9;AXIN2;WDR34;PEX13;RUNX2;TGFBR1;MYCN;WT1;PIGA;FAT4;ERCC6;EZH2;FBN1
Laryngeal Squamous Cell Carcinoma	0.00120201	0.0340442	STAT3;IGF2;TNFRSF10B;AHR;SLC7A11;TNF;MMP9;NFKB1;RELA;PTPRD;HOXA9;NRAS;CCND1;WNK1;WT1;BCL2;CTSB
Dilatation of the cerebral artery	0.00120293	0.0339725	COL4A1;STAT1;GAA;PLOD3
Microvillus inclusion disease	0.00120293	0.0338752	CDC42;STX3;RAB11A;PDK1
Rhegmatogenous retinal detachment	0.00120293	0.0337784	LOX;BCL2;TNF;CERS2
WHIM syndrome	0.00120293	0.0336822	CXCL12;RAC2;FLNA;MYD88
Byzanthine arch palate	0.00120907	0.0337578	NOTCH3;NSDHL;NRAS;RRAS;TRPS1;AKT1;FLNA;ATP7A;MAP3K7;APC2;NEK9;CSNK2A1;IRX5;TPM2;STAT3;GFPT1;EIF2AK3;MOGS;BRAF;PEX13;PTPN14;RUNX2;TGFBR1;OCLN;MYCN;TBL1XR1;PIGA;FAT4;FBN1;CUL4B
Myocardial Ischemia	0.00121777	0.0339044	PPP1R15A;TOR2A;IL1RN;COMT;TNF;SLC8A1;ICAM1;PPP2CA;PPP3R1;EDNRA;ATXN1;CCND2;CCND1;SPP1;DMD;FSD1;KCNH2;EIF5A;KL;TCF7L2;DUSP1;EPHX2;ANXA5;STAT3;SLC33A1;EIF2AK3;IGF2;ABCC9;SLC35G1;MAPK14;MMP9;DUSP6;CCNA2;ARC;IL6;CXCL12;LOX;NCL;BCL2;PPARA;CRK;ABCG1;TLR2
Scrub Typhus	0.00122321	0.0339596	JUN;IL6;JUND;WNK1;MAPK14;CRK;RELA
Visual seizure	0.00124122	0.0343626	CNTNAP2;FAAH;NRP2;DUSP1;BDNF;KCNA1;PTN;PRICKLE1;ENO2;TNF;DUSP6;SREBF2;SLC8A1;ARC;IL6;CCND1;SMO;CNR1;CAT;SPP1;DCX;TCF4;ATP7A;DRD3
Carcinogenesis	0.00124793	0.0344513	MDC1;IL1RN;SMARCB1;CLDN2;ICAM1;GLS;PREX2;HOXA9;EDNRA;CAPNS1;MYC;BSG;CHEK1;AKT1;TRIM27;SOX9;PTGDS;SKP2;TNS3;PDK1;NUP214;GSTK1;RBFOX2;CSNK2A1;IMP3;DDX10;SOX11;FNDC3A;RUNX2;ARC;SOAT1;TFAM;TRIB2;HOXB7;RABL6;GATA6;PIK3R3;IQGAP1;NLK;PRKCZ;BRIP1;PRDX1;RSU1;FADD;SNX5;ST3GAL2;S100A10;JUN;XRCC6;JAG1;JUND;CADM2;EIF2AK3;IGF2;PTK6;BRAF;DCLK1;OCLN;PPP1R1A;WNK1;SNAI1;FAT4;EZH2;PTPRU;COL18A1;SMG1;SUV39H1;FAF1;SL…
Diabetes	0.00124969	0.0344032	SCARB1;IL1RN;IRS4;COMT;TNF;BACH2;ICAM1;IGF1R;NR3C2;EDNRA;KHSRP;MYC;AKT1;PTGDS;FST;SACM1L;LARS2;SOAT1;MADD;TFAM;ABCG1;GRIA2;GATA6;ITPR3;ADIPOR2;RNF213;EIF4EBP2;BMF;RIPK1;FADD;PPARGC1B;SYT5;KL;JAG1;BDNF;EPHX2;GFPT1;SLC33A1;EIF2AK3;IGF2;HMGA2;NFKB1;PTPRD;IL6;CXCL12;LIN28A;WNK1;PIN1;PEMT;EZH2;IL21;PTPRU;SNED1;SUV39H1;FAF1;ATP2A2;SLC2A4;EEA1;TIMP3;EIF5A;IL13;PROX1;SLC35G1;MMP9;ADRA2B;SREBF2;ADRA2A;DNM…
Acoustic Neuroma	0.00125369	0.0344168	SMARCB1;CCND1;ITGA4;BDNF;CHEK1;CAT;RDX;SPP1;AKT1;BRAF;NF2;MET
Colonic Neoplasms	0.00125686	0.0344077	ITGB1;IL1RN;NDUFA13;CELF2;ATP2A2;COMT;TNF;ICAM1;IGF1R;MMP25;CCND2;CCND1;MDK;CDH1;MYC;CHEK1;DNMT3B;AKT1;NRCAM;RAC1;SOX9;ATP7A;KCNH2;ITGA4;ITGA3;ABCC5;AXIN2;MMP9;RUNX2;RHOA;TGFBR1;LOX;PALLD;CAT;BIRC5;MCM5;MET;NLK;PRKCZ;RELA;PRDX1;SPP1;E2F1;BAK1;MAP2K7;MBD4;TCF7L2;JUN;STAT1;STAT3;IGF2;TNFRSF10B;PTK6;BRAF;CFLAR;MAPK14;NFKB1;IL6;CXCL12;WT1;WNK1;SP4;DLC1;SNAI1;BCL2;TCF4;BMPR1A
Mesothelioma	0.00126033	0.034407	SLC20A1;SLC7A14;TNF;RELA;ICAM1;IGF1R;EDNRA;HOXA9;CDH1;MDK;CHEK1;SPP1;E2F1;AKT1;FLNB;BAK1;FSD1;XRCC6;SCARA3;STAT1;STAT3;TNFRSF10B;BRAF;CFLAR;MAPK14;ADRA2B;MMP9;ZEB2;IL6;SMO;WT1;CAT;HOXB4;BCL2;BIRC5;NF2;MET;ABCG1
Primary central nervous system lymphoma	0.00128123	0.0348806	DHFR;TBL1XR1;MYC;STAT3;BCL2;MTR;SLC3A2;PRDM1;PDLIM7;MYD88
Dementia	0.00128672	0.0349333	NOTCH3;IL1RN;RBM8A;SLC2A3;FMN2;AHR;ENO2;COMT;LITAF;TNF;THBS1;GLS;ICAM1;IGF1R;PPP3R1;ATXN1;GM2A;SPP1;E2F1;AKT1;ATP7A;DRD3;WDTC1;CTSB;MPZL2;GSTK1;KL;NTRK2;STAT1;BDNF;DNM2;BACE1;IL6;CXCL12;SYNJ1;WNK1;COL4A1;BCL2;PIN1;PPARA;MMACHC;CD320
Facial asymmetry	0.00129236	0.0349899	NTRK2;EDNRA;NRAS;MYCN;SMO;SALL4;CHD7;IGF2;FLNA
Measles	0.00129994	0.0350983	COL18A1;STAT1;RIOK3;STAT2;IL13;PYCR1;SLC3A2;ENO2;TNF;EDNRA;IL6;SOAT1;PRDX1;CHEK1;AKT1;MAP3K7;MYD88;TLR2
Triglyceride storage disease with ichthyosis	0.00130336	0.0350943	PDGFRB;CCND1;PEMT;ABHD5;PNPLA2
Aplasia/Hypoplasia of the mandible	0.00131688	0.0353614	NOTCH3;RBM8A;CPLX1;LRP6;ACTG1;ORC4;NSDHL;NRAS;EDNRA;RRAS;TRPS1;DNMT3B;AKT1;FLNA;FLNB;SOX9;ATP7A;MAP3K7;ZBTB18;PDGFRB;NEK9;CSNK2A1;BDNF;TPM2;IGF2;BRAF;ABCC9;AXIN2;WDR34;PEX13;RUNX2;TGFBR1;MYCN;WT1;PIGA;FAT4;ERCC6;EZH2;FBN1
Fibrosis, Liver	0.00137421	0.0368004	OSCP1;COL18A1;SMG1;IL1RN;PLOD2;AHR;TNF;SPIB;PTBP1;BSG;IKBKG;HIF1AN;RAC1;CTSB;IL13;ASH1L;MMP9;TGFBR1;CCNA2;ZEB2;ADAM17;MYCN;SOAT1;LOX;PPARA;CRK;MET;THBS1;CNR1;PRDX1;INPP5E;SPP1;BAK1;FADD;BBS1;JUND;STAT1;BDNF;AGL;STAT3;SLC33A1;MAPK14;NFKB1;IL6;BCL2;PNPLA3;PIN1;TCF4;EZH2;FBN1
Lymphoma, Follicular, Grade 3	0.00138281	0.0369299	ATP6V1B2;BCL2;MTR;LPP;MYD88;EZH2
Relative macrocephaly	0.00138281	0.0368299	APC2;CEP120;IGF2;BRAF;FBN1;CUL4B
Gallbladder Carcinoma	0.00139534	0.0370632	ITGB1;NLK;TNF;LPP;NRAS;MYC;AKT1;RIPK1;FADD;SKP2;PDK1;BDNF;HMGA2;FOXL1;AXIN2;TUG1;MMP9;ADRA2A;CXCL12;DLC1;SNAI1;BCL2;BIRC5;EZH2;CPEB4;TLR2
Nonalcoholic Steatohepatitis	0.00141682	0.0375322	SCARB1;TCF7L2;IL1RN;IL13;TNFRSF10B;CFLAR;TNF;SREBF2;NFKB1;ADAM17;IL6;SPP1;PNPLA3;BCL2;DNMT3B;AKT1;PEMT;TIMP3;PIN1;ACO1;IKBKG;PPARA;MYD88;TLR2
Prominent back of the head	0.00144937	0.0382915	NRAS;MYCN;PIGA;IGF2;FLNA;FLNB;MOGS;ATP7A
Prominent occiput	0.00144937	0.0381888	NRAS;MYCN;PIGA;IGF2;FLNA;FLNB;MOGS;ATP7A
Thickened facial skin with coarse facial features	0.00149024	0.0391607	PUS3;SMARCB1;KLHL15;FUCA1;CEP120;STAT3;IGF2;SOX11;BRAF;ABCC9;ANTXR2;GNS;ACTG1;PIGA;IDS;FLNA;TCF4;GLA;CUL4B
MAJOR AFFECTIVE DISORDER 2	0.00149308	0.0391308	PBRM1;DDC;BDNF;GAD1;COMT;PRKCZ;DCLK1;HMGXB4;BCL2;DMD;TCF4;SLC25A4;DRD3;ABCG1
Rhinovirus infection	0.00151595	0.0396245	SOAT1;WNK1;IL13;MAPK14;CRK;RELA;NFKB1;MYD88;ICAM1
Encephalomyelitis	0.00152426	0.0397358	IL1RN;AHR;COMT;TNF;ICAM1;ELAVL3;CNR1;SPP1;E2F1;FADD;PTGDS;TMED5;MAP4K3;JAG1;DUSP1;STAT1;BDNF;IL13;STAT3;ATP2B2;CFLAR;MAPK14;NFKB1;DLK1;RGMA;OCLN;EBNA1BP2;IL6;CXCL12;CAT;PPARA;CRK;MYD88;TLR2;CERS2
Thyroid Diseases	0.00153376	0.0398779	VAV3;JUN;NRP2;JUND;GAD1;IL13;STAT3;BRAF;TNF;ICAM1;SPIB;IL6;CXCL12;BCL2;PTGDS;SH2B3;CTSB;MPZL2
Basal cell carcinoma	0.0015476	0.0401316	STAT3;CFLAR;TNF;LPP;PTPN14;IGF1R;LATS1;IL6;NRAS;MYCN;CXCL12;SMO;S100A6;SOX9;TNS3
tumor vasculature	0.00156145	0.0403841	PDGFRB;COL18A1;SEMA3A;ANXA5;STAT3;TNFRSF10B;PRDM1;PTN;ANTXR2;TNF;MMP9;THBS1;IL6;CALD1;NCL;BCL2;MET
Microcephaly	0.00157716	0.0406832	NUP107;DCLRE1C;RBM8A;SRF;NR2E1;IGF1R;UNC80;ORC4;KIF5C;CHEK1;FLNA;RAC1;ZBTB18;MKL2;TRMT10A;DONSON;SOX11;TUBB4A;ZEB2;MYCN;CAT;CNTN2;TARS2;TCF4;STAMBP;ERCC6
Adenoma	0.00159188	0.0409554	SLC23A2;SCARB1;SNED1;COL18A1;IL1RN;CTNND1;MTR;CLDN2;ENO2;IGF1R;PTBP1;EDNRA;CCND1;MDK;CDH1;MYC;BSG;DNMT3B;AKT1;TIMP3;NRCAM;SOX9;PTGDS;SKP2;EPHB3;CTSB;APC2;KCNH2;PDGFRB;GSTK1;ITGA4;FST;PDE4C;PROX1;AXIN2;MMP9;DUSP6;TGFBR1;SLC9A2;VSNL1;BIRC5;SGK1;MET;SLC20A1;GATA6;NLK;THBS1;LRP6;NRAS;SPP1;FSD1;BAK1;SKIL;MBD4;KL;CBX7;TCF7L2;XRCC6;JAG1;IRX5;IRX3;USP22;STAT3;SLC33A1;IGF2;LSAMP;HMGA2;SMAD9;BRAF;MCC;NFKB1…
Aneurysm	0.00161107	0.0413411	STAT1;SLC33A1;SLC3A2;TNF;MMP9;RELA;NR3C2;IL6;OCLN;KLF5;LOX;PPP1R1A;WNK1;AKT1;TIMP3;FADD;RAC1;ATP7A;FBN1
Coarse facial features	0.00161107	0.0412334	PUS3;SMARCB1;KLHL15;FUCA1;CEP120;STAT3;IGF2;SOX11;BRAF;ABCC9;ANTXR2;GNS;ACTG1;PIGA;IDS;FLNA;TCF4;GLA;CUL4B
Necrosis	0.00169986	0.0433929	CDC42;IL1RN;IL6;MYCN;CAT;BCL2;DMD;AHR;TNF;CTSB
Secondary Neoplasm	0.00170122	0.0433149	NRP2;STAT3;EIF2AK3;HMGA2;BRAF;TNF;MMP9;CDC42;IL6;CXCL12;MDK;ARHGEF1;MAP3K7;HOXB7;PNPLA2
Tumor Promotion	0.00170122	0.043203	JUN;JUND;STAT1;STAT3;SLC3A2;AHR;TNF;NFKB1;IL6;PNKD;MYCN;CXCL12;KLF5;BCL2;SOX9
Anaplastic thyroid carcinoma	0.00170314	0.0431404	PDGFRB;CBX7;STAT3;BRAF;IQGAP1;PROX1;TNF;AURKB;IGF1R;CXCL12;CCND1;LOX;MYC;MADD;BCL2;AKT1;FSD1;MAP2K7;MET;EZH2;CTSB
Familial Alzheimer Disease (FAD)	0.00172264	0.0435221	PAXIP1;BDNF;IGF2;EIF2AK3;PYCR1;ITPR3;SLC2A4;ENO2;TNF;IGF1R;DHFR;BACE1;ARC;CCND1;VSNL1;NFIC;CAT;PLCG2;BCL2;AKT1;TFAM;CTSB
Stage 4S neuroblastoma	0.00173034	0.0436046	IL21;DDC;IL6;MYCN;CXCL12;CCND1;DCX;EVI5
Congenital chromosomal disease	0.00175858	0.0442028	CEBPA;PTPRU;PDXK;CBFB;DLX5;CHD7;MTR;PRDM1;TNF;AURKB;IGF1R;HOXA9;NRAS;BRIP1;CCND2;CCND1;CDH1;MYC;CHEK1;AKT1;SOX9;TNS3;PDLIM7;NUP214;PDGFRB;GSTK1;MAP3K3;XRCC6;ITGA4;IGF2;LSAMP;HMGA2;BRAF;MOGS;PML;RUNX2;PTPRD;IL6;MYCN;TBL1XR1;GNAQ;CAT;BCL2;MVD;NF2;EZH2
Epilepsies, Partial	0.00176957	0.0443657	CNTNAP2;CNR1;BDNF;PLEK;TBC1D24;AKT1;SYN3;MMP9;NR3C2
Enlarged thorax	0.00177827	0.0444704	NRAS;RRAS;EIF2AK3;BRAF;OBSL1;FBN1
Fibrous Meningioma	0.0018042	0.0450042	SMO;AKT1;DMD;NF2;RAMP1
social stress	0.0018042	0.0448903	IL6;BDNF;SRF;COMT;NR3C2
Intrahepatic Cholangiocarcinoma	0.00182756	0.0453567	PBRM1;SGMS1;IMP3;TPM1;STAT3;BRAF;MMP9;PTPN14;IL6;NRAS;CXCL12;CCND1;CAPNS1;ASPH;CDH1;CAT;BCL2;SPP1;AKT1;PPARA;PDLIM7
Lymphoid leukemia	0.00183275	0.0453709	GSTK1;COL18A1;NOTCH3;CEBPA;STAT3;SOX11;SLC3A2;FMN2;CFLAR;TNF;BACH2;IL6;CCND2;MYCN;CXCL12;WT1;TBL1XR1;MYC;SPP1;MYADM;BCL2;E2F1;TCF3;PPARA
Tuberculosis, Central Nervous System	0.00191138	0.0471986	WNK1;MMP9;TNF;RELA
Epithelioid and spindle cell nevus	0.00191138	0.0470803	NRAS;CCND1;GNAQ;BRAF
Intestinal Cancer	0.00194722	0.0478432	TCF7L2;NRP2;MYC;PRDX1;BCL2;HMGA2;TCF4;MSI2;MMP9;DCLK1
Long philtrum	0.00197171	0.0483241	NOTCH3;NEK9;IRX5;TPM2;PLOD3;BRAF;ABCC9;KCNAB2;COMT;WDR34;ACTG1;IGF1R;HIRA;OCLN;NRAS;TRPS1;ERCC6;ATP7A;MAP3K7;OBSL1;EZH2;FBN1
Cerebral arterial aneurysm	0.00199806	0.0488481	EDNRA;IL6;OCLN;LOX;COL4A1;STAT1;GAA;PLOD3;TNF;MMP9;TGFBR1;NFKB1
Full lower lip	0.00199806	0.0487269	NRAS;SMARCB1;RRAS;FUCA1;IDS;SOX11;ABCC9;BRAF;GNS;GLA;FBN1;CUL4B
Giant Cell Glioblastoma	0.00199806	0.0486063	NOTCH3;NCOR1;JAG1;WT1;MYC;BRAF;MMP9;MET;DUSP6;AURKB;PML;CTSB
Thick lower lip vermilion	0.00199806	0.0484863	NRAS;SMARCB1;RRAS;FUCA1;IDS;SOX11;ABCC9;BRAF;GNS;GLA;FBN1;CUL4B
Brain Ischemia	0.00200794	0.0486059	PPP1R15A;NOTCH3;IL1RN;NDUFA13;GRIK2;TNF;RELA;SLC8A1;ICAM1;SLC8A2;GGA3;MDK;SPP1;AKT1;CTSB;JUN;BDNF;SLC33A1;STAT3;DYNLL1;MAPK14;MMP9;DUSP6;NFKB1;IL6;CXCL12;CAT;BCL2
Alveolar rhabdomyosarcoma	0.00201293	0.0486071	MYCN;CNR1;SUV39H1;MYC;E2F1;IGF2;SLC2A4;RAC1;MET;DLK1;IGF1R
Undifferentiated leukemia	0.00201293	0.0484879	NUP214;HOXA9;NRAS;CD93;SALL4;DNMT3B;PBX3;RELA;NFKB1;PML;EZH2
Juvenile Myelomonocytic Leukemia	0.00204212	0.0490708	PDGFRB;IL1RN;STAT3;BRAF;CBFA2T2;TNF;NRAS;SOAT1;RRAS;RAC2;AKT1;MYH9;MVD;MAP2K7;SH2B3;EZH2
Nervous System Neoplasms	0.00205602	0.0492843	LATS1;MYCN;MDK;MYC;AKT1;BIRC5;BRAF;PTN;NF2
Progressive Neoplastic Disease	0.00207311	0.0495731	PDGFRB;IL1RN;ITGA4;STAT3;BRAF;TNF;MMP9;TUBB4A;NFKB1;IGF1R;IL6;NRAS;MYCN;ATXN1;MYC;BCL2;DCX;AKT1;PIN1;FBN1
Mental Retardation	0.00219757	0.0524216	CNTNAP2;SMARCB1;CHD7;CEP120;ARHGAP1;SLC7A14;MTR;GRIK2;FMN2;PIGW;ACTG1;IGF1R;PTBP1;NSDHL;TRPS1;DNMT3B;AKT1;NRCAM;IKBKG;RAC1;DIP2B;ATP7A;COA5;RSPRY1;APC2;BCKDHA;RBFOX2;CSNK2A1;SOX11;EBF3;KCNAB2;KCTD7;ZEB2;MYCN;SMO;COL4A1;TBL1XR1;GPD2;SCN8A;NCL;CAT;TBC1D24;DCX;SLC29A3;DLX2;RBM8A;KLHL15;GATA6;ABHD5;CLN8;GNS;CDC42;NRAS;BRIP1;DPP6;RNF213;EMC1;INPP5E;FLNA;DMD;FLNB;SRGAP3;GRIA3;ZBTB18;TUB;TRMT10A;BBS1;KC…
Drug Resistant Epilepsy	0.0022228	0.0528951	PDGFRB;NTRK2;SLC6A8;SYNJ1;BDNF;ABCC5;BCL2;AKT1;SGK1;GRIA3
Juvenile-Onset Still Disease	0.00222593	0.0528416	DUSP4;TCF7L2;IL1RN;JUN;TIMMDC1;DUSP1;STAT3;CREM;IGF2;KCNJ15;PLOD2;SLC2A3;LPP;THBS1;IGF1R;IL6;STIM1;CALD1;REEP3;PGM5
Herpes Simplex Infections	0.00222656	0.0527293	PPP1R15A;COL18A1;DCLRE1C;SLC3A2;ENO2;ANTXR2;COMT;TNF;THBS1;ICAM1;ELAVL3;PTBP1;DPP6;TNKS2;MDK;AKT1;TIMP3;FLNB;RIPK1;IKBKG;MAP2K7;PDLIM7;WDTC1;XRCC6;STAT1;BDNF;GAD1;STAT3;IL13;EIF2AK3;MAPK14;NFKB1;PML;CCNA2;IL6;SLC6A8;SOAT1;PRKRA;NFIC;NCL;CAT;BCL2;TCF4;ERCC6;CRK;EIF4G2
Brachydactyly	0.00223691	0.0528471	PDGFRB;BBS1;JAG1;CSNK2A1;CEP120;GATA6;EIF2AK3;BRAF;KCNAB2;ANTXR2;WDR34;DCAF7;RUNX2;FRAS1;TBL1XR1;TRPS1;ATP6V1B2;FLNA;FLNB;STAMBP;ATP7A;MAP3K7;FBN1
Infant Leukemia	0.00225384	0.0531194	GSTK1;PTBP1;IGF2;BCL2;TNF;PTBP2
Peritoneal Fibrosis	0.00225919	0.053118	LOX;SLC33A1;SNAI1;PTN;MAPK14;MAP3K7;CRK
Nephroblastoma	0.00232626	0.0545644	CEBPA;SMARCB1;VPS4B;PTN;ENO2;CORO1A;THBS1;IGF1R;NRAS;CCND2;CCND1;CDH1;MDK;SALL4;E2F3;MAP3K7;FZD1;PDGFRB;JAG1;STAT1;BDNF;STAT3;IGF2;WTIP;DLK1;MYCN;LIN28A;STIM1;WT1;CAT;HOXB4;BCL2;MET;THOP1;EZH2;BMPR1A
Thymoma	0.00238252	0.055751	PBRM1;STAT1;FST;BRAF;SLC3A2;MAPK14;TNF;AURKB;ICAM1;CCNA2;NRAS;IL6;ATXN1;CCND1;CDH1;MYC;BCL2;DNMT3B;AKT1;CNTN2;FSD1;MET;MYD88
Progressive cGVHD	0.00238813	0.0557496	PDGFRB;IL1RN;ITGA4;STAT3;BRAF;TNF;MMP9;TUBB4A;NFKB1;IGF1R;IL6;NRAS;MYCN;ATXN1;MYC;BCL2;DCX;AKT1;PIN1;FBN1
Microcalcification	0.00242032	0.056367	ITGB1;PDGFRB;COL18A1;KL;SLC22A6;SPP1;DMD;MMP9
HYPERCHOLESTEROLEMIA, AUTOSOMAL RECESSIVE	0.00243266	0.0565204	GSTK1;PTBP1;DAB2;LDLRAP1;PTBP2
Craniofacial hyperostosis	0.00243266	0.0563871	NOTCH3;FLNA;ABCC9;MAP3K7;SLC29A3
Enlargement of craniofacial bones	0.00243266	0.0562544	NOTCH3;FLNA;ABCC9;MAP3K7;SLC29A3
Hypertrophy of craniofacial bones	0.00243266	0.0561224	NOTCH3;FLNA;ABCC9;MAP3K7;SLC29A3
Memory dysfunction	0.00243266	0.055991	BDNF;EIF2AK3;APBA1;COMT;TNF
Myoepithelioma	0.00243266	0.0558601	IL6;SMARCB1;PBX3;HMGA2;MMP9
Schistosomiasis mansoni	0.00243266	0.0557299	IL13;SPP1;MAPK14;TNF;ICAM1
SPONDYLOCARPOTARSAL SYNOSTOSIS SYNDROME	0.00243266	0.0556003	CCND1;CAT;FLNB;TNF;ICAM1
Thick craniofacial bones	0.00243266	0.0554713	NOTCH3;FLNA;ABCC9;MAP3K7;SLC29A3
Low set ears	0.00243708	0.0554436	NOTCH3;GREB1L;PLOD3;COMT;GNS;UNC80;HIRA;ORC4;EDNRA;NRAS;INPP5E;DNMT3B;FLNA;SOX9;RSPRY1;ZBTB18;CSNK2A1;IRX5;BDNF;IGF2;SOX11;EBF3;BRAF;OCLN;MYCN;FRAS1;FAT4;STAMBP;MMACHC;FBN1
Abnormality of the metaphysis	0.00248763	0.0564629	PDGFRB;NOTCH3;CEP120;EIF2AK3;FLNA;ABCC9;ATP7A;WDR34;MAP3K7;OBSL1;SLC29A3;EZH2
Desmoplastic	0.00248763	0.0563328	SMARCB1;MYCN;PALLD;WT1;DMD;BRAF;OTX1;TNF;MMP9;THBS1;RUNX2;NFKB1
Fatty Liver, Alcoholic	0.00252887	0.0571351	IL6;CNR1;CAT;IKBKG;PPARA;TNF;RELA;NFKB1;CTSB;LRP6
Embryonal Rhabdomyosarcoma	0.0026166	0.0589815	SUV39H1;IGF2;SLC2A4;MAPK14;IGF1R;NRAS;MYCN;SMO;AKT1;DMD;FSD1;MAP2K7;CRK
Uterine Cervical Neoplasm	0.00263018	0.059152	SPAG9;STAT3;AHR;TNF;MMP9;CDC42;IL6;CCND1;CDH1;ZMAT3;MYC;BCL2;E2F1;BIRC5;SOX9;CRAT
Cardiomegaly	0.00271193	0.0608513	NEK9;FUCA1;GAA;STAT3;IGF2;ATP2A2;ABCC9;AHR;SLC2A4;TNF;PRKCZ;ADRA2A;TGFBR1;CCND2;LOX;AKT1;DMD;PPARA;FBN1
Infection caused by Helicobacter pylori	0.00271356	0.0607491	IL1RN;TNF;THBS1;RELA;ICAM1;CDC42;CDH1;KHSRP;SPP1;AKT1;RAC1;MAP3K7;GSTK1;MAP3K3;JUN;JAG1;JUND;GABRA6;ANXA4;IL13;STAT3;PTK6;MMP9;NFKB1;IL6;LOX;WNK1;CAT;BCL2;MYD88;TLR2
Generalized hypotonia	0.00272959	0.0609691	SMARCB1;B4GALT1;MTR;UNC80;NSDHL;ARV1;GM2A;TRPS1;MPV17;SOX9;KIF1A;COA5;PUS3;BCKDHA;CSNK2A1;TPM2;GAA;MOGS;EBF3;SYN3;DNM2;HADHB;ZEB2;SCN8A;TARS2;STAMBP;SLC25A4;NOTCH3;CPLX1;NRAS;ATXN1;EMC1;INPP5E;DMD;ZBTB18;TIMMDC1;KCNJ10;GFPT1;SLC33A1;IGF2;BRAF;PEX13;DHFR;SLC6A8;SYNJ1;WNK1;MKRN3;TCF4;FAT4;GNB5;ERCC6;MMACHC;EZH2;CUL4B;PNPLA2
Disseminated Malignant Neoplasm	0.00273157	0.0608749	NRP2;STAT3;TNF;MMP9;RUNX2;CDC42;IL6;CXCL12;LOX;MYC;BSG;SNAI1;SPP1;S100A6;BCL2;ARHGEF1;ESAM;SMYD3;MAP3K7;EZH2;CTSB;CERS2
Squamous cell carcinoma of lung	0.0028153	0.0625991	GATA6;FRY;TNF;IGF1R;PGBD1;CCND1;ZMAT3;MYC;E2F1;AKT1;MAP4K3;EPHB3;CTSB;PDGFRB;CSNK2A1;MMD;STAT1;BDNF;STAT3;BRAF;MMP9;DUSP6;IL6;CNOT6;WNK1;BCL2;TFAM;DSG3;MET
Lymphoma, Follicular, Grade 1	0.0028192	0.0625443	ATP6V1B2;BCL2;MTR;LPP;MYD88;EZH2
Aortic Diseases	0.0028192	0.0624034	LOX;CAT;FLNA;LAMC1;MMP9;FBN1
Malignant lymphoma - lymphoplasmacytic	0.0028192	0.0622632	CCND2;CCND1;MYC;BSG;SLC3A2;MYD88
Ptosis	0.00283762	0.0625294	CALD1;BCL2;LAMC1;MMP9;ACTG1;PHOX2A;DNM2;FBN1
Pituitary Neoplasms	0.00283834	0.0624055	SMARCB1;SLC20A1;AHR;ACVR1B;TNF;SLC8A1;IGF1R;CCND1;CDH1;E2F1;AKT1;E2F3;SKP2;S100A10;CTSB;FST;STAT3;HMGA2;BRAF;MAPK14;MMP9;RUNX2;DLK1;IL6;CXCL12;CAT;BCL2;TFAM;CRK;EZH2
Nevus, Blue	0.00286381	0.0628248	NRAS;CCND1;GNAQ;BRAF
Congenital Mesoblastic Nephroma	0.00286381	0.0626849	NRAS;IGF2;BRAF;THBS1
Pyogenic granuloma	0.00286381	0.0625456	IL6;GNAQ;IGF2;BRAF
Retinoschisis	0.00286381	0.0624069	RS1;DMD;FNDC3A;ACTG1
Epithelial hyperplasia of skin	0.00286779	0.0623555	IL21;ADAM17;IL6;CCND1;STAT3;E2F1;TNF;MMP9;NFKB1;IGF1R
Dejerine-Sottas Disease (disorder)	0.00288615	0.062616	TCF7L2;IL1RN;EGLN2;SLC3A2;TNF;RELA;CCNA2;FGD4;IL6;KLF5;WNK1;KIF1B;TLR2
Carcinoma, Papillary	0.00290995	0.0629933	NDUFA13;DUSP1;SRF;STAT3;HMGA2;BRAF;TNF;RUNX2;EDNRA;NRAS;IL6;CCND1;CDH1;MDK;TRPS1;AKAP9;ZFP42;SNAI1;BCL2;MET;S100A10;CTSB
Neuroectodermal Tumor, Primitive	0.00291407	0.0629439	MBD4;SMARCB1;BDNF;NOSIP;IGF1R;CLDN6;MYCN;CCND1;SMO;ASPH;MDK;MYC;KHSRP;E2F1;CTSB
Sunken eyes	0.00292942	0.0631367	JAG1;AGL;STAT3;PYCR1;EBF3;KCNAB2;MEIS2;STIM1;TBL1XR1;SCN8A;TCF4;ERCC6;GRIA3;FBN1
Kidney Neoplasm	0.00298425	0.0641778	PTPRU;COL18A1;SMARCB1;TNF;RNF5;IGF1R;CCND1;CDH1;E2F1;AKT1;E2F3;FSD1;PDGFRB;GSTK1;IGF2;BRAF;MAPK14;MMP9;ATAT1;DNM3;CXCL12;WT1;ZFP42;BCL2;NF2;MET
Gastrointestinal Stromal Tumors	0.00299254	0.0642154	DYRK2;PIK3R3;TULP3;SLC2A4;ADIPOR2;IGF1R;PTBP1;NRAS;CCND1;CDH1;SALL3;SPP1;E2F1;AKT1;DMD;SKP2;PDGFRB;PTPN18;ANXA5;IGF2;BRAF;MAPK14;RHOA;ADAM17;NCOR1;SOAT1;SMO;WT1;BCL2;APBA1;NF2;MET
Tumor Angiogenesis	0.00301667	0.0645921	COL18A1;IL1RN;NRP2;CD151;DCLRE1C;SEMA3A;CTNND1;PIK3R3;PTN;ACVR1B;TNF;THBS1;NRAS;MDK;MYC;PRDX1;BSG;SPP1;AKT1;TIMP3;RAC1;MAP2K7;MAP3K7;PDLIM7;CTSB;JUN;JAG1;JUND;BDNF;STAT3;BRAF;MMP9;NFKB1;RUNX2;TGFBR1;DAB2;IL6;CXCL12;KLF5;NCL;CAT;BCL2;MVD;PPARA;MET;EZH2
Myocardial Infarction	0.00307161	0.0656257	ITGB1;SCARB1;SLC27A1;IL1RN;TENM2;TCF25;MTR;COMT;TNF;SLC2A6;ICAM1;IGF1R;NR3C2;FADS2;EDNRA;CCND1;MDK;AKT1;TIMP3;LDLRAP1;CTSB;CSNK2A1;CD93;ITGA3;ANXA5;ABCC9;MMP9;ADRA2B;SREBF2;RHOA;TGFBR1;CCNA2;ADAM17;ARC;SOAT1;COL4A2;COL4A1;PALLD;CAT;BIRC5;TFAM;MYH9;PPARA;MET;ABCG1;TLR2;NOTCH3;CD151;SDC4;ATP10D;CREM;PTN;ACVR1B;ADIPOR2;THBS1;SPP1;E2F1;RIPK1;FSD1;MAP2K7;SH2B3;MPZL2;NTRK2;BDNF;STAT3;SLC33A1;IGF2;NFKB1…
Epstein-Barr Virus Infections	0.00307787	0.0656167	IL1RN;TNF;RELA;ICAM1;CAPNS1;CCND1;CDH1;MYC;SOX9;PDLIM7;GSTK1;JAG1;IL13;STAT3;MAPK14;MMP9;NFKB1;PTPRD;IL6;CXCL12;SOAT1;WNK1;BCL2;CRK;RBMS2
Generalized seizures	0.00309537	0.065847	FAAH;NRP2;BDNF;SACM1L;ADRA2B;SLC8A1;IL6;SYNJ1;CNR1;NCL;SCN8A;CAT;CNTN2;TCF4;ATP7A;DRD3
Juvenile psoriatic arthritis	0.00312299	0.066291	DUSP4;TCF7L2;IL1RN;JUN;TIMMDC1;DUSP1;STAT3;CREM;IGF2;KCNJ15;PLOD2;SLC2A3;LPP;THBS1;IGF1R;STIM1;CALD1;REEP3;PGM5
Blepharoptosis	0.00312475	0.0661854	NOTCH3;DDC;CHD7;COMT;CPLX1;ACTG1;UNC80;HIRA;NRAS;RRAS;INPP5E;AKT1;IDS;FLNA;DMD;RSPRY1;COA5;PDGFRB;TIMMDC1;CSNK2A1;BDNF;TPM2;GFPT1;BRAF;PEX13;PHOX2A;DNM2;SLC6A8;WT1;FAT4;STAMBP;SLC25A4;FBN1
Adrenocortical carcinoma	0.0031301	0.0661563	SCARB1;JAG1;GATA6;IGF2;BRAF;PTN;MAPK14;TNF;THBS1;PML;DLK1;IGF1R;ZEB2;NRAS;LIN28A;VSNL1;SPP1;AKT1;SGK1;CRK;MET
Carcinomatosis of peritoneal cavity	0.00314229	0.0662713	COL18A1;NTRK2;ZEB2;CXCL12;BDNF;CFLAR;MET;NFKB1;PNPLA2
Diabetic Retinopathy	0.00315325	0.06636	FAAH;SEMA3A;NID1;TNF;THBS1;ICAM1;IGF1R;LRP6;RS1;CNR1;TIMP3;PPARGC1B;TCF7L2;JAG1;KCNJ10;ITGA4;BDNF;FUCA1;MMP9;NFKB1;OCLN;IL6;LOX;CAT;PPARA;PNPLA2
Polycystic Ovary Syndrome	0.00315772	0.0663121	IL1RN;SRF;GATA6;AQP7;SLC2A4;ANTXR2;COMT;TNF;LPP;ADIPOR2;THBS1;ICAM1;ELAVL3;FADS2;CCND2;PRDX1;BLOC1S3;SPP1;AKT1;TIMP3;DMD;SOX9;DRD3;PPARGC1B;TCF7L2;FST;ANXA5;STAT3;SLC33A1;IGF2;HMGA2;SLC35G1;CBFA2T2;ADRA2B;MMP9;DCBLD2;IL6;NCOR1;LOX;WT1;NFIC;GNAQ;BCL2;TFAM;TLR2;PNPLA2;BMPR1A
Hyperinsulinism	0.00317609	0.0665558	SLC23A2;SLC27A1;MYCBP;SLC7A14;SGMS2;SLC2A4;TNF;ADIPOR2;IGF1R;CCND1;CNR1;AKT1;EIF4EBP2;SOX9;PTGDS;TUB;TRMT10A;KL;TCF7L2;STAT1;STAT3;GFPT1;IGF2;KCNJ15;MAPK14;PTPRD;IL6;CXCL12;PNPLA3;MKRN3;PPARA;SGK1;TLR2;FOXA2;PNPLA2;FBN1
Familial primary gastric lymphoma	0.00320139	0.0669432	NUP214;CXCL12;CCND1;CDH1;CALD1;MYC;BCL2;SLC3A2;IKBKG;TNF;NFKB1
MAJOR AFFECTIVE DISORDER 4	0.00320139	0.0668011	PBRM1;DDC;BDNF;GAD1;TCF4;COMT;SLC25A4;PRKCZ;DRD3;ABCG1;DCLK1
MAJOR AFFECTIVE DISORDER 6	0.00320139	0.0666595	PBRM1;DDC;BDNF;GAD1;TCF4;COMT;SLC25A4;PRKCZ;DRD3;ABCG1;DCLK1
Enophthalmos	0.0032055	0.066604	JAG1;AGL;STAT3;PYCR1;EBF3;KCNAB2;MEIS2;STIM1;TBL1XR1;SCN8A;TCF4;ERCC6;GRIA3;FBN1
Heat Stroke	0.00320608	0.0664754	JUN;IL6;TNF;NFKB1;RELA
Hypertensive heart disease	0.00320608	0.0663355	SLC33A1;PPARA;MMP9;SLC8A1;NR3C2
Low grade glioma	0.00324201	0.0669379	VAV3;TCF7L2;CDH1;MYC;FGL2;STAT3;AKT1;BRAF;TCF4;ICAM1
Phyllodes Tumor	0.00324201	0.0667976	ZEB2;NRAS;CXCL12;CCND1;MYC;FLNA;HMGA2;MMP9;NFKB1;IGF1R
Carcinoma of urinary bladder, superficial	0.00330892	0.0680337	IL6;CDH1;BCL2;BIRC5;SYN3;TNF;NFKB1;EZH2
bone destruction	0.0034011	0.0697829	IL21;IL6;CXCL12;BDNF;ABCC5;BSG;STAT3;SPP1;TNF;MAP3K7;MMP9;NFKB1
Condition, Preneoplastic	0.00344982	0.070635	CEBPA;TPM4;ANXA4;STAT3;IGF2;HIGD2A;IL6;ACTC1;CCND1;CDH1;MYC;CAT;AKT1;MAP2K7;EXOSC2
Liver Neoplasms, Experimental	0.00344982	0.0704882	STAT3;TNFRSF10B;ENO2;TNF;PML;IL6;CCND1;CDH1;MYC;PRDX1;BCL2;SPP1;BAK1;ATP7A;MET
Experimental Hepatoma	0.00344982	0.070342	STAT3;TNFRSF10B;ENO2;TNF;PML;IL6;CCND1;CDH1;MYC;PRDX1;BCL2;SPP1;BAK1;ATP7A;MET
Ischemic cardiomyopathy	0.00344982	0.0701963	SCARB1;ABCC5;IGF2;ATP2A2;TNF;RHOA;CCNA2;IL6;ATXN1;CXCL12;COL4A1;BSG;SPP1;AKT1;DMD
Endometrial Carcinoma	0.00347441	0.0705507	IL1RN;PLEK;CTNND1;LAMC1;AHR;COMT;TNF;IGF1R;JPH4;CCND1;PPME1;CDH1;MYC;SALL4;CHEK1;DNMT3B;AKT1;TIMP3;TRIM27;RAC1;SOX9;SOX7;KCNH2;PDGFRB;ITGA4;FST;IL13;ANXA5;ABCC9;GPCPD1;TUG1;MMP9;DUSP6;TOX4;CCNA2;SOAT1;CAT;S100A6;BIRC5;SGK1;MET;NID1;LPP;ADIPOR2;THBS1;AURKB;SOCS2;PGRMC1;TNKS2;SPP1;FSD1;MAP2K7;SH2B3;APBB3;NTRK2;TCF7L2;BDNF;STAT3;ATAD2;IGF2;BRAF;NFKB1;IL6;DAB2;CXCL12;SNAI1;BCL2;TCF4;EZH2
Anhidrosis	0.00348429	0.0706055	SLC35A1;WNK1;FUCA1;KIF1A;IKBKG;ERCC6
Hereditary nonpolyposis colorectal carcinoma	0.00348429	0.0704602	NRAS;DLC1;AKT1;BRAF;AXIN2;MCC
Long narrow head	0.00349326	0.0704964	APC2;NOTCH3;JAG1;CHD7;GATA6;BRAF;PEX13;ORC4;AKT1;MKRN3;MAN1B1;OBSL1;FBN1
Liver Cirrhosis	0.00351028	0.0706948	ITGB1;CNTNAP2;IL1RN;PLOD2;MTR;SLC2A4;TNF;GLS;ICAM1;IGF1R;NR3C2;SPIB;EDNRA;CDH1;MYC;BSG;DNMT3B;AKT1;TIMP3;KIF1B;MPV17;RAC1;PROX1;MMP9;TGFBR1;ADAM17;LOX;NAAA;CAT;TFAM;MET;TLR2;NOTCH3;PTN;ADIPOR2;THBS1;RELA;AURKB;PPP2CA;CNR1;SPP1;FSD1;KL;JAG1;JUND;STAT1;STAT3;IGF2;STAM;DCLK1;APLN;IL6;WNK1;BCL2;PNPLA3;TCF4;CPEB4;FBN1
FANCONI ANEMIA, COMPLEMENTATION GROUP A (disorder)	0.00351562	0.0706575	PTPRU;BACH1;TNF;RELA;ICAM1;BRIP1;ATXN1;CDH1;CHEK1;SPP1;E2F1;RAC1;CTSB;WDTC1;XRCC6;STAT1;IL13;MMP9;NFKB1;DLK1;DHFR;IL6;SOAT1;WNK1;WT1;CAT
Benign Prostatic Hyperplasia	0.0035708	0.0716201	IL21;SRF;GATA6;ENO2;COMT;SLC2A6;THBS1;AURKB;IGF1R;EDNRA;CNR1;MYC;TRPS1;SPP1;TIMP3;VAT1;JUN;FOXF2;DUSP1;IMP3;FST;TPM1;SLC33A1;IL13;IGF2;PYCR1;SMAD9;SOX11;ADRA2B;MMP9;IL6;DLC1;SNAI1;S100A6;BCL2;SGK1;SSBP2;MET;EZH2
Hepatitis, Alcoholic	0.00357264	0.0715111	DDC;WNK1;DNMT3B;SPP1;PNPLA3;TNF;RELA;NFKB1;MYD88;ICAM1;TLR2
Attention Deficit Disorder	0.00357264	0.0713657	PTPRD;NTRK2;DDC;MYCN;BRINP1;SLC6A8;CNR1;BDNF;AKT1;COMT;ADRA2A
Marfan Syndrome	0.00357264	0.0712209	NOTCH3;LOX;CAT;SLC33A1;TIMP3;FLNA;LAMC1;MMP9;THBS1;TGFBR1;FBN1
Metastatic malignant neoplasm to brain	0.00358473	0.0713173	COL18A1;BDNF;STAT3;BRAF;PROX1;TNF;MMP9;NFKB1;RASD2;ZEB2;NRAS;CXCL12;CDH1;DCX;AKT1;MAP2K7;MET;WDTC1;EZH2
Absent/hypoplastic paranasal sinuses	0.00359755	0.0714277	FUCA1;FLNA;MAP3K7
Centrocytic lymphoma	0.00359755	0.0712837	IL6;CCND1;BCL2
Lentigo maligna melanoma	0.00359755	0.0711402	NRAS;CCND1;BRAF
Nasopharyngeal cancer recurrent	0.00359755	0.0709974	AKT1;EZH2;PDK1
Neointima	0.00359755	0.0708551	KLF5;ATP7A;MMP9
Neointima Formation	0.00359755	0.0707134	KLF5;ATP7A;MMP9
Neonatal Early-Onset Sepsis	0.00359755	0.0705723	IL6;TNF;ICAM1
Pleural Neoplasms	0.00359755	0.0704317	SPP1;NF2;NFKB1
Concave bridge of nose	0.00360463	0.07043	SMARCB1;CHD7;GNS;CCND2;DNMT3B;AKT1;FLNA;FLNB;SOX9;MAP3K7;RSPRY1;ZBTB18;JAG1;AGL;EIF2AK3;SOX11;BRAF;ABCC9;KCNAB2;WDR34;PEX13;RUNX2;FRAS1;PIGA;FAT4;EZH2;FBN1;CUL4B
Depressed nasal root/bridge	0.00360463	0.0702903	SMARCB1;CHD7;GNS;CCND2;DNMT3B;AKT1;FLNA;FLNB;SOX9;MAP3K7;RSPRY1;ZBTB18;JAG1;AGL;EIF2AK3;SOX11;BRAF;ABCC9;KCNAB2;WDR34;PEX13;RUNX2;FRAS1;PIGA;FAT4;EZH2;FBN1;CUL4B
Cognition Disorders	0.00364019	0.0708431	DCLRE1C;ENO2;COMT;TNF;PGRMC1;CNR1;SPP1;AKT1;DMD;DRD3;KL;BDNF;GAD1;IL13;IGF2;BRAF;ADRA2A;BACE1;IL6;VSNL1;SYNJ1;SCN8A;CNTN2;TCF4;MET
Iron deficiency	0.00365403	0.070972	BDNF;BSG;SLC40A1;CYBRD1;ACO1;MAPK14;TNF;MMP9;CRK;NFKB1
Ischemic stroke	0.00370911	0.0718996	IL21;GRIA2;NOTCH3;IL1RN;SRF;MTR;GRIK2;COMT;TNF;KALRN;LRP6;ICAM1;IGF1R;NR3C2;EDNRA;SPP1;HOMER1;BDNF;MMD;GALNT2;EPHX2;SLC33A1;ADRA2B;MMP9;IL6;STIM1;COL4A2;COL4A1;TRAF6;MADD;PIN1;BIRC5;PPARA;SGK1;GLA;EZH2;FBN1
Impaired cognition	0.00375793	0.0727027	CNTNAP2;NUP107;DCLRE1C;MTR;NR2E1;ENO2;COMT;TNF;PTBP1;GM2A;AKT1;KIF1A;RAC1;JARID2;PDGFRB;IL13;ADRA2A;BACE1;SOAT1;VSNL1;TBL1XR1;NCL;SCN8A;CAT;SUCLG2;TLR2;GRIA2;NOTCH3;PGRMC1;ATXN1;CNR1;SPP1;FLNA;DMD;DRD3;SPTBN2;MPZL2;KL;BBS1;BDNF;GAD1;STAT3;IGF2;BRAF;PEX13;NFKB1;DCLK1;IL6;SLC6A8;SYNJ1;NFIC;BCL2;CNTN2;TCF4;GLA;MYD88;FBN1
Late tooth eruption	0.00375964	0.0725928	PDGFRB;ZEB2;TRPS1;CHD7;STAT3;IDS;FLNA;IKBKG;FAT4;OBSL1;RUNX2;SLC29A3
Rectal Carcinoma	0.00379218	0.0730776	COMT;TNF;NRAS;CCND1;MYC;PRDX1;AKT1;BAK1;PDK1;PDGFRB;TCF7L2;IL13;STAT3;BRAF;ARID3A;MCC;MMP9;DCLK1;NFKB1;DNM2;IL6;CXCL12;SMO;BCL2;TCF4;MET;TLR2;BMPR1A
Curvature of spine	0.00379428	0.0729749	NOTCH3;SMARCB1;CHD7;PLOD3;PLOD2;CPLX1;LFNG;FGD4;NSDHL;NRAS;BRIP1;DPP6;RRAS;SALL4;TRPS1;AKT1;FLNA;DMD;FLNB;IKBKG;SOX9;MAP3K7;FUCA1;TPM2;GAD1;STAT3;IGF2;PYCR1;SOX11;BRAF;RUNX2;TGFBR1;SYNJ1;MKRN3;FAT4;EZH2;CUL4B;FBN1
Arthritis, Adjuvant-Induced	0.00383876	0.0736861	IL1RL1;IL6;STAT1;IL13;STAT3;CAT;AHR;TNF
Arthritis, Collagen-Induced	0.00383876	0.0735425	IL1RL1;IL6;STAT1;IL13;STAT3;CAT;AHR;TNF
Arthritis, Experimental	0.00383876	0.0733994	IL1RL1;IL6;STAT1;IL13;STAT3;CAT;AHR;TNF
Tumoral calcinosis	0.00383876	0.0732569	ITGB1;PDGFRB;COL18A1;KL;SLC22A6;SPP1;DMD;MMP9
HTLV-I Infections	0.00386755	0.0736634	ITGB1;IL6;AKT1;CNTN2;THBS1;TNF;MMP9
Seizures, Focal	0.00391889	0.0744969	FAAH;NRP2;BDNF;ADRA2B;SLC8A1;BACE1;IL6;CNR1;SCN8A;CAT;TBC1D24;CNTN2;FLNA;TCF4;ATP7A;DRD3
Cardiac Arrest	0.00395571	0.0750516	KCNH2;ITGB1;PPP1R15A;GSTK1;PDXK;STAT1;SEMA3A;ITPR3;ENO2;DYNLL1;TNF;NFKB1;ICAM1;NR3C2;IL6;ATXN1;CCND1;CAT;E2F1;TIMP3;MAP2K7;SPTBN2
Diarrhea	0.00395914	0.074972	FAAH;IL1RN;DDC;DCLRE1C;CLDN2;ANTXR2;GNS;TNF;THBS1;NR3C2;CDC42;IL1RL1;NRAS;DNMT3B;AKT1;IDS;TDH;MPV17;STX3;STX2;MAP3K7;S100A10;CTSB;STAT1;BDNF;STAT3;BRAF;DHFR;ADAM17;IL6;TCF3;GLA
Ventricular Septal Defects	0.00397488	0.0751253	NEK9;JAG1;DTNA;RBM8A;CHD7;GATA6;BRAF;COMT;CPLX1;MEIS2;IGF1R;LARS2;HIRA;ZEB2;CCND2;SALL4;DNMT3B;HAS2;FLNB;SOX9;FADD;STAMBP;SLC29A3;FBN1
MAJOR AFFECTIVE DISORDER 1	0.00397754	0.0750312	PBRM1;DDC;BDNF;GAD1;TCF4;COMT;SLC25A4;PRKCZ;DRD3;ABCG1;DCLK1
Depressed nasal bridge	0.00398791	0.0750827	SMARCB1;CHD7;GNS;CCND2;DNMT3B;AKT1;FLNA;FLNB;SOX9;MAP3K7;RSPRY1;ZBTB18;JAG1;AGL;EIF2AK3;SOX11;BRAF;ABCC9;KCNAB2;WDR34;PEX13;RUNX2;FRAS1;PIGA;FAT4;EZH2;FBN1;CUL4B
Dwarfism	0.00398791	0.0749391	SLC20A1;MTR;ANTXR2;IGF1R;ORC4;CCND1;SALL4;IDS;TIMP3;DMD;FLNB;SOX9;RAC1;MAP3K7;TRMT10A;STAT1;STAT3;IGF2;DONSON;PYCR1;HMGA2;NFKB1;SOAT1;BCL2;MCM5;ERCC6;OBSL1;FBN1
Fanconi Anemia	0.00400055	0.0750332	PTPRU;BACH1;TNF;RELA;ICAM1;CDC42;BRIP1;XPO1;ATXN1;CDH1;CHEK1;SPP1;E2F1;RAC1;CTSB;WDTC1;GSTK1;XRCC6;STAT1;IL13;MMP9;NFKB1;DLK1;DHFR;IL6;SOAT1;WNK1;WT1;CAT
Erectile dysfunction	0.00406376	0.0760736	BDNF;CHD7;SLC40A1;COMT;DYNLL1;TNF;DUSP6;EDNRA;IL6;CCND2;CCND1;CNR1;BCL2;AKT1;NSMF
Hyperlipoproteinemia Type IIa	0.00408743	0.0763712	EPHX2;TPM1;ANXA5;ATP2A2;SLC3A2;TNF;MMP9;NFKB1;ICAM1;IL6;MYCN;ACTC1;SCN8A;LDLRAP1;MYL9;ABCG1;SLC29A3;TJP2
Cerebral Aneurysm	0.00408753	0.0762281	IL6;OCLN;COL4A1;STAT1;GAA;PLOD3;TNF;MMP9;NFKB1
Rotavirus Infections	0.00408753	0.0760837	JUN;STIM1;STAT1;SPP1;MAP2K7;MAPK14;CRK;MYD88;TLR2
Complicated pneumoconiosis	0.00409622	0.0761015	GSTK1;IL6;TNF;ICAM1
Paronychia Inflammation	0.00409622	0.0759579	ADAM17;WNK1;STAT3;KIF1A
Placental dysfunction	0.00409622	0.0758149	BCL2;IGF2;MAPK14;TNF
PTEN Hamartoma Tumor Syndrome	0.00409622	0.0756724	AKT1;NF2;TNF;BMPR1A
Segmental dystonia	0.00409622	0.0755304	GNAL;PRKRA;TOR1B;TUBB4A
Cortical Dysplasia	0.00410647	0.0755775	CNTNAP2;IL6;KIF5C;COL4A1;DCX;AKT1;NF2;TUBB4A;ICAM1;TLR2
Arteriovenous Malformations, Cerebral	0.00414191	0.0760872	PREX2;IL1RN;IL6;JAG1;THBS1
CADASIL Syndrome	0.00414191	0.0759453	NOTCH3;COL18A1;JAG1;ASPH;COL4A1
Cone-shaped epiphyses of the phalanges of the hand	0.00414191	0.0758039	TBL1XR1;TRPS1;EIF2AK3;FLNA;RUNX2
Smooth Muscle Tumor	0.00414191	0.075663	CALD1;WT1;IGF2;BCL2;HMGA2
Alzheimer's Disease, Focal Onset	0.00414797	0.0756331	BACE1;ARC;PAXIP1;VSNL1;BDNF;PLCG2;IGF2;BCL2;TFAM;SLC2A4;TNF;IGF1R
Acute Confusional Senile Dementia	0.00414797	0.075493	BACE1;ARC;PAXIP1;VSNL1;BDNF;PLCG2;IGF2;BCL2;TFAM;SLC2A4;TNF;IGF1R
Alcoholic Liver Diseases	0.00414797	0.0753534	GSTK1;IL1RN;IL6;NCAN;STAT3;SPP1;PNPLA3;PPARA;MAPK14;TNF;NFKB1;GLS
Fetal Growth Retardation	0.0041936	0.0760419	SMARCB1;NUP107;GATA6;PLOD3;COMT;TNF;CPLX1;IGF1R;LFNG;ORC4;KIF5C;FLNB;ATP7A;PDGFRB;NEK9;JAG1;STAT3;IGF2;DONSON;PYCR1;HMGA2;SOX11;BRAF;MMP9;DLK1;LARS2;TFAM;ERCC6;OBSL1;FBN1
IMMUNE SUPPRESSION	0.00420009	0.0760192	DUSP1;BDNF;STAT1;IL13;FGL2;STAT3;BRAF;TNF;NFKB1;IL6;TRAF6;DMD;TLR2
Steroid Sulfatase Deficiency Disease	0.00420009	0.0758795	ANXA5;IGF2;BRAF;CFLAR;TNF;MMP9;MYC;DNMT3B;SPP1;BCL2;AKT1;STOM;WDTC1
Aortic Valve Stenosis	0.00423035	0.076286	JUN;JUND;SDC4;IGF2;TNF;MMP9;SLC8A1;RUNX2;EDNRA;PALMD;BSG;SPP1;AKT1;JARID2;FBN1;TLR2
Congenital hypoplasia of thymus	0.00425926	0.0766667	HIRA;NEK9;DCLRE1C;FRAS1;CELF2;COMT
Decreased number of peripheral myelinated nerve fibers	0.00425926	0.0765266	FGD4;WNK1;KIF1B;KIF1A;MPV17;DNM2
Leg Ulcer	0.00425926	0.0763869	KL;IL6;SDC4;BCL2;MMP9;ICAM1
Thymic Lymphoma	0.00425926	0.0762478	DCLRE1C;MYC;BCL2;AKT1;SKP2;MMP9
Dermatitis	0.00428536	0.0765755	GSTK1;IL1RN;DDC;IL13;AHR;MCC;TNF;MMP9;THBS1;NFKB1;ICAM1;STK10;IL6;CXCL12;CAT;RIPK1;IKBKG;PTGDS;PPARA;MYD88;TLR2
Genetic Diseases, Inborn	0.00431292	0.0769282	ARHGAP11A;NRP2;SMARCB1;PKDCC;KCNA1;CHD7;MTR;CACNA1E;BICD2;CDC42;CCND2;KIF1A;SPTBN2;KCNH2;ZBTB18;PDGFRB;TRMT10A;JAG1;CSNK2A1;GAA;STAT3;ELP2;PYCR1;BRAF;RFXANK;EBF3;TUBB4A;KCTD7;ZEB2;SLC6A8;MYCN;ACTC1;COL4A2;COL4A1;PIGA;SCN8A;TBC1D24;TCF4;GNB5;ERCC6;SLC25A4;MMACHC;CUL4B;PNPLA2;FBN1
Lymphatic Metastasis	0.00433226	0.0771331	PDGFRB;VAV3;NRP2;STAT3;TNF;MMP9;DCLK1;ICAM1;DAB2;IL6;CXCL12;CAPNS1;CDH1;BCL2;DNMT3B;MVD;MET
Hepatoma, Novikoff	0.00440259	0.0782435	STAT3;TNFRSF10B;ENO2;TNF;PML;IL6;CCND1;CDH1;MYC;PRDX1;BCL2;SPP1;BAK1;ATP7A;MET
Cardiomyopathies	0.00440792	0.0781968	ITGB1;FAAH;IL1RN;SRF;CREM;SLC40A1;ATP2A2;SLC3A2;TNF;SYNE2;ICAM1;IGF1R;NR3C2;EDNRA;SENP5;AKT1;DMD;FSD1;PPARGC1B;COA5;CBR3;DUSP4;KCNH2;AGL;GAA;ABCC5;STAT3;TPM1;IGF2;ABCC9;MAPK14;CCNA2;IL6;ACTC1;STIM1;PPP1R1A;COL4A1;CAT;BIRC5;PPARA;MYL9;SLC25A4;TLR2
Liposarcoma, Dedifferentiated	0.00443176	0.0784781	CEBPA;JUN;NUP107;CCND1;HMGA2;BRAF;MET;IGF1R
Hodgkin Disease	0.00451094	0.0797365	IL21;SLC40A1;PRDM1;TNF;ICAM1;SPIB;CCND2;CCND1;MDK;MYC;KHSRP;BSG;AKT1;MAP3K7;GSTK1;DUSP1;ANXA5;IL13;SOX11;MMP9;SOAT1;TRAF6;MET;GRAMD1B;PIK3R3;SLC3A2;LPP;NRAS;CNR1;FLNB;BMF;E2F3;ASCC2;BAK1;DRD3;PDLIM7;KL;JUN;STAT1;STAT3;CFLAR;NFKB1;PML;IL6;CXCL12;PPP1R1A;DLC1;BCL2;TCF3;PTPN2;EZH2
Curvature of digit	0.00456781	0.0805969	CSNK2A1;CDH1;MKRN3;SOX11;NSMF;BRAF;TCF4;STAMBP;FAT4;SLC29A3;IGF1R;EZH2
Neoplasms, Intracranial	0.00459442	0.0809211	IGF2;DTX2;IQGAP1;MMP9;NFKB1;RELA;CCND1;SMO;MDK;MYC;BCL2;SPP1;CTSB
Ductal Breast Carcinoma	0.00459442	0.0807763	NOTCH3;CTNND1;STAT3;SOX11;IL6;CCND1;CAT;BCL2;E2F1;TIMP3;SOX9;NF2;TJP2
Stress, Psychological	0.00460199	0.080765	IL6;GABRA6;CNR1;BDNF;GAD1;COMT;TNF;GRIA3;NR3C2;TLR2
Fetal Alcohol Syndrome	0.00463659	0.081227	IL6;FAF1;SRF;CAT;STAT3;BCL2;PPARA;TNF;NFKB1
Congenital Abnormality	0.00464868	0.0812939	DCLRE1C;CHD7;MTR;NR2E1;ACTG1;IGF1R;PTBP1;KIF5C;MYC;SALL4;TRPS1;DNMT3B;AKT1;SOX9;PTGDS;GSTK1;EPHA4;FST;SOX11;RUNX2;ZEB2;ADAM17;COL4A1;PIGA;NCL;NAAA;CAT;DCX;SEMA3A;GATA6;ABHD5;PRICKLE1;PRTG;NRAS;FLNA;FLNB;SRGAP3;JAG1;IRX5;STAT1;BDNF;PBX3;IGF2;BRAF;TUBB4A;PHOX2A;WT1;GNAQ;BCL2;TCF4;CUL4B;FBN1
Transitional cell carcinoma of bladder	0.00467911	0.0816807	SPAG9;STAT3;TNFRSF10B;BRAF;MTR;AXIN2;ENO2;TUG1;MMP9;NFKB1;ELAVL3;NRAS;LIN28A;CCND1;CDH1;DLC1;BCL2;AKT1;EZH2
Endometrioma	0.00469257	0.0817706	ITGB1;KLF13;DUSP1;SLC20A1;FST;SLC40A1;ABCC9;TNF;MMP9;THBS1;RELA;NFKB1;ICAM1;NR3C2;IL6;NCOR1;WNK1;CNR1;MYC;DNMT3B;AKT1;SUCLG2;CNIH3;FBN1
No development of motor milestones	0.00469257	0.0816259	TRMT10A;NOTCH3;RBM8A;TPM2;STAT3;GFPT1;IGF2;EIF2AK3;KLHL41;BICD2;IGF1R;DNM2;FGD4;ZEB2;SLC6A8;PRKRA;DCX;FLNA;MKRN3;DMD;TCF4;RSPRY1;FBN1;COA5
Bipolar Disorder	0.00477868	0.0829767	CNTNAP2;SNED1;GABRB2;FAAH;IL1RN;NCAN;ATP2A2;MTR;ARHGEF10L;GRIK2;NR2E1;COMT;TNF;NR3C2;FADS2;EDNRA;NDST3;AKT1;RAC1;PIP4K2C;PTGDS;PBRM1;FNDC3A;SYN3;MMP9;ADRA2B;DUSP6;LARS2;SCN8A;CAT;SLC25A4;THOP1;ABCG1;TLR2;GRIA2;GRAMD1B;DDC;CREM;ITPR3;PRKCZ;CPLX1;NRAS;HMGXB4;CNR1;ASCC2;STX2;CSMD1;DRD3;GRIA3;S100A10;NTRK2;TCF7L2;HOMER1;CADM2;BDNF;GAD1;NFKB1;DCLK1;IL6;GNAL;SYNJ1;SP4;MGAT4A;BCL2;SP8;TCF4;LHX5;TCF3
Cholangiocarcinoma	0.00483467	0.083801	ITGB1;SLC23A2;CTNND1;GATA6;TNF;HOXA9;NRAS;CCND1;CDH1;MYC;BSG;SPP1;DNMT3B;AKT1;TIMP3;SKP2;PDGFRB;PBRM1;STAT1;ANXA4;ANXA5;STAT3;TPM1;IL13;BRAF;PTK6;PROX1;DYNLL1;MAPK14;MMP9;NFKB1;IL6;CXCL12;ASPH;DLC1;BCL2;BIRC5;HOXB7;CRK;MET;EZH2
Acute Undifferentiated Leukemia	0.00489675	0.0847276	HOXA9;NRAS;CD93;SALL4;DNMT3B;PBX3;SLC3A2;RELA;NFKB1;PML;EZH2
Mouth Neoplasms	0.00491408	0.0848779	BDNF;ANXA5;IGF2;MMP9;NFKB1;ICAM1;IGF1R;NRAS;CXCL12;CCND1;MYC;BSG;SNAI1;E2F1;UPP1;ERCC6
Schizoaffective Disorder	0.00492316	0.0848857	PDGFRB;CNTNAP2;TCF7L2;BDNF;GAD1;ARHGEF10L;COMT;CPLX1;ADRA2B;EDNRA;STX2;DRD3;THOP1;CSMD1
Encephalitis	0.00499418	0.0859593	CNTNAP2;IL1RN;STAT1;IL13;STAT3;RFXANK;ENO2;TNF;MMP9;NFKB1;RELA;ICAM1;IL6;BCL2;SPP1;IFNAR1;CTSB
Embryonal Carcinoma	0.00500304	0.0859614	CBX7;HMGA2;TNFRSF10B;BRAF;CCNA2;IL6;CCND2;CXCL12;CCND1;MDK;BSG;ZFP42;HOXB4;SNAI1;SPP1;BCL2;DNMT3B;EMB;TCF3;HOXB7;DTL;MYD88
Squamous cell carcinoma of skin	0.00500304	0.0858114	NDUFA13;STAT1;STAT2;STAT3;BRAF;TNF;SRCIN1;LPP;THBS1;NFKB1;PTPRD;CDC42;OCLN;IL6;CXCL12;VSNL1;CCND1;MYC;DLC1;BCL2;RAC1;PTGDS
DOSAGE-SENSITIVE SEX REVERSAL	0.00502095	0.0859685	CCNA2;TCF7L2;IL1RN;IL6;EGLN2;KLF5;WNK1;BCL2;SLC3A2;TNF;RELA;TLR2
Everted lower lip vermilion	0.00502095	0.085819	EDNRA;NRAS;MYCN;TBL1XR1;BDNF;WT1;SOX11;ABCC9;ABHD5;ERCC6;OBSL1;IGF1R
Protruding lower lip	0.00502095	0.08567	EDNRA;NRAS;MYCN;TBL1XR1;BDNF;WT1;SOX11;ABCC9;ABHD5;ERCC6;OBSL1;IGF1R
Decreased fertility	0.00509269	0.0867434	PSMC3IP;NUP107;SEMA3A;CHD7;BRAF;NSMF;SOX9;DUSP6
Experimental Organism Basal Cell Carcinoma	0.005099	0.0867006	TNF;ICAM1;EDNRA;TNKS2;AKT1;SOX9;MAP2K7;GSTK1;JUN;STAT1;FST;STAT3;BRAF;MAPK14;ADRA2B;MMP9;PTPN14;CCNA2;LATS1;ARC;IL6;MYCN;CXCL12;SOAT1;SMO;BCL2;ERCC6;CRK
Diffuse Astrocytoma	0.00514334	0.0873036	PDGFRB;LATS1;NTRK2;BCL2;TIMP3;HMGA2;BRAF;MMP9;MET;ICAM1
Wide spaced nipples	0.00514334	0.087153	NRAS;FRAS1;RRAS;TBL1XR1;CHD7;NSMF;BRAF;ERCC6;DUSP6;IGF1R
Hepatoma, Morris	0.00514923	0.0871026	STAT3;TNFRSF10B;ENO2;TNF;PML;IL6;CCND1;CDH1;MYC;PRDX1;BCL2;SPP1;BAK1;ATP7A;MET
Lymphoma, AIDS-Related	0.00515436	0.0870396	CXCL12;MYC;BCL2;SLC3A2;SLC7A11;PDLIM7
Fatty Liver	0.00515657	0.0869276	CEBPA;NCAN;SGMS2;AHR;NREP;ABHD5;ENO2;TNF;ADIPOR2;RELA;LRP6;NR3C2;FADS2;CCND1;MYC;SPP1;IKBKG;MAP2K7;MAP3K7;CTSB;TCF7L2;BDNF;STAT3;EIF2AK3;STAM;MMP9;NFKB1;HADHB;MSRA;IL6;TBL1XR1;CAT;PNPLA3;PIN1;LCOR;TFAM;PEMT;PPARA;MET;PNPLA2
Adult Cholangiocarcinoma	0.00524132	0.0882049	SLC23A2;PBRM1;BSG;ANXA5;GATA6;SPP1;MMP9;MET;EZH2
Autoimmune arthritis	0.00524132	0.0880541	IL6;SOAT1;PPP1R1A;STAT3;AHR;MAPK14;TNF;CRK;TLR2
Congenital hypoplasia of kidney	0.00524132	0.0879038	HIRA;JAG1;FRAS1;SALL4;CEP120;SOX9;FAT4;COMT;WDR34
Epilepsy, Temporal Lobe	0.00524314	0.0877846	GRIA2;GABRB2;NTRK2;IL1RN;KCNJ10;BDNF;KCNA1;GRIK2;PRICKLE1;TNF;NFKB1;ADRA2A;ICAM1;RGMA;CDC42;CNR1;PRDX1;BCL2;THOP1;GRIA3
Amebic colitis	0.00525747	0.0878748	DCLRE1C;WNK1;STAT3;TNF;RELA
Carcinoma ex pleomorphic adenoma	0.00525747	0.0877256	IL6;NCOR1;CCND1;STAT3;HMGA2
Destructive Arthritis	0.00525747	0.0875769	JUN;MAPK14;TNF;CRK;TLR2
Solitary fibrous tumor	0.00525747	0.0874287	CCND1;IGF2;BCL2;AKT1;MET
Papillary Renal Cell Carcinoma	0.00532174	0.0883481	SCARB1;PBRM1;ANXA4;IL13;DNHD1;BRAF;FMN2;SYNE2;RELA;IL6;PNKD;CDH1;MYC;BSG;TIMP3;BIRC5;NF2;MET;CTSB
Uterine Fibroids	0.00532948	0.0883274	ITGB1;OSCP1;PPP1R15A;IL1RN;SMARCB1;SLC3A2;AHR;COMT;TNF;IGF1R;EDNRA;CCND1;BSG;AKT1;TRIM27;BAK1;CSMD1;FST;ANXA5;IGF2;PBX3;HMGA2;FNDC3A;MMP9;NFKB1;TGFBR1;NCOR1;COL4A2;BCL2;PPARA;EZH2;BMPR1A;FBN1
Polymicrogyria	0.00534264	0.0883963	COL18A1;KLHL15;PEX13;TUBB4A;ACTG1;NSDHL;OCLN;CCND2;KIF5C;COL4A1;INPP5E;AKT1;FLNA;CTSB
Bone Marrow Diseases	0.00534348	0.0882616	CCND1;MYC;PIGA;SPP1;CNTN2;THBS1;TNF
Cytomegalovirus Infections	0.00535311	0.0882724	TNF;THBS1;RELA;ICAM1;EDNRA;MNT;CDH1;MCF2L;E2F3;PDK1;JUN;JUND;STAT1;STAT2;STAT3;MAPK14;ADRA2B;SREBF2;NFKB1;PML;ADAM17;IL6;WNK1;CAT;APBA1;CRK;TLR2
Non-small cell lung cancer stage I	0.00541544	0.0891506	EIF5A;GSTK1;CXCL12;PRDX1;S100A6;SPP1;BCL2;MVD;DCLK1;EZH2;FOXA2
Ulcerative Colitis	0.00546995	0.0898975	ITGB1;IL21;PUS10;FAAH;IL1RN;MTR;PRDM1;AHR;CLDN2;ANTXR2;LITAF;TNF;BACH2;ICAM1;CCND1;CDH1;CHEK1;KIF21B;RAC1;PTGDS;PDGFRB;GSTK1;SLC15A1;DUSP1;SFMBT1;IL13;FAM118A;FNDC3A;MMP9;YDJC;ADRA2A;DNM2;SLC22A23;SMO;NAAA;CAT;PPARA;MET;CRK;TLR2;CREM;SLC3A2;RELA;LRP6;IL1RL1;IRAK2;CNR1;SPP1;PLCG2;FLNB;STX2;MAP2K7;SH2B3;FZD1;TCF7L2;STAT1;STAT3;IGF2;BRAF;CFLAR;MAPK14;SMAD5;NFKB1;IL6;PNKD;CXCL12;WNK1;TOLLIP;BCL2;TCF4…
Brain Tumor, Primary	0.0055092	0.0903914	SMARCB1;MYCN;CCND1;SMO;MDK;SPP1;MTR;DTX2;SOX9;IQGAP1;RELA;CTSB
Chordoma	0.0055092	0.0902408	PDGFRB;SMARCB1;RDX;STAT3;AKT1;BRAF;SOX9;FSD1;TNF;MET;NFKB1;EZH2
Motor delay	0.00551517	0.0901882	TRMT10A;NOTCH3;RBM8A;TPM2;STAT3;GFPT1;IGF2;EIF2AK3;KLHL41;BICD2;IGF1R;DNM2;FGD4;ZEB2;SLC6A8;PRKRA;DCX;FLNA;MKRN3;DMD;TCF4;RSPRY1;FBN1;COA5
Fibroid Tumor	0.0055376	0.0904045	ITGB1;OSCP1;PPP1R15A;IL1RN;SMARCB1;SLC3A2;AHR;COMT;TNF;THBS1;IGF1R;EDNRA;CCND1;MYC;AKT1;TRIM27;BAK1;FST;IGF2;PBX3;HMGA2;MMP9;NFKB1;TGFBR1;IL6;NCOR1;BCL2;PPARA;EZH2;FBN1
Reticuloendotheliosis, X-linked	0.0056426	0.091966	WNK1;TNF;NFKB1;RELA
Abnormality of aortic valve	0.0056426	0.0918137	CHD7;BRAF;GLA;FBN1
Congenital absence of liver	0.0056426	0.091662	EPHA4;IL6;JAG1;STAT3
Dysthymic Disorder	0.0056426	0.0915107	NTRK2;IL1RN;BDNF;COMT
Hypoplastic pelvis	0.0056426	0.09136	NSDHL;CEP120;ERCC6;OBSL1
Monosomy 22	0.0056426	0.0912097	PDGFRB;SMARCB1;BCL2;NF2
Primary chondrosarcoma of bone	0.0056426	0.0910599	SMARCB1;CXCL12;SOX9;RUNX2
Developmental Disabilities	0.00566923	0.0913396	NOTCH3;NTRK2;JAG1;SLC33A1;CHD7;IGF2;ATP2A2;SOX11;DLK1;HIRA;ZEB2;NRAS;SLC6A8;TBL1XR1;TCF4;STAMBP;RAC1;IKBKG;MAP2K7
Thyroid Gland Follicular Adenoma	0.00568519	0.0914469	SPAG9;SRF;CREM;HMGA2;BRAF;TNF;MMP9;IL6;CXCL12;CCND1;BSG;CAT;BCL2;E2F1;AKT1;FSD1
Decreased projection of midface	0.00572714	0.0919711	PDGFRB;AGL;CEP120;IGF2;PYCR1;SOX11;BRAF;KCNAB2;RUNX2;NRAS;SLC6A8;RRAS;TBL1XR1;FLNA;FLNB;FAT4;KIF1A;OBSL1
Hypotrophic midface	0.00572714	0.091821	PDGFRB;AGL;CEP120;IGF2;PYCR1;SOX11;BRAF;KCNAB2;RUNX2;NRAS;SLC6A8;RRAS;TBL1XR1;FLNA;FLNB;FAT4;KIF1A;OBSL1
Midface retrusion	0.00572714	0.0916715	PDGFRB;AGL;CEP120;IGF2;PYCR1;SOX11;BRAF;KCNAB2;RUNX2;NRAS;SLC6A8;RRAS;TBL1XR1;FLNA;FLNB;FAT4;KIF1A;OBSL1
Small midface	0.00572714	0.0915224	PDGFRB;AGL;CEP120;IGF2;PYCR1;SOX11;BRAF;KCNAB2;RUNX2;NRAS;SLC6A8;RRAS;TBL1XR1;FLNA;FLNB;FAT4;KIF1A;OBSL1
Tongue Carcinoma	0.00573331	0.0914724	MMP25;MYCBP;CCND1;STAT3;BCL2;HMGA2;TRIM27;FADD;SGK1;EZH2
West Syndrome	0.00573331	0.0913241	NTRK2;DLX5;PIGA;SCN8A;TBC1D24;FLNA;KCNAB2;PIGW;SPTBN2;WDTC1
Wide nose	0.00573331	0.0911764	TRMT10A;SMARCB1;FRAS1;TBL1XR1;FUCA1;STAT3;MOGS;STAMBP;WDR34;ACTG1
Diabetes, Autoimmune	0.00579039	0.0919353	TCF7L2;GAD1;STAT3;ITPR3;SLC3A2;TNF;BACH2;NFKB1;ICAM1;EDNRA;CAT;SH2B3;SLC29A3;TLR2
Chronic myeloproliferative disorder	0.00581461	0.092171	PDGFRB;CEBPA;BDNF;STAT3;IGF2;HMGA2;TNF;GLS;SOCS2;HOXA9;NRAS;CXCL12;SOAT1;LOX;PIGA;BCL2;AKT1;MVD;RAC1;MAP2K7;DTL;SH2B3;ABCG1;EZH2
Diabetic Foot	0.00582638	0.0922088	ADAM17;LOX;WNK1;TIMP3;MAPK14;MMP9;TGFBR1;TLR2
Kidney damage	0.00582638	0.0920605	CD151;NUP107;CCND1;COL4A1;WT1;INPP5E;GLA;MMACHC
Dull intelligence	0.00584955	0.0922783	CNTNAP2;SMARCB1;CHD7;CEP120;SLC7A14;MTR;GRIK2;FMN2;PIGW;ACTG1;IGF1R;NSDHL;TRPS1;DNMT3B;AKT1;IKBKG;DIP2B;ATP7A;COA5;RSPRY1;APC2;BCKDHA;CSNK2A1;SOX11;EBF3;KCNAB2;KCTD7;MYCN;SMO;COL4A1;TBL1XR1;SCN8A;DCX;SLC29A3;RBM8A;KLHL15;GATA6;ABHD5;CLN8;GNS;NRAS;BRIP1;DPP6;RNF213;EMC1;INPP5E;FLNA;DMD;FLNB;GRIA3;ZBTB18;TUB;TRMT10A;BBS1;KCNJ10;BDNF;FUCA1;GAD1;EIF2AK3;DDHD2;PYCR1;BRAF;MEIS2;SLC6A8;FRAS1;SYNJ1;WT1;G…
Low intelligence	0.00584955	0.0921305	CNTNAP2;SMARCB1;CHD7;CEP120;SLC7A14;MTR;GRIK2;FMN2;PIGW;ACTG1;IGF1R;NSDHL;TRPS1;DNMT3B;AKT1;IKBKG;DIP2B;ATP7A;COA5;RSPRY1;APC2;BCKDHA;CSNK2A1;SOX11;EBF3;KCNAB2;KCTD7;MYCN;SMO;COL4A1;TBL1XR1;SCN8A;DCX;SLC29A3;RBM8A;KLHL15;GATA6;ABHD5;CLN8;GNS;NRAS;BRIP1;DPP6;RNF213;EMC1;INPP5E;FLNA;DMD;FLNB;GRIA3;ZBTB18;TUB;TRMT10A;BBS1;KCNJ10;BDNF;FUCA1;GAD1;EIF2AK3;DDHD2;PYCR1;BRAF;MEIS2;SLC6A8;FRAS1;SYNJ1;WT1;G…
Gastroesophageal reflux disease	0.00586962	0.0922986	IL1RN;DDC;CHD7;CPLX1;THBS1;IGF1R;ORC4;CCND1;FLNA;KIF1A;HIF1AN;ATP7A;MAP3K7;GABRA6;IL13;PYCR1;EBF3;BRAF;KCNAB2;MEIS2;SLC4A7;IL6;WNK1;TCF4;RAMP1
Respiratory Distress Syndrome, Newborn	0.00590534	0.0927119	GSTK1;IL6;RSPH1;GATA6;AKT1;RAD1;TNF;MMP9;FOXA2
Ameloblastoma	0.00590534	0.0925641	ITGB1;IL6;SMO;ITGA3;AKT1;MOGS;BRAF;TNF;MMP9
Cardiac Hypertrophy	0.0059765	0.0935303	CCND2;STAT3;ATP2A2;AKT1;DMD;AHR;SLC2A4;PPARA;TNF;PRKCZ;ADRA2A
Dyskinetic syndrome	0.0059765	0.0933816	RASD2;DPP6;PNKD;CNR1;BDNF;PRKRA;MCF2L;SCN8A;RAC2;COMT;DRD3
Acute-Phase Reaction	0.0060199	0.0939105	IL6;STAT3;TNF
Angiokeratoma	0.0060199	0.0937616	FUCA1;GLA;DCAF7
Asymmetry of the thorax	0.0060199	0.0936133	NRAS;IGF2;AKT1
Congenital melanocytic nevus	0.0060199	0.0934654	NRAS;BRAF;MET
Malignant neoplasm of muscle	0.0060199	0.093318	ZBTB5;TNF;IGF1R
Painless fractures due to injury	0.0060199	0.093171	WNK1;KIF1A;MPV17
Retinal Hemorrhage	0.0060199	0.0930245	COL4A1;IKBKG;DNM2
Thoracic Outlet Syndrome	0.0060199	0.0928785	WNK1;BCL2;RELA
Congenital clinodactyly	0.00603442	0.0929565	CSNK2A1;CDH1;MKRN3;SOX11;NSMF;BRAF;TCF4;STAMBP;FAT4;SLC29A3;IGF1R;EZH2
Idiopathic Pulmonary Fibrosis	0.00605616	0.0931454	COL18A1;IL1RN;SMG1;CD151;TTYH1;GATA6;TNF;IGF1R;CCND1;SPP1;TIMP3;FSD1;STX2;FZD1;PDGFRB;JAG1;TMOD3;ANXA5;IL13;STAT3;ARID3A;CFLAR;MMP9;RHOA;NFKB1;CCNA2;IL6;CXCL12;SOAT1;TOLLIP;SNAI1;EZH2;TLR2;FOXA2;FBN1
B-Cell Lymphomas	0.00608976	0.0935159	IL21;IL1RN;DCLRE1C;MTR;GRIK2;PRDM1;SLC2A4;LITAF;TNF;BACH2;ICAM1;IGF1R;CCND2;CCND1;CDH1;MYC;CHEK1;DNMT3B;AKT1;TMED5;DUSP4;VAV3;CSNK2A1;ANXA5;IL13;SOX11;DYNLL1;MMP9;RHOA;MYCN;SOAT1;TBL1XR1;NCL;BIRC5;CRK;TLR2;CEBPA;SLC3A2;RELA;CDC42;NRAS;BMF;RIPK1;BAK1;PDLIM7;JAG1;BDNF;STAT3;TNFRSF10B;BRAF;CFLAR;MAPK14;NFKB1;DLK1;IL6;CXCL12;BCL2;CNTN2;MYD88;EZH2
Middle Cerebral Artery Occlusion	0.00610596	0.0936183	IL1RN;GABRA6;BDNF;GAD1;STAT3;AHR;TNF;MMP9;ICAM1;NR3C2;IL6;SRR;BCL2;DCX;TRIM27;WDTC1
Profound Mental Retardation	0.0061183	0.0936614	PUS3;COL18A1;BDNF;ELP2;MTR;FRY;MCC;ADRA2B;UNC80;CCNA2;OCLN;ARV1;SYNJ1;PRKRA;SCN8A;INPP5E;IDS;SRGAP3;MAN1B1;ERCC6;RABL6
Mild Mental Retardation	0.00613992	0.0938463	AGL;IGF2;HMGA2;ATP2A2;SOX11;ABCC9;COMT;CPLX1;HIRA;NSDHL;SLC6A8;TBC1D24;DCX;FLNA;DMD;SPTBN2;FBN1
Autoinflammatory disorder	0.00617988	0.0943103	IL1RN;IL6;STAT1;PTPN12;TNF;SLC29A3
Diffusely thickened skin	0.00617988	0.0941641	DCLRE1C;CHD7;ABCC9;ANTXR2;ATP7A;FBN1
Malignant melanoma of eye	0.00617988	0.0940183	ITGB1;NRAS;GNAQ;BRAF;NFKB1;PNPLA2
Methylmalonic aciduria	0.00617988	0.093873	MMD;GPD2;SUCLG2;MTR;MMACHC;CD320
Muckle-Wells Syndrome	0.00617988	0.0937281	IL1RN;ZEB2;PLCG2;MAPK14;TNF;CRK
Sjogren's Syndrome	0.00619551	0.0938204	ITSN2;IL21;ITPR3;PRDM1;TNF;THBS1;ICAM1;PTBP1;MYC;E2F1;FLNB;MAP2K7;CTSB;STAT1;BDNF;IL13;STAT3;MMP9;NFKB1;CCNA2;ADAM17;IL6;CXCL12;SOAT1;BCL2;CNTN2
Arteriovenous hemangioma	0.00622279	0.0940886	TMEM100;NOTCH3;IL6;BDNF;TNF;TGFBR1;ICAM1
Pelvic Inflammatory Disease	0.00622279	0.0939441	CXCL12;STAT3;MAN1B1;MMP9;MYD88;CTSB;TLR2
Trisomy	0.00627034	0.0945167	ITGA4;IGF2;HMGA2;SLC3A2;BACH1;DCAF7;PML;ICAM1;IGF1R;IL1RL1;IL6;CCND2;MYCN;CXCL12;CCND1;MYC;TRPS1;CAT;BCL2;MET;ABCG1;MYD88
Cognitive delay	0.00650185	0.0978563	NUP107;SMARCB1;B4GALT1;CHD7;CEP120;PLOD3;MTR;GRIK2;FMN2;PIGW;COMT;ACTG1;NSDHL;ARV1;CCND2;GM2A;KIF5C;DNMT3B;AKT1;KIF1A;MPV17;ATP7A;COA5;APC2;PUS3;CSNK2A1;MOGS;SOX11;EBF3;KCNAB2;HADHB;SMO;COL4A2;COL4A1;TBL1XR1;SCN8A;TBC1D24;TARS2;MAN1B1;DDC;KLHL15;GATA6;CORO1A;CPLX1;HIRA;BRIP1;INPP5E;FLNA;DMD;STX3;SPTBN2;ZBTB18;BBS1;TIMMDC1;KCNJ10;FUCA1;GAD1;STAT3;SLC33A1;EIF2AK3;IGF2;DDHD2;HMGA2;PYCR1;BRAF;PEX13;M…
Follicular adenoma	0.00655153	0.0984533	SPAG9;SRF;BRAF;ASH1L;MMP9;RUNX2;NRAS;CCND2;CCND1;WT1;PRDX1;BSG;CAT;BCL2;E2F1;PIN1
allergic symptom	0.00656977	0.0985767	IL21;IL13;SPP1;NFKB1;TLR2
Myomatous neoplasm	0.00656977	0.0984264	CDC42;IGF2;BCL2;NFKB1;DLK1
Polymyalgia Rheumatica	0.00656977	0.0982766	IL6;TRAF6;TNF;NFKB1;ICAM1
Skin carcinoma	0.00659848	0.098556	PDGFRB;GSTK1;NOTCH3;CCND1;BCL2;SNAI1;AKT1;BIRC5;BRAF;ERCC6;TNF;THBS1
Neuroblastic tumors	0.00663774	0.098992	ITGB1;TGFBR3;MYCN;ASPH;SPP1;DCX;BRAF;DLK1
Aortic Aneurysm, Abdominal	0.00676328	0.100711	NOTCH3;IL1RN;EFNA5;TNF;THBS1;ICAM1;PRDX1;SPP1;TIMP3;RIPK1;SOX9;BAK1;CTSB;JUN;JUND;STAT1;GAA;STAT3;MMP9;TGFBR1;ADAM17;IL6;CXCL12;SOAT1;LOX;PPARA;THOP1;FBN1
Atrial Fibrillation	0.00676328	0.100559	FAF1;ATP2A2;MTR;TNF;SYNE2;ICAM1;NR3C2;TIMP3;RAC1;FSD1;KCNH2;PDGFRB;TCF7L2;DTNA;ANXA4;EPHX2;SLC33A1;STAT3;ABCC9;KCNAB2;MMP9;MYL4;MSRA;IL6;CXCL12;LOX;PRKRA;FBN1
Familial M??ni??re disease	0.00694964	0.103174	NOTCH3;DTNA;KCNA1;STAT3;MTR;MMP9;SLC8A1;NFKB1;RELA;ICAM1;IL6;CCND1;FCHO2;MYD88;TLR2
Tetralogy of Fallot	0.00694964	0.103018	JAG1;TPM1;CHD7;GATA6;PBX3;BRAF;COMT;MMP9;MYL4;HIRA;HAS2;DMD;JARID2;SH2B3;FBN1
Histiocytosis, Langerhans-Cell	0.00707058	0.104653	IL1RN;NRAS;SPP1;BCL2;BRAF;FADD;CFLAR;MAP2K7;TNF;MYD88
Hepatolenticular Degeneration	0.00707058	0.104496	IL6;LOX;BDNF;ANXA5;CAT;PNPLA3;DMD;BRAF;ATP7A;TNF
Thin lips	0.00707058	0.104339	PDGFRB;ZBTB18;JAG1;GATA6;EIF2AK3;PYCR1;ERCC6;RUNX2;ACTG1;IGF1R
Mental disorders	0.00711074	0.104774	GABRB2;CNTNAP2;FAAH;IL1RN;DDC;GPR85;FZD10;NR2E1;COMT;GMCL1;NR3C2;SRR;ATXN1;CNR1;DNMT3B;AKT1;DMD;NRCAM;CSMD1;DRD3;PDLIM7;S100A10;NTRK2;BDNF;GAD1;TUBB4A;DCLK1;NFKB1;IL6;SCN8A;SP4
Poor school performance	0.00720109	0.105947	CNTNAP2;SMARCB1;CHD7;CEP120;SLC7A14;MTR;GRIK2;FMN2;PIGW;ACTG1;IGF1R;NSDHL;TRPS1;DNMT3B;AKT1;IKBKG;DIP2B;ATP7A;CEP97;COA5;RSPRY1;APC2;BCKDHA;CSNK2A1;SOX11;EBF3;KCNAB2;KCTD7;MYCN;SMO;COL4A1;TBL1XR1;SCN8A;DCX;SLC29A3;RBM8A;KLHL15;GATA6;ABHD5;CLN8;GNS;NRAS;BRIP1;DPP6;RNF213;EMC1;INPP5E;FLNA;DMD;FLNB;GRIA3;ZBTB18;TUB;TRMT10A;BBS1;KCNJ10;BDNF;FUCA1;GAD1;EIF2AK3;DDHD2;PYCR1;BRAF;MEIS2;SLC6A8;FRAS1;SYNJ1…
Acute Cerebrovascular Accidents	0.00720333	0.105821	IL21;IL1RN;EDNRA;IL6;FOXF2;BDNF;SLC33A1;TSPAN2;ENO2;TNF;SH2B3;ICAM1
Meningitis	0.00720333	0.105663	IL1RN;IL6;MDK;FST;FLNA;RAC1;TNF;MMP9;THBS1;MYD88;ICAM1;TLR2
Narrow cranium shape	0.00720333	0.105506	APC2;NOTCH3;ORC4;JAG1;GATA6;AKT1;MKRN3;BRAF;MAN1B1;OBSL1;PEX13;FBN1
Narrow head shape	0.00720333	0.105349	APC2;NOTCH3;ORC4;JAG1;GATA6;AKT1;MKRN3;BRAF;MAN1B1;OBSL1;PEX13;FBN1
Narrow skull shape	0.00720333	0.105192	APC2;NOTCH3;ORC4;JAG1;GATA6;AKT1;MKRN3;BRAF;MAN1B1;OBSL1;PEX13;FBN1
Turridolichocephaly	0.00720333	0.105036	APC2;NOTCH3;ORC4;JAG1;GATA6;AKT1;MKRN3;BRAF;MAN1B1;OBSL1;PEX13;FBN1
Subependymal Giant Cell Astrocytoma	0.00720552	0.104912	LATS1;NTRK2;MYC;DCX;BRAF;MMP9;MET
leiomyosarcoma	0.00731678	0.106375	SMARCB1;STAT3;IGF2;HMGA2;LATS1;ZEB2;CCND1;CDH1;CALD1;WT1;MYC;BCL2;AKT1;DMD
Posteriorly rotated ear	0.00731678	0.106218	NOTCH3;BDNF;PYCR1;SOX11;EBF3;BRAF;UNC80;ORC4;NSDHL;MYCN;TBL1XR1;FLNA;MAP3K7;FBN1
Ventricular Dysfunction, Left	0.00734608	0.106486	IL6;EPHX2;ATP2A2;RAC1;NR3C2;APLN
Methylmalonic acidemia	0.00734608	0.106329	MMD;GPD2;SUCLG2;MTR;MMACHC;CD320
Protoplasmic astrocytoma	0.00734608	0.106172	LATS1;NTRK2;BCL2;BRAF;MMP9;MET
Stage II Colon Cancer AJCC v7	0.00734608	0.106017	IL1RN;IL6;ASPH;STAT3;BCL2;AKT1
Broad flat nasal bridge	0.00741838	0.106903	SMARCB1;SLC7A14;PIGW;COMT;CPLX1;ACTG1;IGF1R;HIRA;EDNRA;FLNA;FLNB;MAP3K7;PDGFRB;TUB;CSNK2A1;IRX5;TPM2;STAT3;SOX11;BRAF;ABCC9;KCNAB2;PEX13;MYCN;FRAS1;ATP6V1B2;TCF4;FAT4;MAN1B1;ERCC6;FBN1
AICARDI-GOUTIERES SYNDROME 1	0.00742606	0.106857	NOTCH3;IL6;JAG1;CCND1;COL4A1;BCL2;NUP35;TNF;THOP1
Malnutrition	0.00747265	0.10737	IL21;GSTK1;KL;NTRK2;SCARA3;CD151;STAT1;MTR;SGMS2;SLC2A4;TNF;ICAM1;IGF1R;IL6;SLC6A8;CXCL12;LEPROTL1;CAT;DNMT3B;AKT1;FLNB;ERCC6;TLR2
Collecting Duct Carcinoma of the Kidney	0.00752125	0.107911	SCARB1;PBRM1;SMARCB1;ANXA4;IL13;DNHD1;FMN2;SYNE2;RELA;IL6;PNKD;AKT1;BIRC5;NF2;MET;CTSB
Chronic schizophrenia	0.00753174	0.107904	IL6;CNR1;BDNF;SP4;TCF4;COMT;TNF;DRD3
ECTODERMAL DYSPLASIA 10A, HYPOHIDROTIC/HAIR/NAIL TYPE, AUTOSOMAL DOMINANT	0.00753441	0.107785	TRAF6;TNF;MAP3K7;NFKB1
ECTODERMAL DYSPLASIA 11A, HYPOHIDROTIC/HAIR/TOOTH TYPE, AUTOSOMAL DOMINANT	0.00753441	0.107628	TRAF6;TNF;MAP3K7;NFKB1
AIDS-Related Non-Hodgkin Lymphoma	0.00753441	0.107472	IL6;TNF;PDLIM7;TLR2
Coronary Occlusion	0.00753441	0.107316	TOR2A;IL6;BCL2;TNF
Drug-induced depressive state	0.00753441	0.107161	IL6;BDNF;MAPK14;IFNAR1
Histiocytosis	0.00753441	0.107006	BRAF;PPT2;MAP2K7;SLC29A3
SEBASTIAN SYNDROME	0.00753441	0.106852	SLC15A1;CXCL12;MYH9;SLC3A2
Thyroid Lymphoma	0.00753441	0.106698	MYC;BCL2;BIRC5;BRAF
Trisomy 11	0.00753441	0.106544	CCND1;MYC;IGF2;BCL2
Viral meningitis	0.00753441	0.106391	FST;ENO2;MMP9;ICAM1
Neck Neoplasms	0.00782373	0.110318	CEBPA;RNF213;CCND1;IL13;STAT3;E2F1;BCL2;SLC2A3;BRAF;TGFBR1
Ovarian adenocarcinoma	0.00782373	0.11016	GRIA2;NOTCH3;ZEB2;CXCL12;SOAT1;CDH1;SKP2;MET;ICAM1;IFNAR1
Essential Hypertension	0.00782755	0.110056	ROCK2;MTR;TNF;SLC8A1;IGF1R;NR3C2;EDNRA;SPP1;KCNH2;GSTK1;KL;SLC33A1;STAT3;ATP2B2;ADRA2B;MMP9;DNM2;APLN;PTPRD;IL6;WNK1;CAT;S100A6;SGK1;CRAT;RAMP1;FBN1
Abnormal behavior	0.00786593	0.110438	CNTNAP2;FAAH;DDC;RBM8A;GPR85;SLC2A3;GRIK2;NR2E1;COMT;GMCL1;PPP3R1;CNR1;AKT1;DMD;NRCAM;ATP7A;CSMD1;DRD3;GRIA3;NTRK2;XRCC6;BDNF;GAD1;PEX13;TUBB4A;DCLK1;NFKB1;ADRA2A;RGMA;IL6;SCN8A;SP4;BCL2;EZH2
androgen independent prostate cancer	0.0078678	0.110306	COL18A1;STAT3;CFLAR;TNF;MMP9;RUNX2;NFKB1;RASGRP3;CCNA2;PPP2CA;ADAM17;IL6;CCND1;SMO;BCL2;AKT1;PIN1;EZH2
Inflammatory dermatosis	0.0078678	0.110149	IL1RN;DDC;IL13;AHR;TNF;MMP9;THBS1;NFKB1;ICAM1;STK10;IL6;CAT;RIPK1;IKBKG;PTGDS;PPARA;WDTC1;TLR2
Medullary carcinoma of thyroid	0.00790688	0.110539	PDGFRB;NOTCH3;JUN;JUND;BDNF;STAT3;BRAF;PROX1;ICAM1;RPIA;MYCN;CXCL12;SOAT1;MYC;CAT;SPP1;BCL2;AKT1;BIRC5;SMYD3;MAP2K7;RAMP1;MET;EZH2
22q11 Deletion Syndrome	0.00809535	0.113013	HIRA;HIC2;SNAI1;ATP2A2;COMT
Fibromyxosarcoma	0.00809535	0.112853	CCND1;SKP2;MMP9;MET;DCBLD2
Aortic Valve Insufficiency	0.008214	0.114345	VAV3;MDC1;GSTK1;JUN;JUND;STAT3;NLK;MMP9;TGFBR1;IL6;LIN28A;SOAT1;CCND1;LOX;CAT;BCL2;AKT1;FLNA;SGK1;MET;EZH2;FBN1
Post-Traumatic Osteoporosis	0.00829027	0.115243	KL;IL6;TPM4;GPD2;PLEK;RSU1;ANTXR2;TLN1;ACTG1
Malignant neoplasm of stomach stage IV	0.00829855	0.115195	IL1RN;CD151;CXCL12;SLC6A8;BIRC5;MMP9;MET
Mental and motor retardation	0.00835219	0.115776	NUP107;SMARCB1;B4GALT1;CHD7;CEP120;PLOD3;MTR;GRIK2;FMN2;PIGW;COMT;ACTG1;NSDHL;ARV1;CCND2;GM2A;KIF5C;DNMT3B;AKT1;KIF1A;MPV17;ATP7A;CEP97;COA5;APC2;PUS3;CSNK2A1;MOGS;SOX11;EBF3;KCNAB2;SYN3;HADHB;SMO;COL4A2;COL4A1;TBL1XR1;SCN8A;TBC1D24;TARS2;MAN1B1;DDC;KLHL15;GATA6;CORO1A;CPLX1;HIRA;BRIP1;INPP5E;FLNA;DMD;STX3;SPTBN2;ZBTB18;BBS1;TIMMDC1;KCNJ10;FUCA1;GAD1;STAT3;SLC33A1;EIF2AK3;IGF2;DDHD2;HMGA2;PYCR1;B…
Steatohepatitis	0.00839321	0.116181	CEBPA;NCAN;SLC40A1;SGMS2;AHR;NREP;ABHD5;TNF;ADIPOR2;RELA;NR3C2;FADS2;CCND1;CNR1;MYC;SPP1;AKT1;IKBKG;LDLRAP1;MAP2K7;MAP3K7;TCF7L2;BDNF;STAT3;EIF2AK3;IGF2;STAM;MMP9;NFKB1;SREBF2;HADHB;MSRA;IL6;WNK1;TBL1XR1;CAT;BCL2;PNPLA3;PIN1;LCOR;TFAM;PEMT;TARS2;PPARA;EZH2;IFNAR1;CERS2;PNPLA2
Nasal bridge wide	0.00840822	0.116225	SMARCB1;SLC7A14;PIGW;COMT;CPLX1;ACTG1;IGF1R;HIRA;EDNRA;FLNA;FLNB;MAP3K7;PDGFRB;TUB;CSNK2A1;IRX5;TPM2;STAT3;SOX11;BRAF;ABCC9;KCNAB2;PEX13;MYCN;FRAS1;ATP6V1B2;TCF4;FAT4;MAN1B1;ERCC6;FBN1
Alzheimer Disease, Early Onset	0.00850082	0.11734	PAXIP1;BDNF;IGF2;SLC2A4;TNF;PLD3;IGF1R;BACE1;ARC;VSNL1;PLCG2;BCL2;TFAM;THOP1
Calcinosis	0.00851336	0.117348	ITGB1;PDGFRB;COL18A1;KL;SLC22A6;SPP1;DMD;MMP9
Chronic inflammatory disorder	0.00851336	0.117184	CCNA2;IL1RN;IL6;TRAF6;IL13;RIPK1;TNF;NFKB1
Giant Cell Tumors	0.00851336	0.11702	CCNA2;IL6;CCND1;BSG;BRAF;MMP9;MET;S100A10
Pointed chin	0.00851336	0.116857	PDGFRB;FLNA;KCNAB2;MAN1B1;MAP3K7;OBSL1;MEIS2;ACTG1
Osteochondrodysplasias	0.00851613	0.116732	STAT1;FST;CEP120;ABCC9;WDR34;PEX13;RUNX2;TGFBR1;ACTG1;TRPS1;BCL2;AKT1;FLNA;FLNB;SOX9;FAT4;BMPR1A
Manic	0.0085432	0.116939	LFNG;NTRK2;BDNF;NCAN;GAD1;SP4;GRIK2;ABHD5;COMT;PTGDS;MMP9;CPLX1
Pterygium	0.00863717	0.118061	IL6;CXCL12;LOX;MYC;BCL2;PLOD2;MAPK14;MMP9;CRK;FBN1
Refractory cancer	0.00865577	0.118151	PDGFRB;FZD1;GSTK1;ANXA5;STAT3;CFLAR;CBFA2T2;TNF;AURKB;PML;IL6;BSG;BCL2;SPP1;AKT1;BIRC5;MAP2K7;MET;EZH2
Invasive Skin Melanoma	0.00866311	0.118087	STIM1;SRF;SPP1;AKT1;BRAF;EZH2
Plasma Cell Neoplasm	0.00866311	0.117924	IL6;CCND1;MYC;PIGA;SLC3A2;MET
Stage II Colon Cancer	0.00866311	0.117761	IL1RN;IL6;ASPH;STAT3;BCL2;AKT1
Thick skin	0.00866311	0.117598	DCLRE1C;CHD7;ABCC9;ANTXR2;ATP7A;FBN1
Prediabetes syndrome	0.00869114	0.117816	TCF7L2;SLC4A8;FAAH;IL6;GAD1;CAT;SLC2A4;TNF;PPARGC1B;NFKB1;PNPLA2
Salivary Gland Neoplasms	0.00869114	0.117654	RBFOX2;JAG1;CCND1;CDH1;STAT3;IGF2;BCL2;AKT1;SOX11;BRAF;DTL
Arthrogryposis	0.00872066	0.117891	PLOD2;ABHD5;ANTXR2;SYNE2;BICD2;KIF5C;PSD3;FLNA;DMD;FLNB;NEK9;GAA;AGL;TPM2;STAT3;GFPT1;PEX13;KLHL41;TGFBR1;DNM2;HADHB;COL4A2;STIM1;COL4A1;DCX;ERCC6;SLC25A4;PNPLA2;CUL4B
hearing impairment	0.00885478	0.11954	SMARCB1;CHD7;PLOD3;GNS;ACTG1;SALL4;AKT1;IDS;FLNA;SOX9;STAT1;FUCA1;GAA;RDX;SLC33A1;SOX11;BRAF;PEX13;RUNX2;MYCN;PIGA;TBC1D24;MSRB3;MYH9;STAMBP;ERCC6;SLC29A3;TJP2
Pituitary Adenoma	0.00885478	0.119376	IL1RN;SLC20A1;CREM;AHR;ENO2;TNF;CCND1;CDH1;MDK;MYC;BSG;E2F1;AKT1;MAP2K7;FST;STAT3;IGF2;HMGA2;BRAF;KCNAB2;MMP9;TGFBR1;DLK1;IL6;CXCL12;GNAQ;NEUROG2;EZH2
Biliary Atresia	0.00893269	0.120261	MBD4;JAG1;STAT1;STAT3;TNF;DLK1;ICAM1;IL6;RRAS;SPP1;STX3;TLR2;FOXA2
Mixed Salivary Gland Tumor	0.00893269	0.120096	STAT3;IGF2;HMGA2;MMP9;NFKB1;CCNA2;IL6;NCOR1;CCND1;PRDX1;BCL2;TRIM27;FSD1
Familial lichen amyloidosis	0.00906972	0.121772	IL21;GSTK1;BDNF;STAT3;TNF;MMP9;ICAM1;IGF1R;DNM2;IL6;MYCN;CCND1;CDH1;DLC1;BCL2;SPP1;CERS2
Squamous cell carcinoma of tongue	0.00906972	0.121606	PDGFRB;ITGA3;ROCK2;HMGA2;TNF;MMP9;NFKB1;IGF1R;PTBP1;ZEB2;CCND1;CDH1;MYC;CDC42EP4;BCL2;AKT1;EZH2
Metastatic melanoma	0.00908433	0.121636	NRP2;SMARCB1;ROCK2;AATK;TNF;RNF5;THBS1;AURKB;ICAM1;IGF1R;NRAS;NUAK1;CCND1;MYC;SPP1;E2F1;AKT1;FLOT2;BAK1;MAP2K7;SKP2;PDK1;CTSB;EPHA4;JUN;JUND;STAT1;STAT3;BRAF;MMP9;NFKB1;IL6;LOX;TRAF6;BCL2;TRIB2;EZH2
Teratoma	0.00914704	0.122309	ITGB1;CBX5;IMP3;GATA6;HMGA2;SLC3A2;UTF1;LIN28A;MYC;SNAI1;AKT1;PIN1;BIRC5;EZH2
Nephrogenic rest, intralobar	0.00921122	0.123	WT1;IGF2;DLK1
Shock, Hemorrhagic	0.00921122	0.122833	IL6;TNF;ICAM1
Cytotoxic Brain Edema	0.00921122	0.122666	MMP9;TNF;MYL9
Cytotoxic Cerebral Edema	0.00921122	0.1225	MMP9;TNF;MYL9
Diffuse Large B-Cell Lymphoma Germinal Center B-Cell Type	0.00921122	0.122335	MYC;BCL2;EZH2
Gastric erosions	0.00921122	0.12217	WNK1;NFKB1;RELA
MYD88 Deficiency	0.00921122	0.122005	IL6;MYD88;TLR2
Myocardial Stunning	0.00921122	0.121841	CAT;ATP2A2;TNF
Osteoporosis of vertebrae	0.00921122	0.121677	PSMC3IP;NUP107;RUNX2
Renal Osteodystrophy	0.00921122	0.121514	KL;IL6;LOX
Short distal phalanx of the thumb	0.00921122	0.121351	SALL4;FLNA;MAP3K7
Spondylolysis	0.00921122	0.121189	FLNA;FLNB;RUNX2
Treatment related secondary malignancy	0.00921122	0.121027	COMT;PML;RAD9A
Vasogenic Brain Edema	0.00921122	0.120865	MMP9;TNF;MYL9
Vasogenic Cerebral Edema	0.00921122	0.120704	MMP9;TNF;MYL9
Rett Syndrome	0.00922217	0.120686	SCARB1;DLX5;BDNF;IL13;IGF2;ENO2;RUNX2;MED18;SLC6A8;TBL1XR1;DNMT3B;AKT1;SLC25A4;MET;PDK1
Coronary Arteriosclerosis	0.00931604	0.121753	SCARB1;TOR2A;IL1RN;MTR;COMT;TNF;SLC2A6;ICAM1;FADS2;EDNRA;AKT1;TMED1;PTGDS;EIF5A;GSTK1;CD93;ANXA5;ABCC9;SLC35G1;ADRA2B;MMP9;ADRA2A;SREBF2;CCNA2;ARC;LOX;TRAF6;MADD;PPARA;ABCG1;TLR2;PPP1R15A;C5AR2;KALRN;ADIPOR2;THBS1;GMCL1;IL1RL1;RNF213;CNR1;SPP1;FLNA;FSD1;SH2B3;WDTC1;MPZL2;KL;NTRK2;TCF7L2;BDNF;GALNT2;EPHX2;STAT3;SLC33A1;IGF2;NFKB1;IL6;CXCL12;KLF5;BCL2;FBN1
Acquired scoliosis	0.00941858	0.122929	NOTCH3;SMARCB1;PLOD3;PLOD2;CPLX1;LFNG;FGD4;NSDHL;NRAS;BRIP1;DPP6;RRAS;SALL4;TRPS1;AKT1;FLNA;DMD;FLNB;IKBKG;SOX9;MAP3K7;FUCA1;TPM2;GAD1;STAT3;IGF2;PYCR1;SOX11;BRAF;RUNX2;TGFBR1;SYNJ1;MKRN3;FAT4;EZH2;CUL4B;FBN1
Intestinal Polyps	0.00950878	0.123942	JUN;ATXN1;CCND1;SPP1;TCF4;MCC;DCLK1
Rheumatic Heart Disease	0.00950878	0.123778	IL1RN;IL6;DUSP1;IGF2;MAPK14;TNF;MMP9
Adult Lymphoma	0.00958761	0.124639	SOAT1;MYC;STAT3;BCL2;BRAF;PRDM1;MYD88;EZH2
Drug-induced tardive dyskinesia	0.00958761	0.124474	GNAL;CNR1;BDNF;AKT1;PIP4K2C;COMT;TNF;DRD3
Tardive Dyskinesia	0.00958761	0.12431	GNAL;CNR1;BDNF;AKT1;PIP4K2C;COMT;TNF;DRD3
Arteriosclerosis	0.00961409	0.124489	OSCP1;SCARB1;TOR2A;IL1RN;AHR;TNF;SLC2A6;ICAM1;IGF1R;NR3C2;FADS2;EDNRA;MYC;MCF2L;BSG;AKT1;TIMP3;TMED1;MPV17;ATP7A;LDLRAP1;PTGDS;SKP2;GSTK1;DUSP1;FST;ANXA5;PROX1;MMP9;ADRA2B;SREBF2;RHOA;CCNA2;ADAM17;SOAT1;LOX;PALLD;TRAF6;CAT;TFAM;MYH9;PPARA;CRK;THOP1;ABCG1;TLR2;SGMS2;PTN;KALRN;ADIPOR2;THBS1;RELA;LRP6;CDC42;IL1RL1;BRINP1;CNR1;SPP1;FLNA;HAS2;DMD;MPZL2;KL;TCF7L2;STAT1;EPHX2;STAT3;SLC33A1;IGF2;MAPK14;N…
Scleroderma	0.00970944	0.125558	PDGFRB;RBFOX2;IL13;PLOD2;MAPK14;TNF;THBS1;TGFBR1;RELA;ICAM1;PTBP1;IL6;WNK1;MYC;TIMP3;MAP2K7;CRK;SLC29A3;FBN1
Heart Failure, Diastolic	0.00980026	0.126566	IL6;MADD;ATP2A2;TNF
Abnormality of position of teeth	0.00980026	0.1264	FLNA;TCF4;MAP3K7;FBN1
Acro-Osteolysis	0.00980026	0.126234	PDGFRB;WNK1;FLNA;KIF1A
Bacterial sepsis	0.00980026	0.126069	IL13;SLC3A2;TNF;NFKB1
Carpal synostosis	0.00980026	0.125904	RBM8A;SALL4;FLNB;MAP3K7
Chorioamnionitis	0.00980026	0.12574	IL6;ADAM17;TNF;TLR2
Familial cold urticaria	0.00980026	0.125576	IL1RN;IL6;PLCG2;TNF
Misalignment of teeth	0.00980026	0.125413	FLNA;TCF4;MAP3K7;FBN1
Nevi and Melanomas	0.00980026	0.12525	CCND1;BRAF;SKP2;PDLIM7
Nodular melanoma	0.00980026	0.125087	NRAS;MYC;SPP1;BRAF
Periodic fever	0.00980026	0.124925	IL6;MAPK14;TNF;CRK
Pulmonary Fibrosis - from Asbestos Exposure	0.00980026	0.124763	TPM4;PRDX1;SPP1;TNF
Reproductive tract infection	0.00980026	0.124601	BSG;CAT;TNF;TLR2
HIV Infections	0.00983725	0.12491	IL21;IL1RN;PRDM1;SLC2A4;TNF;BACH2;ICAM1;ACTG1;GLS;FADS2;PTBP1;EDNRA;MDK;MYC;MCF2L;AKT1;TMED1;SKP2;CTSB;KCNH2;NUP214;DUSP1;IL13;NME4;CBFA2T2;MMP9;ADRA2B;PTBP2;BACE1;EBNA1BP2;SOAT1;STIM1;NCL;TRAF6;PSME4;PELI1;CRK;TLR2;RBM8A;SRF;PTN;THBS1;CDC42;SPP1;FLNA;DRD3;PDLIM7;JUN;JUND;STAT1;FUCA1;GAD1;STAT3;BRAF;CFLAR;MAPK14;NFKB1;PML;IL6;OCLN;CXCL12;PNPLA3;BCL2;EZH2
Aplasia/Hypoplasia of the abdominal wall musculature	0.0098501	0.124912	NRAS;RRAS;BRAF;FLNB;ATP7A
Capillary malformation (disorder)	0.0098501	0.124751	STAT1;GNAQ;STAT3;MYH9;ICAM1
Congenital hypoplasia of clavicle	0.0098501	0.12459	FLNA;PIN1;FAT4;ATP7A;RUNX2
Hemorrhagic Fever with Renal Syndrome	0.0098501	0.12443	IL6;WNK1;THBS1;TNF;RELA
Job Syndrome	0.0098501	0.124271	IL6;SOAT1;STAT1;STAT3;TLR2
Porphyria Cutanea Tarda	0.0098501	0.124111	GSTK1;IL6;SOAT1;BCL2;SLC3A2
Hematopoietic Neoplasms	0.00990517	0.124645	EGLN2;SDC4;STAT3;SOX11;SLC3A2;TNF;PML;IGF1R;IL6;CCND2;CCND1;SOAT1;WT1;MYC;KHSRP;HOXB4;BCL2;AKT1;PTPN7;MET
Irritable Bowel Syndrome	0.0100092	0.125793	FAAH;IL1RN;BDNF;IL13;COMT;TNF;ADRA2A;CDC42;IL6;OCLN;CXCL12;CDH1;CNR1;RAC2;IKBKG;PTPN2;S100A10;TLR2
Atherosclerosis	0.0100297	0.12589	OSCP1;SCARB1;TOR2A;IL1RN;AHR;TNF;SLC2A6;ICAM1;IGF1R;NR3C2;FADS2;EDNRA;CDH1;MYC;MCF2L;BSG;AKT1;TIMP3;TMED1;MPV17;ATP7A;LDLRAP1;PTGDS;SKP2;CTSB;GSTK1;DUSP1;FST;ANXA5;PROX1;MMP9;ADRA2B;SREBF2;RHOA;CCNA2;TGFBR3;ADAM17;SOAT1;LOX;PALLD;TRAF6;CAT;TFAM;MYH9;PPARA;CRK;THOP1;ABCG1;TLR2;SLC3A2;SGMS2;PTN;KALRN;ADIPOR2;THBS1;LRP6;CDC42;IL1RL1;BRINP1;CNR1;SPP1;FLNA;HAS2;DMD;MPZL2;KL;OSBPL8;TCF7L2;STAT1;BDNF;EP…
Dermatologic disorders	0.0100676	0.126205	NOTCH3;IL1RN;SDC4;SRF;ATP2A2;AHR;TNF;SOX9;RAC1;SKIL;KL;EPHA4;JUN;JUND;ITGA3;IL13;BRAF;MAPK14;MMP9;NFKB1;LOR;IL6;CXCL12;SMO;LOX;RUFY3;AKAP9;PELI1;BCL2;MCM5;NF2;DSG3;PPARA;CRK;SLC29A3;TLR2
Aortic valve calcification	0.0101409	0.126962	SLC20A1;BSG;AKT1;SOX9;TNF;MMP9
Cannabis Dependence	0.0101409	0.1268	SCARB1;FAAH;EDNRA;CNR1;AKT1;ADRA2B
Lipid Metabolism Disorders	0.0101409	0.126639	HADHB;IL6;PPARA;TNF;SREBF2;PNPLA2
Other specified transient cerebral ischemias	0.010263	0.128001	PPP1R15A;CEBPA;IL1RN;KCNJ10;DUSP1;STAT3;CREM;PTN;TNF;MMP9;NFKB1;ICAM1;CXCL12;MADD;BCL2;ERCC6;SGK1
Decreased projection of maxilla	0.0103642	0.1291	PDGFRB;ORC4;EDNRA;AKT1;FLNB;AXIN2;STAMBP;FAT4;RUNX2;LRP6;FBN1
Deficiency of upper jaw bones	0.0103642	0.128936	PDGFRB;ORC4;EDNRA;AKT1;FLNB;AXIN2;STAMBP;FAT4;RUNX2;LRP6;FBN1
Hypoplasia of the maxilla	0.0103642	0.128773	PDGFRB;ORC4;EDNRA;AKT1;FLNB;AXIN2;STAMBP;FAT4;RUNX2;LRP6;FBN1
Hypotrophic maxilla	0.0103642	0.128611	PDGFRB;ORC4;EDNRA;AKT1;FLNB;AXIN2;STAMBP;FAT4;RUNX2;LRP6;FBN1
Maxillary retrognathia	0.0103642	0.128448	PDGFRB;ORC4;EDNRA;AKT1;FLNB;AXIN2;STAMBP;FAT4;RUNX2;LRP6;FBN1
Retrusion of upper jaw bones	0.0103642	0.128287	PDGFRB;ORC4;EDNRA;AKT1;FLNB;AXIN2;STAMBP;FAT4;RUNX2;LRP6;FBN1
Dermatitis, Allergic Contact	0.0104055	0.128635	IL1RN;FGL2;CREM;SLC2A3;TNF;MMP9;ICAM1;SOCS2;BCL2;SPP1;UPP1;EMB;PPARA
ECTRODACTYLY, ECTODERMAL DYSPLASIA, AND CLEFT LIP/PALATE SYNDROME 1	0.010457	0.129109	JPH4;IL6;CCND1;CDH1;MYC;PLEK;S100A6;AKT1;MAPK14;CRK
Failure to Thrive	0.010457	0.128947	IL6;RBFOX2;MYC;IGF2;HMGA2;MKRN3;MPV17;ERCC6;MED18;IGF1R
Systemic Scleroderma	0.0104862	0.129146	IL21;IL1RN;SRF;GATA6;PLOD2;TNF;THBS1;BICD2;RELA;ICAM1;CDC42;PTBP1;HOXA9;EDNRA;CNR1;MYC;SPP1;AKT1;TIMP3;MAP2K7;SPAG9;PDGFRB;GSTK1;JUN;RBFOX2;JUND;STAT3;SLC33A1;IL13;MAPK14;MMP9;NFKB1;TGFBR1;CCNA2;ADAM17;IL6;CXCL12;KLF5;WNK1;NFIC;TRAF6;BCL2;CRK;MET;IFNAR1;TLR2;FBN1
Narcolepsy	0.0104976	0.129125	TENM2;ANTXR2;COMT;FRY;KALRN;TNF;SOCS2;FAM171A1;EDNRA;DPP6;ERI1;SALL4;NDST3;MAP3K7;ITGA3;ABCC9;ATP2B2;MCC;PTPRD;STIM1;PIK3IP1;TBL1XR1;PALLD;TRIB2;ABCG1
Premature Birth	0.0105552	0.12967	EEFSEC;SLC23A2;IL1RN;NUP107;IL13;BRAF;TNF;MMP9;PEX13;IL6;CAT;FLNB;FBN1;TLR2
Language Delay	0.0105695	0.129685	BBS1;CNTNAP2;KCNJ10;CSNK2A1;PYCR1;HMGA2;EBF3;CLN8;MEIS2;IGF1R;NSDHL;SLC6A8;PRKRA;TBL1XR1;INPP5E;FLNA;MKRN3;DMD;GNB5;SPTBN2;EZH2
Breast adenocarcinoma	0.0106113	0.130034	PBRM1;SDC4;PDPK1;SLC20A1;STAT3;BRAF;MAPK14;BACH1;TNF;MMP9;RUNX2;BRIP1;NCOR1;CDH1;BCL2;AKT1;BIRC5;CRK
Muscle Weakness	0.010716	0.131154	SMARCB1;ABHD5;DCAF7;BICD2;NRAS;ATXN1;RRAS;KIF1B;DMD;FSD1;ATP7A;TNS3;TIMMDC1;MMD;GAA;AGL;TPM2;SLC33A1;TPM1;GFPT1;BRAF;KLHL41;DNM2;STIM1;COL4A1;SCN8A;BCL2;ERCC6;SLC25A4;MET;FBN1
Decreased antibody level in blood	0.0107595	0.131523	IL21;CCND1;RBM8A;STAT3;DNMT3B;MOGS;FAT4;NFKB1
Desmoplastic Medulloblastoma	0.0107595	0.131359	MYCN;SMO;MYC;STAT3;S100A6;SOX11;SKP2;S100A10
Drug usage	0.0107595	0.131196	DHFR;FAAH;CNR1;BDNF;BRAF;COMT;ADRA2A;FBN1
Range of joint movement increased	0.0107595	0.131034	NOTCH3;ORC4;NSDHL;SLC6A8;STAT3;FLNA;PYCR1;FBN1
Coronary heart disease	0.0107682	0.130978	SCARB1;IL1RN;MTR;SLC2A3;COMT;LITAF;TNF;SLC2A6;ICAM1;NR3C2;FADS2;EDNRA;AKT1;TMED1;RAC1;SOX9;GSTK1;SRRM4;CD93;ABCC9;MMP9;ADRA2B;SREBF2;ADRA2A;DNM2;FRMD5;COL4A2;LOX;COL4A1;PALLD;MADD;PPARA;ABCG1;C5AR2;GATA6;AGAP1;ITPR3;NREP;KALRN;ADIPOR2;THBS1;GMCL1;LRP6;IL1RL1;RNF213;CNR1;SPP1;FLNA;HAS2;FSD1;SH2B3;WDTC1;MPZL2;KL;NTRK2;TCF7L2;DTNA;BDNF;GALNT2;GAD1;EPHX2;SLC33A1;IGF2;NFKB1;IL6;CXCL12;ACTC1;KLF5;DLC1;…
Acute leukemia	0.0108175	0.131414	CEBPA;CBFB;SLC3A2;LITAF;TNF;LPP;AURKB;SOCS2;PTBP1;HOXA9;NRAS;MDK;MYC;KHSRP;CHEK1;AKT1;RIPK1;IKBKG;MAP2K7;MAP3K7;PDK1;GSTK1;ITGA4;STAT1;BDNF;STAT3;NFKB1;PML;DUSP7;DHFR;CCNA2;OCLN;IL6;NCOR1;SOAT1;WT1;BCL2;MYH9;NF2;TCF3;EZH2;TLR2
Bulimia Nervosa	0.010843	0.131562	GGCT;NTRK2;FAAH;CNR1;BDNF;IGF2;COMT
Clear Cell Sarcoma of Soft Tissue	0.010843	0.1314	PDGFRB;NRAS;IL6;MYC;IGF2;BRAF;MET
Eclampsia	0.0110325	0.133532	SLC35A1;ROCK2;FST;ANXA5;STAT3;IGF2;COMT;TNF;MMP9;RELA;NR3C2;IL6;CXCL12;WNK1;CAT;S100A6;TIMP3;FLNB;ABCG1;TLR2
Liver Dysfunction	0.0111298	0.134543	JAG1;AGL;EIF2AK3;AHR;PEX13;TNF;MMP9;NFKB1;HADHB;LARS2;OCLN;INPP5E;TFAM;TIMP3;DMD;TCF4;MPV17;FADD;RAC1;PNPLA2;COA5
Nonorganic psychosis	0.0111656	0.13481	KCNH2;PDGFRB;GABRB2;FAAH;PBRM1;BDNF;GAD1;COMT;SRCIN1;DCAF7;NFKB1;SMC2;IGF1R;IL6;CNR1;SP4;AKT1;TCF4;SP8;NF2;DRD3;THOP1
Myocardial Failure	0.0112094	0.135173	ITGB1;PDPK1;EPHX2;ATP2A2;TNF;NR3C2;EDNRA;IL6;PPP1R1A;CAT;TFAM;RAC1;MAP2K7
RDW - Red blood cell distribution width result	0.0112094	0.135007	PPP1R15A;GALNT2;SLC22A23;MYO1D;PNKD;TEX9;FCHO2;PNPLA3;DIP2B;RAC1;SKP2;CRAT;CPEB4
Red cell distribution width determination	0.0112094	0.134842	PPP1R15A;GALNT2;SLC22A23;MYO1D;PNKD;TEX9;FCHO2;PNPLA3;DIP2B;RAC1;SKP2;CRAT;CPEB4
Hypogammaglobulinemia	0.0112883	0.135625	IL21;CXCL12;CCND1;RBM8A;STAT3;DNMT3B;RBMS1;MOGS;TCF3;FAT4;NFKB1
Liver Failure, Acute	0.01132	0.13584	IL1RN;FST;EIF2AK3;SLC3A2;TNF;IL6;OCLN;CXCL12;PIK3IP1;BCL2;MPV17;PPARA;MET;TLR2
Epilepsy, Cryptogenic	0.011344	0.135962	CNTNAP2;BDNF;SCN8A;DCX;AKT1;FLNA;KCNAB2;STAMBP;ADRA2A
Neutrophilia (disorder)	0.011344	0.135796	MAP2K3;IL1RN;IL6;CXCL12;SPP1;TNF;MMP9;NFKB1;TLR2
Hereditary Diffuse Gastric Cancer	0.0114499	0.136897	IL1RN;CTNND1;AHR;TNF;AURKB;CCND1;CDH1;MYC;DNMT3B;TIMP3;FSD1;SNX5;JUN;BDNF;FST;ANXA5;STAT3;EPHX3;RHOA;SREBF2;DCBLD2;IL6;ACTC1;DLC1;SNAI1;BIRC5;FAT4;MET
Marginal Zone B-Cell Lymphoma	0.0114694	0.136964	CCND1;CDH1;MYC;BCL2;AKT1;SLC3A2;TNF;MYD88;ICAM1;TLR2
Nephrotic Syndrome	0.0114802	0.136926	DDC;NUP107;ITGA3;IL13;BRAF;IQGAP1;TNF;RELA;DDN;EDNRA;CCND1;COL4A2;LOX;COL4A1;WT1;MYH9;MPV17;RAC1;GLA
Malignant Pleural Mesothelioma	0.0114991	0.136986	PPP1R15A;TNF;THBS1;ICAM1;MYC;SPP1;AKT1;FSD1;PDGFRB;BBS1;JUN;STAT1;ABCC5;ANXA5;STAT3;CFLAR;MAPK14;MMP9;IL6;CXCL12;SMO;BCL2;BIRC5;CRK;MET
Cystic Fibrosis	0.0115839	0.137829	SLC23A2;IL1RN;ATP2A2;TNF;MED18;ICAM1;EDNRA;MDK;DNMT3B;PDK1;CTSB;GSTK1;SLC15A2;FST;ABCC5;ANXA5;MOGS;MMP9;RHOA;PPARA;SGK1;CRK;MET;VAMP3;TLR2;EFNA5;ADIPOR2;RNF5;THBS1;SOCS2;FLNA;DMD;FSD1;TCF7L2;JUN;JUND;STAT1;STAT3;EIF2AK3;ELP2;MAPK14;NFKB1;SLC4A7;MSRA;OCLN;IL6;WNK1;BCL2;MYD88
Thrombocytopenia	0.0115915	0.137753	DCLRE1C;RBM8A;PLEK;EFNA5;TNF;BRIP1;NRAS;SALL4;E2F1;FLNA;FLOT2;STX2;ATP7A;PDGFRB;SLC35A1;STAT1;DHFR;LARS2;OCLN;IL6;CXCL12;STIM1;PIGA;NAAA;BCL2;MYH9;MYL9;MMACHC;TLR2;IFNAR1;FBN1
Decreased tendon reflex	0.0116334	0.138084	CNTNAP2;TIMMDC1;TPM2;LITAF;BICD2;DNM2;REEP1;FGD4;ATXN1;SYNJ1;WNK1;COL4A1;KIF1B;DMD;MPV17;KIF1A;ERCC6;ATP7A;SLC25A4;FBN1
Fibrillary Astrocytoma	0.0117893	0.139765	LATS1;NTRK2;BCL2;BRAF;MMP9;MET
Scapular weakness	0.0117893	0.139597	POGLUT1;TRPS1;TPM2;FLNA;BRAF;OBSL1
Short metatarsal	0.0117893	0.139429	TBL1XR1;TRPS1;FLNA;FLNB;TCF4;MAP3K7
Childhood Solid Neoplasm	0.0118491	0.139968	XRCC6;MYCN;MDK;BRAF;MYD88
Elastosis perforans serpiginosa	0.0118491	0.1398	MYH9;SLC3A2;COMT;DRD3;NFKB1
Precursor T-cell lymphoblastic lymphoma	0.0118491	0.139632	PDGFRB;NRAS;BCL2;SLC3A2;ICAM1
Staphylococcal toxic shock syndrome	0.0118491	0.139465	IL1RN;IL6;TST;TNF;WDTC1
Childhood Lymphoma	0.012034	0.141471	SOAT1;MYC;STAT3;BCL2;BRAF;PRDM1;MYD88;EZH2
Tumor-Associated Vasculature	0.012034	0.141302	COL18A1;IL6;CXCL12;RIPK1;TRIM27;TNF;MAP3K7;THBS1
Adult Acute Lymphocytic Leukemia	0.0121274	0.142229	DDC;MTR;SLC3A2;CORO1A;RUNX2;DHFR;PTBP1;MYCN;CCND1;WT1;MYC;BCL2;SPP1;EZH2
Hepatoblastoma	0.0122651	0.143673	GSTK1;CEBPA;IGF2;IRS4;AHR;AXIN2;CLDN2;TNF;SREBF2;DLK1;ICAM1;IGF1R;IL1RL1;IL6;PPP1R1A;CCND1;MYC;CAT;BCL2;AKT1;BIRC5;MET;PNPLA2
Herpes NOS	0.0122739	0.143605	PPP1R15A;COL18A1;EDNRA;IL6;RBFOX2;STAT1;BCL2;MYH9;TNF;ADRA2B;ICAM1
Macular dystrophy, corneal type 1	0.012308	0.143832	IL6;KIF5C;STAT3;BCL2;AKT1;TNF;CUL4B
Broad thumbs	0.012308	0.143661	RBM8A;SMO;TBL1XR1;FLNA;FLNB;MEIS2;EZH2
Dissection of aorta	0.012308	0.143491	IL6;LOX;STAT1;TIMP3;MMP9;TGFBR1;FBN1
Hyperplasia of nose	0.012308	0.143321	UNC80;APC2;ASPH;CEP120;MAN1B1;ACTG1;CUL4B
Hypertrophy of nose	0.012308	0.143151	UNC80;APC2;ASPH;CEP120;MAN1B1;ACTG1;CUL4B
Large nose	0.012308	0.142982	UNC80;APC2;ASPH;CEP120;MAN1B1;ACTG1;CUL4B
Infant, Small for Gestational Age	0.0123869	0.143729	SMARCB1;NUP107;GATA6;PLOD3;CPLX1;IGF1R;LFNG;ORC4;KIF5C;FLNB;ATP7A;PDGFRB;NEK9;JAG1;STAT3;IGF2;DONSON;PYCR1;HMGA2;SOX11;BRAF;LARS2;TFAM;ERCC6;OBSL1;FBN1
Dyskinesia, Medication-Induced	0.0124656	0.144472	HOMER1;GAD1;CAT;DRD3
Dyspnea, Paroxysmal	0.0124656	0.144302	LOX;KCNA1;TGFBR1;FBN1
Abnormal platelet function	0.0124656	0.144132	NRAS;RRAS;MYH9;BRAF
Basaloid squamous cell carcinoma	0.0124656	0.143962	BCL2;BRAF;AXIN2;MCC
Benign neurologic neoplasms	0.0124656	0.143793	CCND1;AKT1;BAK1;DUSP6
Cannabis Abuse	0.0124656	0.143625	SCARB1;CNR1;AKT1;COMT
Disease caused by Shigella dysenteriae	0.0124656	0.143457	IL6;TNF;MYD88;TLR2
Osteoblastoma	0.0124656	0.143289	IL6;SOX9;PPM1E;RUNX2
Papillary Meningioma	0.0124656	0.143122	SMO;AKT1;NF2;MMP9
Severe periodontitis	0.0124656	0.142955	IL1RN;IL6;TNF;FBN1
Steroid-sensitive nephrotic syndrome	0.0124656	0.142788	IL13;PLCG2;SPP1;TNF
Osteoporosis, Senile	0.0125283	0.143339	KL;IL6;TPM4;GPD2;PLEK;RSU1;ANTXR2;TLN1;ACTG1
Adult Medulloblastoma	0.0125283	0.143172	MYCN;MYC;INPP5E;STAT3;S100A6;PIN1;SKP2;S100A10;EZH2
Diaphragmatic Hernia	0.0125283	0.143006	EDNRA;IL6;WT1;GATA6;IGF2;TNF;SOX7;ICAM1;FOXA2
Angiogenic Switch	0.0125542	0.143135	COL18A1;CXCL12;SEMA3A;E2F1;RIPK1;MAPK14;MMP9;CRK;HOXB7;THBS1
Central Nervous System Neoplasms	0.0125542	0.142969	GSTK1;NRAS;SMARCB1;MYCN;SMO;MYC;BCL2;BRAF;NF2;PML
Myelofibrosis	0.0127463	0.144989	PDGFRB;CXCL12;LOX;SOAT1;STAT3;AKT1;HMGA2;MVD;LITAF;THBS1;SH2B3;EZH2
Neurofibromatosis 1	0.0129546	0.147188	STAT3;BRAF;PTN;ENO2;TNF;CCNA2;CDC42;BRIP1;NRAS;CXCL12;CCND1;TBL1XR1;MDK;HOXB4;SPP1;CNTN2;BIRC5;SOX9;NF2;MAP2K7;HOXB7
Congenital heart disease	0.0129789	0.147294	STAT3;GATA6;EIF2AK3;BRAF;MTR;FIGN;HIC2;CXCL12;ACTC1;FRAS1;DLC1;HAS2;SOX9;PTGDS
Sporadic Breast Carcinoma	0.0130218	0.14761	GSTK1;COL18A1;PROX1;COMT;TNF;NFKB1;TGFBR1;IGF1R;PTBP1;BRIP1;CXCL12;CCND1;CDH1;MYC;BCL2;DNMT3B;PIN1
Huntington Disease	0.0130318	0.147554	FAAH;SLC40A1;ATP2A2;SLC2A3;GRIK2;COMT;TNF;PTBP1;EDNRA;KHSRP;AKT1;RAC1;KPNA1;APC2;GSTK1;DUSP1;IL13;TUG1;ADRA2B;MMP9;TRAF6;CAT;DCX;SGK1;CRK;ITPR3;NREP;RASD2;DPP6;ATXN1;RRAS;CNR1;E2F1;DMD;DRD3;SPTBN2;KL;NTRK2;XRCC6;BDNF;STAT3;MAPK14;NFKB1;RAB11A;DAB2;IL6;CXCL12;BCL2;NF2;ERCC6;FBN1
Hyper-Immunoglobulin E Syndrome, Autosomal Dominant	0.0132154	0.14946	IL1RN;STAT3;TGFBR1
Acute alcoholic liver disease	0.0132154	0.149288	IL6;IL13;TNF
Burkitt-like lymphoma	0.0132154	0.149117	CCND1;MYC;BCL2
Capitate-hamate fusion	0.0132154	0.148946	FLNA;FLNB;ATP7A
High weight	0.0132154	0.148775	BDNF;BRAF;DMD
Histiocytic syndrome	0.0132154	0.148605	BRAF;PPT2;SLC29A3
Hyperventilation	0.0132154	0.148435	VAV3;TCF4;AHR
Other emphysema	0.0132154	0.148266	KL;JUN;FBN1
Overweight and obesity	0.0132154	0.148097	FAAH;IGF2;ADRA2B
Persistent Polyclonal B-Cell Lymphocytosis	0.0132154	0.147928	BCL2;NFKB1;PDLIM7
Progression of prostate cancer	0.0132154	0.14776	BCL2;AURKB;EZH2
psychosocial stressor	0.0132154	0.147592	IL6;CCND1;BDNF
Wasting Syndrome	0.0132154	0.147424	IL6;DMD;TNF
Nevus	0.0133237	0.148464	NRAS;CCND1;MYC;GNAQ;ANXA5;BCL2;ATP2A2;BRAF;AHR;NID1;EZH2
Hematological Disease	0.0133959	0.149099	GSTK1;FST;MTR;AHR;ABHD5;IGF1R;NRAS;CXCL12;SOAT1;WT1;PIGA;BCL2;RAC2;AKT1;FADD;SH2B3
Action Tremor	0.013416	0.149154	KCNJ10;SCN8A;XPNPEP3;AKT1;PRICKLE1;ATP7A;SPTBN2;CUL4B
IGA Glomerulonephritis	0.0134691	0.149575	VAV3;NOTCH3;KL;IL1RN;STAT1;BDNF;EPHX2;TPM1;MTR;TNF;MMP9;RHOA;RELA;AURKB;ICAM1;IL6;COL4A2;WNK1;CNR1;SPP1;BCL2;MYH9;MYD88
MIXED LINEAGE LEUKEMIA	0.0134987	0.149735	EGLN2;CBFB;SACM1L;SUV39H1;PBX3;TNF;IGF1R;DHFR;HOXA9;CCND1;MYC;SALL4;S100A6;BCL2;TIMP3;ARHGEF1;MET;PDLIM7;EZH2
Sarcoma, Spindle Cell	0.0136176	0.150883	IL6;CDH1;BRAF;SOX9;TNF;MET
Anastomosis	0.0136176	0.150713	SLC9A2;IL1RN;SLC15A1;IL13;TNF;NR3C2
Winged scapula	0.0136176	0.150544	POGLUT1;TRPS1;TPM2;FLNA;BRAF;OBSL1
Congenital pectus carinatum	0.0137144	0.151444	ZEB2;NRAS;RRAS;TBL1XR1;TRPS1;PLOD2;FLNB;BRAF;ATP7A;FBN1
Early-Stage Breast Carcinoma	0.0137144	0.151274	COL18A1;JAG1;CCND1;BDNF;MYC;BCL2;AKT1;TNFRSF10B;NFKB1;EZH2
Stable angina	0.0137144	0.151104	IL6;CXCL12;CNR1;BDNF;STAT1;IGF2;TNF;MMP9;MYD88;TLR2
Myeloproliferative disease	0.0137331	0.151142	CEBPA;TNF;IGF1R;SOCS2;HOXA9;IRAK2;PRDX1;KHSRP;AKT1;MAP2K7;SH2B3;WDTC1;PDGFRB;STAT3;HMGA2;PML;ADAM17;SOAT1;LOX;PIGA;MVD;SSBP2;DTL;ABCG1;EZH2
Ischemia of kidney	0.0137496	0.151153	KL;COL18A1;IL6;FST;BSG;BCL2;SGK1;MAPK14;CRK;NFKB1;MYD88;TLR2
Mammary Ductal Carcinoma	0.0138022	0.151562	NOTCH3;IL6;CDH1;DLC1;CTNND1;E2F1;BCL2;NF2;THBS1
Open mouth (finding)	0.0138022	0.151392	UNC80;NRAS;SLC6A8;AKT1;SOX11;BRAF;TCF4;KIF1A;BICD2
Endometriosis of uterus	0.0139103	0.152408	NDUFA13;IL6;BCL2;COMT;TNF;MMP9;NFKB1
Strawberry nevus of skin	0.0139103	0.152238	NOTCH3;IL6;JAG1;GNAQ;IGF2;AKT1;NFKB1
Toxic Shock Syndrome	0.0139103	0.152069	IL1RN;IL6;TST;ENO2;TNF;MYD88;TLR2
Hydronephrosis	0.0139122	0.151921	EPHA4;CHD7;BRAF;AHR;WDR34;PEX13;ACTG1;NSDHL;SALL4;FLNA;SOX9;LRIG2;ATP7A
Intrauterine retardation	0.0140837	0.153624	SMARCB1;NUP107;GATA6;PLOD3;CPLX1;IGF1R;LFNG;ORC4;KIF5C;FLNB;ATP7A;PDGFRB;NEK9;JAG1;STAT3;IGF2;DONSON;PYCR1;HMGA2;SOX11;BRAF;LARS2;TFAM;ERCC6;OBSL1;FBN1
Human T-cell lymphotrophic virus, type I [HTLV-I]	0.0141066	0.153703	WNK1;CNTN2;THBS1;TNF;RELA
Cancer of Digestive System	0.0141066	0.153532	STAT3;MTR;TCF4;TNF;TLR2
Hepatic Veno-Occlusive Disease	0.0141066	0.153363	IL6;OCLN;TNF;MMP9;PML
Temporomandibular Joint Disorders	0.0141066	0.153193	IL1RN;IL6;DMD;COMT;BAHCC1
Pulmonary Emphysema	0.0142285	0.154347	KL;XRCC6;JUN;JUND;IL13;STAT3;NREP;TNF;MMP9;RNF5;NFKB1;TGFBR3;ORC4;IL6;BSG;CAT;TIMP3;PPT2;GLA;MYD88;TLR2;FBN1
Feeding difficulties	0.0147654	0.159994	SMARCB1;CSNK2A1;BDNF;TPM2;CEP120;GFPT1;CHD7;GATA6;ANTXR2;PEX13;BICD2;ACTG1;NR3C2;DHFR;UNC80;ORC4;SYNJ1;INPP5E;DCX;TCF4;FAT4;KIF1A;FBN1
Hyperthyroidism	0.0148199	0.160407	ANXA5;IL13;ATP2A2;SLC2A3;SLC2A4;TNF;BACH2;RELA;IGF1R;IL6;WNK1;CAT;AKT1;FLNB
Common Migraine	0.0149103	0.161209	EDNRA;DDC;BDNF;COMT;TNF;CACNA1E;DRD3;RAMP1
Ganglioneuroma	0.0149103	0.161032	NOTCH3;NTRK2;MYCN;CCND1;BDNF;DCX;THBS1;DLK1
Tremor	0.0149144	0.160898	PDGFRB;KCNC1;KCNA1;GAD1;HMGA2;PRICKLE1;ADRA2B;ICAM1;IL6;GNAL;RRAS;SYNJ1;PRKRA;SCN8A;MCF2L;FLNA;CNTN2;ERCC6;ATP7A;DRD3;MMACHC;CUL4B
Big calvaria	0.0150096	0.161748	APC2;SMARCB1;B4GALT1;BRAF;ABCC9;ANTXR2;WDR34;PEX13;CCND2;COL4A1;PIGA;GNAQ;INPP5E;DNMT3B;AKT1;IDS;SOX9;SLC29A3;EZH2;FBN1;CUL4B
Increased size of skull	0.0150096	0.161571	APC2;SMARCB1;B4GALT1;BRAF;ABCC9;ANTXR2;WDR34;PEX13;CCND2;COL4A1;PIGA;GNAQ;INPP5E;DNMT3B;AKT1;IDS;SOX9;SLC29A3;EZH2;FBN1;CUL4B
Speech Delay	0.0150096	0.161394	BBS1;CNTNAP2;KCNJ10;CSNK2A1;PYCR1;HMGA2;EBF3;CLN8;MEIS2;IGF1R;NSDHL;SLC6A8;PRKRA;TBL1XR1;INPP5E;FLNA;MKRN3;DMD;GNB5;SPTBN2;EZH2
Speech impairment	0.0150401	0.161546	BBS1;KCNJ10;CSNK2A1;PYCR1;HMGA2;EBF3;CLN8;MEIS2;IGF1R;NSDHL;SLC6A8;PRKRA;TBL1XR1;INPP5E;FLNA;MKRN3;DMD;GNB5;SPTBN2;EZH2
Chromophobe Renal Cell Carcinoma	0.0150909	0.161914	SCARB1;PBRM1;ANXA4;IL13;DNHD1;FMN2;NFKB1;SYNE2;RELA;IL6;PNKD;CCND1;BIRC5;NF2;MET;CTSB
Pulmonary Stenosis	0.0151693	0.162578	NEK9;ZEB2;JAG1;CHD7;STAT3;GATA6;BRAF;MAP3K7;FBN1
Short stature	0.0152818	0.163605	NUP107;SMARCB1;CHD7;PLOD2;COMT;IGF1R;LFNG;GM2A;TRPS1;DNMT3B;IDS;MPV17;IKBKG;SOX9;ATP7A;MAP3K7;RSPRY1;TPM2;SOX11;MMP9;RUNX2;STIM1;TBL1XR1;ATP6V1B2;OBSL1;SLC29A3;NOTCH3;CPLX1;HIRA;NRAS;BRIP1;DPP6;RRAS;FLNA;DMD;FLNB;GRIA3;ZBTB18;TRMT10A;BBS1;STAT1;BDNF;FUCA1;AGL;STAT3;EIF2AK3;DDHD2;IGF2;HMGA2;BRAF;PEX13;MEIS2;SLC6A8;WT1;MKRN3;ERCC6;GLA;CUL4B;FBN1
Pituitary Diseases	0.0154497	0.165223	KL;NTRK2;NRP2;SLC20A1;BDNF;STAT3;IGF2;HMGA2;SLC35G1;AHR;COMT;SRCIN1;ADRA2B;DLK1;IGF1R;NR3C2;EDNRA;IL6;CCND1;CAT;E2F1;NEUROG2;S100A10
Acute Promyelocytic Leukemia	0.0155263	0.165861	CEBPA;AQP7;TNF;THBS1;AURKB;ICAM1;HOXA9;NRAS;ATXN1;MYC;AKT1;MAP2K7;SKP2;S100A10;GSTK1;JAG1;STAT1;STAT2;STAT3;ARID3A;WDR34;MAPK14;MMP9;NFKB1;PML;RUNX2;DLK1;CCNA2;IL6;NCOR1;KLF5;SMO;SOAT1;WT1;TBL1XR1;BCL2;PIN1;BIRC5;EIF4G2;PNPLA2
Colitis, Collagenous	0.0155527	0.165963	IL21;IL6;MMP9;TNF
Anxiety state	0.0155527	0.165783	EDNRA;BDNF;COMT;TNF
Coronary Restenosis	0.0155527	0.165603	LOX;MYC;TNF;TLR2
Hepatic necrosis	0.0155527	0.165424	CCNA2;JAG1;CFLAR;MET
Ileal Diseases	0.0155527	0.165245	TCF7L2;STAT3;TCF4;TNF
Overlapping fingers	0.0155527	0.165067	NEK9;TPM2;FLNA;MOGS
Parainfluenza	0.0155527	0.164889	IL6;STAT1;RAB11A;ICAM1
Viral respiratory infection	0.0155527	0.164711	IL6;TNF;MYD88;TLR2
Zollinger-Ellison syndrome	0.0155527	0.164534	IL6;TNF;MET;IGF1R
Myocardial Diseases, Secondary	0.0156255	0.165126	ITGB1;IL6;PPP1R1A;CAT;STAT3;AKT1;DMD;MAPK14;TNF;IGF1R;TLR2
Nasopharyngeal Neoplasms	0.0156255	0.164949	EEFSEC;GRAMD1B;EDNRA;NRAS;CDH1;ANXA5;TNFRSF19;BCL2;LMTK2;BAK1;RHPN2
Adenocarcinoma of colon	0.0156265	0.164782	SMARCB1;CTNND1;TNF;ACTG1;CDC42;CCND1;CDH1;MYC;BSG;SPP1;E2F1;RIPK1;ELOVL1;JUN;JUND;ANXA5;IGF2;BRAF;PTK6;NFKB1;TGFBR1;PML;PTPRD;CCNA2;BCL2
Varicose Ulcer	0.0156348	0.164694	SDC4;MYC;SLC40A1;BCL2;MCC;MMP9
Ventricular Fibrillation	0.0156348	0.164517	KCNH2;DPP6;IL6;SEMA3A;MET;SNTA1
HYDATIDIFORM MOLE, RECURRENT, 1	0.0156563	0.164567	BDNF;STAT3;SPP1;IGF2;TIMP3;SRGAP3;CORO1A
Leukemia, Plasma Cell	0.0156563	0.164391	IL6;CCND1;MYC;SLC3A2;BRAF;LDLRAP1;ICAM1
MYELOPROLIFERATIVE DISORDER, CHRONIC, WITH EOSINOPHILIA	0.0156563	0.164216	PDGFRB;COL18A1;ANXA5;SPP1;COMT;TNF;ICAM1
Delirium	0.0156563	0.164041	IL1RN;IL6;SOAT1;COMT;TNF;DRD3;FBN1
Cardiomyopathy, Dilated	0.0158237	0.165618	ITGB1;IL1RN;SRF;SLC40A1;SLC3A2;SLC2A4;TNF;SYNE2;NR3C2;PROKR1;EDNRA;SPP1;AKT1;TIMP3;DMD;RAC1;PDK1;CTSB;KCNH2;TPM2;STAT3;TPM1;ABCC9;PROX1;MMP9;HADHB;ARC;ADAM17;ACTC1;LOX;GNAQ;SNAI1;PPARA;SLC25A4;GLA;FBN1
Xeroderma Pigmentosum	0.0159354	0.16661	BRIP1;NRAS;CSNK2A1;SMO;MYC;CHEK1;CAT;STAT3;AKT1;BRAF;ERCC6;MET
Triglycerides measurement	0.0161719	0.168902	NOTCH3;GTF3C2;NCAN;PLEK;GPR85;ATP2A2;FMN2;ADIPOR2;IGF1R;NR3C2;FADS2;EDNRA;MPV17;TCF7L2;TPM4;GALNT2;PBX3;PROX1;TGFBR1;MSRA;ADAM17;FRMD5;WNK1;COL4A1;REEP3;MADD;MET;PAFAH1B2;ABCG1;IFNAR1
Multiple Sclerosis, Relapsing-Remitting	0.0162731	0.16978	IL1RN;IL6;ITGA4;BDNF;MYC;FST;SPP1;TNF;MMP9;ICAM1
Pleural Effusion, Malignant	0.0162731	0.169599	COL18A1;EBNA1BP2;IL6;CXCL12;MDK;MYC;BCL2;RAC1;TNF;MMP9
Narrow thorax	0.0162731	0.16942	ITGA3;CEP120;FLNA;ABCC9;FLNB;SOX9;FAT4;ATP7A;WDR34;RUNX2
Increased head circumference	0.0165168	0.171775	APC2;SMARCB1;B4GALT1;BRAF;ABCC9;ANTXR2;WDR34;PEX13;CCND2;COL4A1;PIGA;GNAQ;INPP5E;DNMT3B;AKT1;IDS;SOX9;SLC29A3;EZH2;FBN1;CUL4B
Lymphoproliferative Disorders	0.0165168	0.171593	DLX2;DCLRE1C;IL13;STAT3;BRAF;SLC3A2;PRDM1;TNF;NFKB1;ICAM1;NRAS;IL6;CCND1;STIM1;MYC;SPP1;BCL2;CNTN2;BAK1;MYD88;PDLIM7
Congenital Epicanthus	0.0166147	0.172428	ZBTB18;CSNK2A1;EIF2AK3;GREB1L;EBF3;BRAF;ABCC9;KCNAB2;WDR34;COMT;PEX13;CPLX1;ACTG1;UNC80;HIRA;NSDHL;MYCN;SALL4;INPP5E;DNMT3B;FAT4;KIF1A;EZH2;RSPRY1
Metastatic Renal Cell Cancer	0.0166336	0.172442	COL18A1;NRP2;NCL;DLC1;IL13;STAT3;AKT1;DYNLL1;ICAM1
Uremia	0.0166336	0.17226	KL;IL6;AGL;SPP1;SGK1;STX2;RUNX2;TGFBR1;ICAM1
Malaria, Vivax	0.0166357	0.172101	DHFR;GSTK1;IL6;TOLLIP;TNF
Adult T Acute Lymphoblastic Leukemia	0.0166357	0.17192	NUP214;SOAT1;CNTN2;THBS1;EZH2
Malignant Uterine Corpus Neoplasm	0.0166357	0.17174	NRAS;XPO1;MYCN;BRAF;RAC1
Menkes Kinky Hair Syndrome	0.0166357	0.171559	LOX;SLC3A2;ATP7A;MAPK14;CRK
Schizophreniform Disorders	0.0166357	0.171379	CNTNAP2;BDNF;COMT;CPLX1;DRD3
Yellow Fever	0.0166357	0.1712	IL1RN;STAT2;FADD;MAP2K7;GLS
Dehydration	0.0168824	0.173557	KL;SRR;KCNJ10;STAT3;EIF2AK3;HAS2;ABHD5;STX3;PTGDS;SGK1;NR3C2
Gaucher Disease	0.0168824	0.173375	IL6;SPP1;LSAMP;RIPK1;CLN8;MAPK14;TNF;GBA2;CRK;GLA;CTSB
Short palm	0.0168824	0.173194	TBL1XR1;TRPS1;FLNA;MKRN3;ANTXR2;ATP7A;WDR34;MAP3K7;IGF1R;FBN1;CUL4B
Lung diseases	0.0169799	0.174013	IL1RN;GATA6;AHR;NLK;TNF;IGF1R;IL1RL1;HOXA9;EDNRA;SPP1;FLNA;FLNB;CTSB;JUN;XRCC6;JUND;IRX5;ITGA3;FST;IRX3;STAT3;IL13;ADRA2B;MMP9;NFKB1;IL6;STIM1;WT1;CAT;BCL2;GLA;ABCG1;TLR2;FOXA2
Carcinoma, Endometrioid	0.0170886	0.174944	SMARCB1;BRAF;AHR;LAMC1;ENO2;CLDN2;IL6;CDH1;WT1;BCL2;DNMT3B;SPP1;MAP2K7
Childhood Acute Myeloid Leukemia	0.0171221	0.175105	SOCS2;CEBPA;IL6;NRAS;WT1;STAT3;BCL2;BIRC5;EBF3;RHEBL1;PML;TLR2
Heart Decompensation	0.0171221	0.174923	ITGB1;EDNRA;IL6;PPP1R1A;PDPK1;EPHX2;CAT;ATP2A2;RAC1;MAP2K7;TNF;NR3C2
Inflammatory Breast Carcinoma	0.0171221	0.174741	NOTCH3;BRIP1;MYC;STAT2;CTNND1;ATAD2;BCL2;AKT1;MAP2K7;NFKB1;EZH2;CTSB
Precursor B-Cell Lymphoblastic Leukemia-Lymphoma	0.0171221	0.17456	DCLRE1C;CXCL12;DUSP1;SALL4;MGA;STAT3;BCL2;AKT1;SLC3A2;TCF3;FMN2;DUSP6
Adenocarcinoma of prostate	0.0173137	0.17633	COL18A1;GAD1;STAT3;ARHGAP1;BRAF;PTK6;DYNLL1;TNF;MMP9;SOCS2;XPO1;MYCN;CCND1;MYC;S100A6;BCL2;AKT1;FSD1;PPARA;PDK1;FOXA2
Dengue Fever	0.0174208	0.177238	TCF7L2;IL1RN;TPM4;STAT1;ANXA5;EIF2AK3;LSAMP;TNFRSF10B;TNF;GLS;CDC42;IL1RL1;IL6;NCL;SENP8;BCL2;FLNB;IFNAR1
Prominent globes	0.0174977	0.177836	PDGFRB;JAG1;GATA6;IGF2;BRAF;CPLX1;NRAS;RRAS;ELMO2;FLNA;DMD;FLNB;SOX9;SLC29A3;FBN1
Diabetes Mellitus, Ketosis-Prone	0.0175524	0.178207	STAT3;CAT;IGF2;ITPR3;TNF;BACH2;SLC29A3
Acute periodontitis	0.0175524	0.178023	IL1RN;IL6;STAT1;IL13;PRDM1;TNF;MMP9
Adult Diffuse Large B-Cell Lymphoma	0.0175524	0.17784	CCND1;MYC;STAT3;BCL2;NFKB1;MYD88;EZH2
Childhood Diffuse Large B-Cell Lymphoma	0.0175524	0.177657	CCND1;MYC;STAT3;BCL2;NFKB1;MYD88;EZH2
Early gastric cancer	0.0175524	0.177474	IL1RN;IL6;MYC;BCL2;TNF;MMP9;RHOA
Malonic aciduria	0.0175524	0.177291	IL6;KIF5C;STAT3;BCL2;AKT1;TNF;CUL4B
Idiopathic pulmonary arterial hypertension	0.0175827	0.177416	IL21;COL18A1;NOTCH3;ROCK2;GATA6;TNF;THBS1;PTBP1;EDNRA;AKT1;FLNA;HAS2;TMOD3;IL13;STAT3;SMAD9;MMP9;TGFBR3;IL6;CXCL12;NAAA;BCL2;EZH2;TLR2;IFNAR1;BMPR1A;FBN1
Vitiligo	0.0176543	0.177955	PDGFRB;GSTK1;BRAF;AHR;COMT;MAPK14;TNF;LPP;RNF5;BACH2;ICAM1;ATAT1;MSRA;FADS2;IL6;CDH1;CAT;PLCG2;BCL2;CRK;SH2B3;PPARGC1B;TLR2
Benign neoplasm of brain, unspecified	0.0178497	0.17974	CCND1;SMO;SPP1;DTX2;IQGAP1;RELA
Lichen Sclerosus et Atrophicus	0.0178497	0.179556	IL1RN;CCND1;ARHGEF1;THBS1;TNF;MMP9
Oestrogen deficiency	0.0178497	0.179373	PPP2CA;IL6;MYC;CAT;PLCG2;TNF
Hyperkeratosis	0.0179497	0.180194	PDGFRB;IL1RN;ATP2A2;BRAF;LOR;NSDHL;NRAS;KLF5;CAT;BCL2;AKT1;DIP2B;IKBKG;GLA
Leukemia, Megakaryoblastic, of Down Syndrome	0.0180599	0.181115	NRAS;DCAF7;EZH2
Adult-Onset Dystonias	0.0180599	0.180931	GNAL;BDNF;PRKRA
Adult attention deficit hyperactivity disorder	0.0180599	0.180747	BDNF;SYN3;DRD3
Cannabis use	0.0180599	0.180563	BDNF;CNR1;COMT
Congenital euryblepharon	0.0180599	0.180379	CDH1;CTNND1;ACTG1
Distemper	0.0180599	0.180196	EDNRA;STAT1;STAT2
Kabuki syndrome eyelids	0.0180599	0.180013	CDH1;CTNND1;ACTG1
Motor Disorders	0.0180599	0.179831	COL4A1;NOVA1;DRD3
Schnitzler Syndrome	0.0180599	0.179649	IL1RN;IL6;TNF
Stage 0 Skin Melanoma	0.0180599	0.179467	NRAS;CCND1;BRAF
Ventricular Dysfunction	0.0180599	0.179286	GAA;DMD;TNF
Neuroendocrine Tumors	0.0180976	0.179479	NOTCH3;NTRK2;BDNF;IGF2;HMGA2;BRAF;ENO2;TNF;DCLK1;DLK1;DCBLD2;IGF1R;ATAT1;IL6;MYCN;CXCL12;CCND1;MYC;BCL2;AKT1;FLNA;DSG3;MAP2K7;MET
Angle class 2 malocclusion	0.0181985	0.180297	FRAS1;ASPH;TRPS1;GFPT1;FLNA;BRAF;ERCC6;FAT4;PTPN2
Angle class 3 malocclusion	0.0181985	0.180115	FRAS1;ASPH;TRPS1;GFPT1;FLNA;BRAF;ERCC6;FAT4;PTPN2
Cardiac defects	0.0182551	0.180494	HIC2;KLF13;JAG1;WNK1;SRF;CHD7;FLNA;SOX7
Ectodermal Dysplasia	0.0182551	0.180313	STIM1;TRAF6;RAC1;IKBKG;AXIN2;FNDC3A;MAP3K7;NFKB1
Charcot-Marie-Tooth Disease	0.018286	0.180436	KCNA1;PLEK;SLC3A2;LITAF;BICD2;CDC42;FGD4;NRAS;MFN1;KIF1B;DMD;MPV17;KIF1A;ATP7A;SPTBN2;GSTK1;DTNA;GAA;TPM1;BRAF;ABCC9;DNM2;HADHB;REEP1;ACTC1;WNK1;GLA
Transient Ischemic Attack	0.0183689	0.181072	PPP1R15A;CEBPA;IL1RN;KCNJ10;DUSP1;STAT3;CREM;PTN;TNF;MMP9;NFKB1;ICAM1;CXCL12;MADD;BCL2;SPP1;ERCC6;SGK1;GLA
Ichthyosis, X-Linked	0.018374	0.180941	MYC;ANXA5;IGF2;SPP1;AKT1;STOM;BRAF;DMD;CFLAR;TNF;MMP9;WDTC1
Specific learning disability	0.018374	0.18076	BBS1;HIRA;MYCN;JAG1;COL4A1;HMGA2;MKRN3;TCF4;DMD;COMT;ATP7A;ACTG1
Acid reflux	0.0185651	0.182458	DDC;CHD7;PYCR1;EBF3;BRAF;KCNAB2;CPLX1;MEIS2;ORC4;WNK1;FLNA;TCF4;KIF1A;ATP7A;MAP3K7
Juvenile arthritis	0.0186329	0.182941	IL21;IL1RN;CREM;PLOD2;SLC2A3;TNF;LPP;THBS1;ICAM1;IGF1R;CALD1;SPP1;FLNB;PGM5;SH2B3;DUSP4;TCF7L2;JUN;TIMMDC1;DUSP1;STAT1;IL13;STAT3;IGF2;KCNJ15;IL6;STIM1;REEP3;PTPN2
Retinoblastoma	0.0189287	0.18566	ITSN2;SMARCB1;SUV39H1;PIK3R3;MTR;PPM1K;PRDM1;ZBTB5;TNF;THBS1;ICAM1;EDNRA;RRAS;CCND1;MYC;KHSRP;CHEK1;E2F1;AKT1;E2F3;TRIM27;FADD;MAP2K7;SKP2;PDK1;GSTK1;BDNF;STAT3;HMGA2;BRAF;ARID3B;ADRA2B;MMP9;NFKB1;RUNX2;DHFR;IL6;MYCN;LIN28A;WT1;BCL2;BIRC5;ARHGEF1;EZH2
Invasive Ductal Breast Carcinoma	0.0189974	0.186148	KL;CBX7;EGLN2;TPM4;ITGA4;FST;PTK6;MMP9;THBS1;DUSP6;RASGRP3;CCND2;CXCL12;CCND1;LOX;CDH1;MYC;SPP1;BCL2;RAC1;SKP2
Central Nervous System Embryonal Tumor, Not Otherwise Specified	0.0190803	0.186774	SMARCB1;MYCN;LIN28A;DNMT3B
Dyskinesia, Drug-Induced	0.0190803	0.186588	HOMER1;GAD1;CAT;DRD3
Myopathy, Centronuclear, Autosomal Dominant	0.0190803	0.186403	STIM1;TPM2;KIF1B;DNM2
Pseudohypoaldosteronism, Type I	0.0190803	0.186218	WNK1;S100A6;SGK1;NR3C2
Benign neoplasm of stomach	0.0190803	0.186033	CDH1;BRAF;AXIN2;MET
Biopsy shows villous atrophy	0.0190803	0.185849	ADAM17;STAT1;RFXANK;STX3
Carcinoma in situ of stomach	0.0190803	0.185664	CDH1;BRAF;AXIN2;MET
Congenital hernia of foramen of Bochdalek	0.0190803	0.185481	WT1;STAT3;RHOA;IGF1R
Congenital hernia of foramen of Morgagni	0.0190803	0.185298	WT1;STAT3;RHOA;IGF1R
Cryptosporidiosis	0.0190803	0.185115	CDC42;RAC1;TNF;ICAM1
Difficulty running	0.0190803	0.184932	REEP1;STIM1;BICD2;PNPLA2
Diffuse cutaneous leishmaniasis	0.0190803	0.18475	IL6;SOAT1;TNF;TLR2
Duodenal villous atrophy	0.0190803	0.184568	ADAM17;STAT1;RFXANK;STX3
Infection by Candida albicans	0.0190803	0.184387	TRAF6;TNF;MAP3K7;NFKB1
Neoplasm of uncertain or unknown behavior of stomach	0.0190803	0.184205	CDH1;BRAF;AXIN2;MET
Refractory anemia with excess blasts in transformation (clinical)	0.0190803	0.184025	IL6;CAT;BCL2;TNF
Small intestine biopsy shows villous atrophy	0.0190803	0.183844	ADAM17;STAT1;RFXANK;STX3
Tobacco Use Disorder	0.0190803	0.183664	IL6;BDNF;AHR;RHOA
Variable degree of villous atrophy	0.0190803	0.183484	ADAM17;STAT1;RFXANK;STX3
Villous atrophy	0.0190803	0.183305	ADAM17;STAT1;RFXANK;STX3
Villous atrophy of intestine	0.0190803	0.183126	ADAM17;STAT1;RFXANK;STX3
Ependymoma	0.0190972	0.18311	SMARCB1;STAT3;IGF2;SOX11;NFKB1;RELA;MYCN;NCL;BCL7C;S100A6;RAC2;DCX;SOX9;NF2
Sarcomatoid Renal Cell Carcinoma	0.0190972	0.182931	SCARB1;PBRM1;ANXA4;IL13;DNHD1;FMN2;SYNE2;RELA;IL6;PNKD;BIRC5;NF2;MET;CTSB
Luminal B Breast Carcinoma	0.0191694	0.183444	NRP2;CCND1;CDH1;MYC;STAT3;BCL2;TNF;MMP9;NFKB1;IGF1R
Classical Hodgkin's Lymphoma	0.0192155	0.183706	JUN;JUND;DUSP1;STAT1;IL13;STAT3;SLC3A2;PRDM1;TNF;NFKB1;PML;ICAM1;IGF1R;IL6;SOAT1;MET;PDLIM7
Inflammatory disorder	0.0192984	0.184319	IL21;IL1RN;C5AR2;IL13;MAPK14;TNF;THBS1;BACH2;NFKB1;RAB11A;ICAM1;IL6;BSG;SPP1;AKT1;SGK1;CRK;MYD88;TLR2
Aphasia	0.0194486	0.185573	NOTCH3;BDNF;GAA;TCF4;ACTG1
Childhood Cerebral Astrocytoma	0.0194486	0.185393	LATS1;NTRK2;BRAF;MMP9;MET
Extramedullary Hematopoiesis (disorder)	0.0194486	0.185214	IL6;MAP2K7;TNF;ABCG1;IFNAR1
Herpesviridae Infections	0.0194486	0.185034	SCN8A;TNF;NFKB1;PML;TLR2
Homocystinuria	0.0194486	0.184856	LOX;PEMT;MTR;MMACHC;FBN1
Intracranial Astrocytoma	0.0194486	0.184677	LATS1;NTRK2;BRAF;MMP9;MET
Mumps	0.0194486	0.184499	IL6;SOAT1;STAT1;STAT3;ICAM1
Disseminated neuroblastoma	0.0196044	0.185798	IL21;DDC;IL6;MYCN;CCND1;DCX;PROX1
Cardiomyopathies, Primary	0.0196205	0.185771	ITGB1;IL6;PPP1R1A;CAT;STAT3;AKT1;DMD;MAPK14;TNF;IGF1R;TLR2
Acute pancreatitis	0.0196931	0.186279	IL1RN;IL6;CAT;STAT3;BCL2;BIRC5;RAC1;TNF;NFKB1;ICAM1;CTSB;TLR2
Choriocarcinoma	0.0197591	0.186724	SLC23A2;SLC2A3;SLC3A2;PTN;AHR;TNF;EDNRA;CCND2;TIMP3;PDGFRB;JAG1;STAT1;BDNF;FST;ANXA5;IL13;STAT3;IGF2;BRAF;CFLAR;MMP9;DHFR;DAB2;IL6;NR6A1;MGAT4A;CAT
Malignant neoplasm of salivary gland	0.0198676	0.187569	RBFOX2;JAG1;CXCL12;CCND1;CDH1;SOX11;MET;DTL;NFKB1
Nasal Polyps	0.0198858	0.18756	IL21;JUN;JUND;IL13;STAT3;BRAF;AHR;TNF;MMP9;RELA;ICAM1;OCLN;IL6;WNK1;TRAF6;CAT;SPP1;BIRC5;PTGDS;MET;TLR2
Body Height	0.0199334	0.187829	NUCKS1;ITPR3;PRKCZ;DNAJC27;IGF1R;SOCS2;PPP3R1;CCND2;RSU1;SMYD3;BCKDHA;MAP3K3;STAT2;EIF2AK3;HMGA2;SYN3;PTPN14;EFR3B;DCLK1;DCBLD1;PML;DNM2;CNOT4;DNM3;LIN28A;NFIC;SUCLG2;DTL
Deafness	0.0200323	0.18858	SMARCB1;CHD7;PLOD3;GNS;SALL4;AKT1;IDS;FLNA;SOX9;JAG1;BDNF;FUCA1;GAA;SLC33A1;SOX11;BRAF;PEX13;RUNX2;MYCN;PIGA;TBC1D24;MSRB3;MYH9;STAMBP;SLC29A3
Abnormality of the hair	0.0202702	0.190637	PDGFRB;NOTCH3;STAT3;ATP2A2;ERCC6;ANTXR2
Abnormality of the hair shaft	0.0202702	0.190455	PDGFRB;NOTCH3;STAT3;ATP2A2;ERCC6;ANTXR2
Abscess	0.0202702	0.190273	IL6;LOX;STAT3;CAT;TNF;MYD88
Atypical Lipoma	0.0202702	0.190091	CEBPA;JUN;CHEK1;AKT1;HMGA2;FSD1
Brucellosis	0.0202702	0.18991	IL1RN;IL6;WNK1;TNF;GLA;RELA
Congenital hypoplasia of breast	0.0202702	0.189729	ORC4;SEMA3A;CHD7;NSMF;IKBKG;DUSP6
Immunoblastic Large-Cell Lymphoma	0.0202702	0.189549	NRAS;MYC;BCL2;SLC3A2;PDLIM7;CD320
Juvenile Pilocytic Astrocytoma	0.0202702	0.189368	LATS1;NTRK2;BCL2;BRAF;MMP9;MET
Oculocerebrorenal Syndrome	0.0202702	0.189189	PTBP1;SLC22A6;PLEK;INPP5E;ARHGAP1;PTBP2
Tubular Aggregate Myopathy	0.0202702	0.189009	STIM1;MYC;TPM2;CHD7;GFPT1;DNM2
Cleft palate, isolated	0.0202994	0.189102	SPAG9;CBFB;FOXF2;DLX5;FAF1;CHD7;SOX11;MTR;AHR;MNT;MYC;BCL2;SPP1;SOX9
liposarcoma	0.0202994	0.188923	JUN;IGF2;HMGA2;ATP2A2;PML;DNM3;CCND1;MYC;CHEK1;BCL2;E2F1;PNPLA3;AKT1;PNPLA2
Pervasive Development Disorder	0.0202994	0.188744	MKL2;CNTNAP2;SRRM4;BDNF;SLC2A3;CLN8;TNF;NR3C2;XPO1;WT1;TCF4;OTX1;DRD3;MET
Noninfiltrating Intraductal Carcinoma	0.0203125	0.188687	ADIPOR2;ICAM1;PTBP1;CCND2;CCND1;CDH1;MYC;TRPS1;CHEK1;AKT1;FLOT2;SOX9;RAC1;CBX7;ITGA4;STAT1;FST;EIF2AK3;MMP9;DUSP6;NCOR1;CXCL12;LOX;BCL2;MET;EZH2
Hypogonadism, Isolated Hypogonadotropic	0.0207858	0.192902	SEMA3A;CHD7;BRAF;ADRA2B;DUSP6;EDNRA;NRAS;RRAS;WT1;MKRN3;NSMF;SOX9;SLC29A3
Exophthalmos	0.0208479	0.193295	PDGFRB;JAG1;IL13;GATA6;IGF2;BRAF;CPLX1;NRAS;RRAS;ELMO2;FLNA;FLNB;SOX9;SLC29A3;FBN1
Parkinson Disease	0.0209663	0.19421	SMG1;FAAH;IL1RN;FAF1;PLEK;SLC40A1;MTR;NUCKS1;COMT;TNF;ICAM1;IGF1R;PTBP1;STBD1;MCF2L;AKT1;TRIM27;RAC1;ATP7A;CTSB;GSTK1;ANXA5;TPM1;SYN3;MMP9;RGMA;BACE1;DNAJC1;SCN8A;TRAF6;CAT;TFAM;PPARA;SGK1;CRK;THOP1;TLR2;DDC;PDXK;ROCK2;AGAP1;PTN;CPLX1;THBS1;CDC42;STK35;TNKS2;CNR1;TGS1;SPP1;E2F1;FSD1;SRGAP3;FADD;DRD3;SKIL;S100A10;HOMER1;BDNF;GAD1;GFPT1;IGF2;LSAMP;MAPK14;TUBB4A;NFKB1;MSRA;IL6;CXCL12;GNAL;SYNJ1;ARPC…
Acute myocardial infarction	0.0209697	0.194058	KCNH2;SDC4;SLC33A1;ABCC9;TNF;ADRA2B;MMP9;TGFBR1;ICAM1;NR3C2;EDNRA;ADAM17;IL6;CXCL12;PPP1R1A;CCND1;BSG;BCL2;DMD;FSD1;MYD88;TLR2;WDTC1
Polycythemia Vera	0.0210742	0.194842	PDGFRB;GSTK1;PTPRU;STAT1;IGF2;HMGA2;CFLAR;NFKB1;IGF1R;SOCS2;NRAS;IL6;SOAT1;IRAK2;MYC;BCL2;MVD;DSG3;MET;SH2B3
Leukoencephalopathy, Progressive Multifocal	0.0210816	0.194727	SPIB;NCOR1;CCND1;CSNK2A1;SOAT1;RBM8A;STAT1;CAT;BCL2;IKBKG;TNF;PML
Premature Obstetric Labor	0.0210816	0.194544	MYL4;PTBP1;IL1RN;IL6;PGRMC1;KLF5;IL13;FGL2;TNF;RHOA;PTBP2;ICAM1
Liver Cirrhosis, Alcoholic	0.0211065	0.194592	IL1RN;IL6;NCAN;CAT;STAT3;BCL2;PNPLA3;TNF;RELA;NFKB1;TLR2
Focal glomerulosclerosis	0.0211837	0.19512	ITGB1;PTPRU;NRP2;NUP107;ITGA3;TNF;MMP9;THBS1;IL6;COL4A1;WT1;GNAQ;SPP1;MYH9;MPV17;RAC1
Gastritis	0.0213637	0.196594	IL1RN;JUN;JUND;STAT3;GATA6;TNF;MMP9;NFKB1;IL6;KLF5;SMO;CDH1;BCL2;SPP1;SOX9;PTGDS;MET;TLR2
Adult T-Cell Lymphoma/Leukemia	0.0214183	0.196912	ITGB1;IL21;CD151;AHR;ENO2;ANTXR2;TNF;THBS1;RELA;ICAM1;XPO1;CCND1;MYC;SPP1;AKT1;BAK1;TMED5;JUN;JUND;CSNK2A1;STAT1;SACM1L;STAT3;IL13;TNFRSF10B;CFLAR;MMP9;NFKB1;RHOA;LOR;IL6;SOAT1;WNK1;ZFP42;CAT;BCL2;BIRC5;CNTN2;MET;EIF4G2;EZH2
Congenital pes cavus	0.0215577	0.198009	SLC33A1;GBA2;LITAF;DNM2;REEP1;FGD4;SLC6A8;SYNJ1;IDS;KIF1B;ATP7A;EZH2;FBN1;CUL4B
Uveitis	0.0215577	0.197824	IL1RN;KCNJ10;STAT1;STAT3;TNF;RELA;ICAM1;NR3C2;IL6;CXCL12;IKBKG;TRIB2;MYD88;TLR2
Neurofibromatosis 2	0.0216446	0.198436	CCNA2;SMARCB1;RDX;TIMP3;RAC1;NF2;PTGDS;SGK1;LRP6
Squamous cell carcinoma of oropharynx	0.0216446	0.198251	LOX;E2F1;BCL2;AKT1;TIMP3;TNFRSF10B;TNF;MMP9;MET
Childhood Acute Lymphoblastic Leukemia	0.021679	0.198381	CEBPA;DDC;SMARCB1;CBFB;MTR;SLC3A2;TNF;CORO1A;RELA;AURKB;ICAM1;HOXA9;NRAS;CCND2;CCND1;MYC;BMF;MAP2K7;NUP214;SPAG9;GSTK1;MGA;IGF2;BRAF;LIG3;MMP9;PML;TGFBR1;DHFR;IL6;SOAT1;WT1;WNK1;BCL2;DSG3;TCF3;EZH2
Alcoholic Steatohepatitis	0.0218182	0.199469	IL1RN;IL6;PNPLA3;PEMT;PPARA;TNF;MMP9
contracture of elbow	0.0218182	0.199284	TPM2;PLOD3;FLNA;PYCR1;PLOD2;ERCC6;SLC29A3
Embryonal Neoplasm	0.0218182	0.199099	MYCN;LIN28A;MYC;IGF2;SLC2A3;TCF3;EZH2
keratoacanthoma	0.0218182	0.198914	CCND1;IL13;BRAF;MAP2K7;THBS1;TNF;MMP9
Manic Disorder	0.0218182	0.19873	NTRK2;BDNF;GAD1;SP4;GRIK2;COMT;CPLX1
Psychotic symptom	0.0218182	0.198546	IL6;VSNL1;BDNF;TCF4;COMT;DRD3;SMC2
Alopecia Areata	0.0221052	0.200971	IL1RN;STX17;TRPS1;IL13;HR;SLC3A2;TNF;ICAM1
Elevated liver enzymes	0.0221421	0.201121	JAG1;AGL;EIF2AK3;PEX13;NFKB1;HADHB;OCLN;INPP5E;TFAM;TCF4;DMD;MPV17;PNPLA2
Increased liver function tests	0.0221421	0.200935	JAG1;AGL;EIF2AK3;PEX13;NFKB1;HADHB;OCLN;INPP5E;TFAM;TCF4;DMD;MPV17;PNPLA2
Liver enzymes abnormal	0.0221421	0.200749	JAG1;AGL;EIF2AK3;PEX13;NFKB1;HADHB;OCLN;INPP5E;TFAM;TCF4;DMD;MPV17;PNPLA2
Liver function tests abnormal finding	0.0221421	0.200564	JAG1;AGL;EIF2AK3;PEX13;NFKB1;HADHB;OCLN;INPP5E;TFAM;TCF4;DMD;MPV17;PNPLA2
Subclinical abnormal liver function tests	0.0221421	0.20038	JAG1;AGL;EIF2AK3;PEX13;NFKB1;HADHB;OCLN;INPP5E;TFAM;TCF4;DMD;MPV17;PNPLA2
Transaminases increased	0.0221421	0.200195	JAG1;AGL;EIF2AK3;PEX13;NFKB1;HADHB;OCLN;INPP5E;TFAM;TCF4;DMD;MPV17;PNPLA2
[truncated: 6,232 more rows]
